# Supplementary material for: The prominent alteration in transcriptome and metabolome of Mycobacterium bovis BCG str. Tokyo 172 induced by vitamin B1
Source: BMC Microbiol. 2019 May 22;19:104. doi: 10.1186/s12866-019-1492-9 (PMC6530141; doi:10.1186/s12866-019-1492-9)
Supplement: Supplementary file 1 — Table S1. The complete list of differentially expressed genes in control and VB1-treated samples. (XLS 111 kb) [file 12866_2019_1492_MOESM1_ESM.xls]

gene id	gene name	description	GO_id	GO_term	KO_ID	KO_Description	kegg_id	kegg_term	locus	ZplusVB1_count	ZplusVB2_count	ZplusVB3_count	Zcontrol1_count	Zcontrol2_count	Zcontrol3_count	ZplusVB1_FPKM	ZplusVB2_FPKM	ZplusVB3_FPKM	Zcontrol1_FPKM	Zcontrol2_FPKM	Zcontrol3_FPKM	G2	G1	log2FC	Pvalue	Qvalue	updown
JTY_RS12600	-	MULTISPECIES: alkyl hydroperoxide reductase subunit C	GO:0051260|GO:0055114|GO:0045454|GO:0005515|GO:0005829|GO:0051701|GO:0005886|GO:0016491|GO:0051409|GO:0052060|GO:0052572|GO:0032843|GO:0008785|GO:0051920|GO:0005618|GO:0004601|GO:0052059	protein homooligomerization|oxidation-reduction process|cell redox homeostasis|protein binding|cytosol|interaction with host|plasma membrane|oxidoreductase activity|response to nitrosative stress|evasion or tolerance by symbiont of host-produced nitric oxide|response to host immune response|hydroperoxide reductase activity|alkyl hydroperoxide reductase activity|peroxiredoxin activity|cell wall|pe…	K03386	peroxiredoxin (alkyl hydroperoxide reductase subunit C)[1.11.1.15]	-	-	NC_012207.1:2684135-2684722	4941	5095	4156	402	342	421	692.520291067202	649.690121602332	607.702939908803	60.8253507927435	43.6001118812876	51.7903708263112	649.971117526112	52.0719445001141	3.6417974243915	5.38504578921112e-188	2.15509532484229e-184	UP
JTY_RS04500	-	MULTISPECIES: pyridoxal-5\'-phosphate-dependent protein subunit beta	GO:0006790|GO:0005618|GO:0006535|GO:0005829|GO:0004124|GO:0000096	sulfur compound metabolic process|cell wall|cysteine biosynthetic process from serine|cytosol|cysteine synthase activity|sulfur amino acid metabolic process	K01738	cysteine synthase A[2.5.1.47]	ko01100|ko01110|ko01130|ko01120|ko01230|ko01200|ko00270|ko00920	Metabolic pathways|Biosynthesis of secondary metabolites|Biosynthesis of antibiotics|Microbial metabolism in diverse environments|Biosynthesis of amino acids|Carbon metabolism|Cysteine and methionine metabolism|Sulfur metabolism	NC_012207.1:947065-948279	3980	4289	3927	512	397	554	269.961470305871	264.678822201574	277.893111794794	37.491264258107	24.4936310270229	32.982066485849	270.844468100746	31.6556539236596	3.09692952127367	6.50607001249094e-138	1.30186460949944e-134	UP
JTY_RS10515	-	MULTISPECIES: hypothetical protein	GO:0005618|GO:0005829|GO:0005886	cell wall|cytosol|plasma membrane	-	-	-	-	NC_012207.1:2252871-2254910	263	240	221	32607	36318	19198	10.624776468847	8.82105222669129	9.31439694100656	1422.05631810024	1334.53719931765	680.722161210534	9.58674187884828	1145.77189287614	-6.90106354842196	1.13293539836774e-137	1.51133582142257e-134	DOWN
JTY_RS07460	-	MULTISPECIES: methyltransferase	GO:0005575|GO:0003674|GO:0008150	cellular_component|molecular_function|biological_process	-	-	-	-	NC_012207.1:1578819-1579643	8732	9359	7975	1096	1291	1270	872.277637891421	850.579525880271	831.131802593843	118.19325497851	117.303542359679	111.350901466681	851.329655455178	115.615899601623	2.88037807435994	4.18824823667581e-124	4.19034236079415e-121	UP
JTY_RS10385	-	MULTISPECIES: ferredoxin	GO:0006790|GO:0052572|GO:0001666|GO:0075136|GO:0005515|GO:0005829|GO:0006535|GO:0071500|GO:0000096	sulfur compound metabolic process|response to host immune response|response to hypoxia|response to host|protein binding|cytosol|cysteine biosynthetic process from serine|cellular response to nitrosative stress|sulfur amino acid metabolic process	-	-	-	-	NC_012207.1:2227517-2227861	1390	1565	1293	30491	36800	24202	332.040299917379	340.121994351544	322.23485576176	7863.00770629583	7995.90542563826	5074.30105507748	331.465716676894	6977.73806233719	-4.39582787516198	1.96929030795004e-122	1.57621996248321e-119	DOWN
JTY_RS00460	-	MULTISPECIES: hypothetical protein	GO:0008137	NADH dehydrogenase (ubiquinone) activity	-	-	-	-	NC_012207.1:90474-92402	181	224	221	4450	4688	3422	7.73288525603689	8.70671764043906	9.85037312579232	205.24091646454	182.177320655629	128.319249185344	8.76332534075609	171.912495435171	-4.29405218016977	7.63121507321435e-122	5.09002045383397e-119	DOWN
JTY_RS00455	-	MULTISPECIES: oxidoreductase	GO:0009375|GO:0008901	ferredoxin hydrogenase complex|ferredoxin hydrogenase activity	-	-	-	-	NC_012207.1:89998-90477	99	142	133	2415	3156	2291	16.9975929490436	22.1812055179163	23.8234602565104	447.622643164588	492.872609445372	345.245472522957	21.0007529078234	428.580241710972	-4.35105238414905	1.52552045396681e-117	8.72161836682168e-115	DOWN
JTY_RS10510	-	MULTISPECIES: phosphofructokinase	GO:0000287|GO:0003872|GO:0016310|GO:0005524|GO:0016301|GO:0042802|GO:0006096|GO:0016773|GO:0046835|GO:0009024|GO:0000166|GO:0005975|GO:0016740|GO:0006974	magnesium ion binding|6-phosphofructokinase activity|phosphorylation|ATP binding|kinase activity|identical protein binding|glycolytic process|phosphotransferase activity, alcohol group as acceptor|carbohydrate phosphorylation|tagatose-6-phosphate kinase activity|nucleotide binding|carbohydrate metabolic process|transferase activity|cellular response to DNA damage stimulus	K16370	6-phosphofructokinase 2[2.7.1.11]	ko01100|ko01110|ko01130|ko01120|ko01230|ko01200|ko00010|ko00680|ko00030|ko00051|ko00052	Metabolic pathways|Biosynthesis of secondary metabolites|Biosynthesis of antibiotics|Microbial metabolism in diverse environments|Biosynthesis of amino acids|Carbon metabolism|Glycolysis / Gluconeogenesis|Methane metabolism|Pentose phosphate pathway|Fructose and mannose metabolism|Galactose metabolism	NC_012207.1:2251835-2252854	72	79	66	4041	4647	2604	5.81738012849662	5.80718963855054	5.56337904227428	352.472162698422	341.516291743307	184.665117665738	5.72931626977381	292.884524035822	-5.67582517363201	9.70429252407357e-115	4.8545723351678e-112	DOWN
JTY_RS00465	-	MULTISPECIES: formate hydrogenlyase HycD	GO:0009375|GO:0008901	ferredoxin hydrogenase complex|ferredoxin hydrogenase activity	-	-	-	-	NC_012207.1:92402-93352	134	158	132	2467	3046	2069	11.6122945844852	12.4570629470485	11.9339711727392	230.794136558223	240.097855636706	157.370760863256	12.001109568091	209.420917686062	-4.12516584869492	8.44102736486668e-108	3.75344350157738e-105	DOWN
JTY_RS00445	-	MULTISPECIES: pyridoxamine 5\'-phosphate oxidase family protein	-	-	-	-	-	-	NC_012207.1:89096-89554	276	231	164	4084	6284	4670	49.5553702603944	37.7344396448659	30.7202735303523	791.606216119825	1026.2718544169	735.949903150274	39.3366944785375	851.275991229	-4.43567930628816	3.19614276254629e-98	1.27909633357103e-95	DOWN
JTY_RS10520	-	MULTISPECIES: alpha-crystallin	GO:0071456|GO:0045926|GO:0009267|GO:0051260|GO:0005515|GO:0071500|GO:0005829|GO:0044121|GO:0044183|GO:0005886|GO:0006457|GO:0051409|GO:0052572|GO:0010039|GO:0009408|GO:0001666|GO:0046777|GO:0075136|GO:0005618	cellular response to hypoxia|negative regulation of growth|cellular response to starvation|protein homooligomerization|protein binding|cellular response to nitrosative stress|cytosol|growth of symbiont in host organelle|protein binding involved in protein folding|plasma membrane|protein folding|response to nitrosative stress|response to host immune response|response to iron ion|response to heat|r…	-	-	-	-	NC_012207.1:2254928-2255362	685	652	655	37529	41170	19856	129.776620175543	112.382204332682	129.462914629602	7675.62688276115	7094.64292877896	3301.76815600439	123.873913045942	6024.01265584817	-5.6037804975797	7.4635539164341e-90	2.71537661577903e-87	DOWN
JTY_RS04685	-	MULTISPECIES: diiron oxygenase	-	-	-	-	-	-	NC_012207.1:984936-985958	2639	2946	2486	592	486	561	212.597809503073	215.921823371267	208.938569105114	51.485152546517	35.6122782047445	39.667145994824	212.486067326485	42.2548589153618	2.33017909455122	3.68076851211843e-84	1.2275362987915e-81	UP
JTY_RS13655	-	MULTISPECIES: hypoxic response protein 1	GO:0005618|GO:0005829|GO:0052572|GO:0052553|GO:0005886|GO:0001666	cell wall|cytosol|response to host immune response|modulation by symbiont of host immune response|plasma membrane|response to hypoxia	-	-	-	-	NC_012207.1:2909780-2910211	286	388	314	10086	12226	6272	54.5603663467794	67.3421705741233	62.4941905151346	2077.16659743068	2121.4830939086	1050.18628890331	61.4655758120124	1749.6119934142	-4.83111255877354	6.8187120433049e-83	2.09911427671586e-80	DOWN
JTY_RS16215	-	MULTISPECIES: NAD(P)H nitroreductase	GO:0071500|GO:0005829|GO:0040007|GO:0005886	cellular response to nitrosative stress|cytosol|growth|plasma membrane	-	-	-	-	NC_012207.1:3440911-3441909	1082	1120	1052	18398	20265	11780	89.2600086370929	84.0605028121265	90.5405825400917	1638.48037965419	1520.61773374339	852.950564936841	87.953697996437	1337.34955944481	-3.92648856257198	1.31242821357644e-76	3.75166979338065e-74	DOWN
JTY_RS09425	-	MULTISPECIES: DUF4189 domain-containing protein	GO:0005618|GO:0005576	cell wall|extracellular region	-	-	-	-	NC_012207.1:2038674-2039105	2203	2096	1837	22649	22243	15739	420.267424560949	363.786844197127	365.610372807714	4664.46045010282	3859.65554057004	2635.34477899202	383.221547188597	3719.82025655496	-3.27898232522879	6.3654855391931e-75	1.69831154185672e-72	DOWN
JTY_RS00440	-	MULTISPECIES: hypothetical protein	GO:0005618|GO:0005886	cell wall|plasma membrane	-	-	-	-	NC_012207.1:88278-89099	1988	2139	1875	11485	15329	12097	199.314743546786	195.109453134176	196.120299366669	1243.06925158103	1397.91551937736	1064.51040346956	196.84816534921	1235.16505814265	-2.64954867401226	7.51997814504876e-74	1.88093453353032e-71	DOWN
JTY_RS04495	-	MULTISPECIES: hypothetical protein	GO:0046688	response to copper ion	-	-	-	-	NC_012207.1:946566-946958	1435	1635	1450	182	145	281	300.922217842968	311.935325030909	317.225878852612	41.20163617694	27.6576251552748	51.7198808787735	310.027807242163	40.1930474036628	2.94737974996506	5.39582847453668e-72	1.27024150324093e-69	UP
JTY_RS10505	-	MULTISPECIES: universal stress protein	GO:0005618|GO:0071500|GO:0005886	cell wall|cellular response to nitrosative stress|plasma membrane	-	-	-	-	NC_012207.1:2250999-2251838	72	82	92	3541	4093	1893	7.06396158460304	7.31938057119899	9.41674548218422	375.044479209423	365.259427235636	163.010410268719	7.93336254599542	301.104772237926	-5.24618928334835	7.14571123626069e-71	1.50511244039554e-68	DOWN
JTY_RS13650	-	MULTISPECIES: zinc metalloprotease	GO:0005887|GO:0005618|GO:0005886	integral component of plasma membrane|cell wall|plasma membrane	-	-	-	-	NC_012207.1:2908540-2909721	165	192	185	6751	7182	3424	11.5043629991848	12.1793208409139	13.456937467813	508.143938989784	455.477425797385	209.536805173055	12.3802071026372	391.052723320075	-4.98125577663392	7.0250399339679e-71	1.50511244039554e-68	DOWN
JTY_RS16210	-	MULTISPECIES: diacylglycerol O-acyltransferase	GO:0071731|GO:0047196|GO:0001666|GO:0005618|GO:0004144|GO:0005886|GO:0019432|GO:0045017	response to nitric oxide|long-chain-alcohol O-fatty-acyltransferase activity|response to hypoxia|cell wall|diacylglycerol O-acyltransferase activity|plasma membrane|triglyceride biosynthetic process|glycerolipid biosynthetic process	-	-	-	-	NC_012207.1:3439335-3440726	1703	1827	1599	27299	29545	16882	100.825501880588	98.409870668899	98.7648616841218	1744.79188299179	1591.04948938282	877.26081477146	99.3334114112029	1404.36739571536	-3.82149753854352	3.2405177028081e-70	6.48427592331902e-68	DOWN
JTY_RS09040	-	MULTISPECIES: DUF1876 domain-containing protein	GO:0005829|GO:0052572|GO:0040007|GO:0005886	cytosol|response to host immune response|growth|plasma membrane	-	-	-	-	NC_012207.1:1943718-1944002	262	314	340	9625	10837	5238	75.7619965548064	82.6084904633532	102.57161362966	3004.63681766484	2850.38259826693	1329.42753692898	86.9807002159399	2394.81565095358	-4.78307547077583	1.57892923144399e-68	3.00898799249469e-66	DOWN
JTY_RS00475	-	MULTISPECIES: hydrogenase	GO:0040007	growth	-	-	-	-	NC_012207.1:94025-95491	306	341	326	3546	3811	2448	17.1904036677454	17.4286712234399	19.1064683613687	215.052617281163	194.736679173282	120.705038462196	17.908514417518	176.831444972214	-3.30365727402958	6.66391442265756e-68	1.21222661452162e-65	DOWN
JTY_RS10525	-	MULTISPECIES: NAD(P)H nitroreductase	GO:0005618|GO:0005829|GO:0052572|GO:0005886|GO:0001666	cell wall|cytosol|response to host immune response|plasma membrane|response to hypoxia	-	-	-	-	NC_012207.1:2255559-2256554	95	99	91	3499	3487	1646	7.86070481569017	7.4527358087005	7.85552061059168	312.550864878663	262.440943646948	119.540344878578	7.72298707832745	231.510717801396	-4.90577621690932	2.71735149382922e-64	4.72819159926285e-62	DOWN
JTY_RS16230	-	MULTISPECIES: universal stress protein	GO:0005618|GO:0005886|GO:0001666	cell wall|plasma membrane|response to hypoxia	-	-	-	-	NC_012207.1:3444303-3445109	1130	1247	1140	11542	14202	8519	115.398472262495	115.859684075745	121.457543314801	1272.45862077203	1319.21297440842	763.588093405752	117.571899884347	1118.4198961954	-3.24984673388599	5.45420088491002e-63	9.09487997558746e-61	DOWN
JTY_RS00450	-	MULTISPECIES: transcriptional regulator	GO:0005886	plasma membrane	-	-	-	-	NC_012207.1:89649-89993	71	76	71	788	1293	945	16.960442761561	16.5170642980752	17.694159442165	203.20923291528	280.943171233199	198.132951553175	17.0572221672671	227.428451900551	-3.73695812789548	1.26008763413034e-58	2.01714828471585e-56	DOWN
JTY_RS13645	-	MULTISPECIES: universal stress protein	GO:0071500|GO:0005886	cellular response to nitrosative stress|plasma membrane	-	-	-	-	NC_012207.1:2907707-2908501	130	122	129	2139	2521	1317	13.4763641895999	11.5062421988622	13.9513252259354	239.375559040039	237.708475181429	119.829200003588	12.9779772047992	198.971078075019	-3.93842129733892	9.53366041185123e-58	1.46745034493187e-55	DOWN
JTY_RS00470	-	MULTISPECIES: hydrogenase HycP	GO:0040007	growth	-	-	-	-	NC_012207.1:93363-94025	67	58	58	1118	1417	794	8.32833699520889	6.5592534322204	7.52159660191815	150.025236871035	160.212036127663	86.6265758384458	7.46972900978248	132.287949612381	-4.14648193403159	4.06598600914824e-57	6.02669481800417e-55	DOWN
JTY_RS13660	-	MULTISPECIES: alpha/beta hydrolase	GO:0071500|GO:0005886	cellular response to nitrosative stress|plasma membrane	-	-	-	-	NC_012207.1:2910725-2911966	406	506	407	6012	6969	3643	26.9401163287061	30.5470024283541	28.1751402451355	430.658991375598	420.617926423927	212.168863841047	28.5540863340652	354.481927213524	-3.63394294798502	1.29895283175799e-55	1.85657472596267e-53	DOWN
JTY_RS16190	-	MULTISPECIES: NAD(P)H nitroreductase	GO:0005618|GO:0005886	cell wall|plasma membrane	-	-	-	-	NC_012207.1:3436501-3437541	825	820	655	4972	5771	3916	65.3127953060318	59.0612117813945	54.0983360844157	424.929171916233	415.565272384695	272.104662758741	59.4907810572807	370.86636901989	-2.64016142226853	3.85527998794193e-53	5.32028638335986e-51	DOWN
JTY_RS09010	-	MULTISPECIES: membrane protein	-	-	-	-	-	-	NC_012207.1:1937916-1938512	77	86	54	1634	1870	906	10.6294271931484	10.8009763817555	7.77698689876953	243.508373542386	234.804337405151	109.773594869502	9.73579682455781	196.02876860568	-4.33162252443836	1.39725963848061e-52	1.86394435773313e-50	DOWN
JTY_RS01000	-	MULTISPECIES: metallothionein	GO:0055070|GO:0046686|GO:0032025|GO:0005507|GO:0008270|GO:0010045|GO:0010043|GO:0046688	copper ion homeostasis|response to cadmium ion|response to cobalt ion|copper ion binding|zinc ion binding|response to nickel cation|response to zinc ion|response to copper ion	-	-	-	-	NC_012207.1:218622-218768	12064	13750	11996	2180	2939	3605	6763.46046328201	7013.33791569012	7016.36645938368	1319.39610923413	1498.72239717497	1773.9117874819	6931.0549461186	1530.67676463033	2.17890529662712	3.74162784143054e-52	4.83032084561453e-50	UP
JTY_RS13640	-	MULTISPECIES: universal stress protein	GO:0005524|GO:0040008|GO:0085014|GO:0001666|GO:0005618|GO:0005829|GO:0071500|GO:0040007|GO:0005886	ATP binding|regulation of growth|dormancy entry of symbiont in host|response to hypoxia|cell wall|cytosol|cellular response to nitrosative stress|growth|plasma membrane	-	-	-	-	NC_012207.1:2906811-2907704	1947	1961	1601	26246	33138	15785	179.483060827274	164.467239574391	153.973851026922	2611.93122261063	2778.61072209202	1277.1771015653	165.974717142862	2222.57301542265	-3.74319541658897	2.69938936914102e-51	3.37592382978199e-49	DOWN
JTY_RS04505	-	MULTISPECIES: MFS transporter	GO:0003674|GO:0008150	molecular_function|biological_process	-	-	-	-	NC_012207.1:948279-949538	1527	1731	1570	340	184	305	99.8765105254975	103.006794725498	107.132760468858	24.0073786406063	10.9467531935238	17.5095060457331	103.338688573285	17.4878792932877	2.56295322702588	5.82070023578174e-49	7.05892192230258e-47	UP
JTY_RS05155	-	MULTISPECIES: acetyl/propionyl-CoA carboxylase subunit alpha	GO:0040007|GO:0005886	growth|plasma membrane	K01965	propionyl-CoA carboxylase alpha chain[6.4.1.3]	ko01100|ko01130|ko01120|ko01200|ko00630|ko00280|ko00640	Metabolic pathways|Biosynthesis of antibiotics|Microbial metabolism in diverse environments|Carbon metabolism|Glyoxylate and dicarboxylate metabolism|Valine, leucine and isoleucine degradation|Propanoate metabolism	NC_012207.1:1085883-1087886	751	884	779	3966	4596	3247	30.8842612375524	33.0745503926971	33.4220291282952	176.072311187683	171.917962591212	117.200258852948	32.4602802528482	155.063510877281	-2.25611187437529	1.19681628718126e-46	1.40872317097041e-44	DOWN
JTY_RS05160	-	MULTISPECIES: acyl-CoA carboxylase subunit beta	GO:0071768	mycolic acid biosynthetic process	-	-	-	-	NC_012207.1:1087892-1089487	314	392	348	1453	1349	1296	16.2140681894816	18.415865230653	18.7473295491862	80.9969938077127	63.3604272279798	58.7376128936713	17.7924209897736	67.6983446431213	-1.9278577280644	1.76606571911143e-46	2.01937000225255e-44	DOWN
JTY_RS10325	-	MULTISPECIES: universal stress protein	GO:0005618|GO:0071500|GO:0005886	cell wall|cellular response to nitrosative stress|plasma membrane	-	-	-	-	NC_012207.1:2210437-2211390	1228	1366	1261	8873	11377	6595	106.082761055812	107.359833698885	113.647497833978	827.481379088135	893.960458345088	500.046648582866	109.030030862892	740.496162005363	-2.76376669725974	1.80758794459013e-45	2.00943526506936e-43	DOWN
JTY_RS00480	-	MULTISPECIES: formate hydrogenase	GO:0005886	plasma membrane	-	-	-	-	NC_012207.1:95488-96966	306	320	333	2542	2672	1591	17.0509277759178	16.2226078062117	19.3583836952607	152.912658440031	135.427629181233	77.811932126986	17.5439730924634	122.050739916083	-2.79843363174018	3.35131279915183e-42	3.62485238437989e-40	DOWN
JTY_RS12605	-	MULTISPECIES: alkyl hydroperoxide reductase AhpD	GO:0015036|GO:0052572|GO:0042803|GO:0032843|GO:0045454|GO:0005515|GO:0005829|GO:0051701|GO:0005886|GO:0070207	disulfide oxidoreductase activity|response to host immune response|protein homodimerization activity|hydroperoxide reductase activity|cell redox homeostasis|protein binding|cytosol|interaction with host|plasma membrane|protein homotrimerization	-	-	-	-	NC_012207.1:2684748-2685281	1065	1172	935	257	185	287	164.362757210613	164.560552130909	150.544052148853	42.8182347374747	25.9699040894978	38.8762720850645	159.822453830125	35.888136970679	2.15489117325338	1.07926555297901e-41	1.13663703763737e-39	UP
JTY_RS15805	-	MULTISPECIES: NAD(P)/FAD-dependent oxidoreductase	GO:0005618|GO:0004497|GO:0055114	cell wall|monooxygenase activity|oxidation-reduction process	-	-	-	-	NC_012207.1:3356591-3358165	22092	23657	20794	5594	7154	8273	1155.97767525211	1126.20778176838	1135.14314335947	315.993420621922	340.492313271307	379.95007382209	1139.10953345999	345.478602571773	1.72123821478088	3.23969377673661e-41	3.32442422935895e-39	UP
JTY_RS16225	-	MULTISPECIES: DNA-binding response regulator	GO:0019217|GO:0005615|GO:0003677|GO:0045893|GO:0001666|GO:0072493|GO:0005618|GO:0080134|GO:0071500|GO:0005829|GO:0022611|GO:0003700|GO:0005886|GO:0009405	regulation of fatty acid metabolic process|extracellular space|DNA binding|positive regulation of transcription, DNA-templated|response to hypoxia|host cell endosome lumen|cell wall|regulation of response to stress|cellular response to nitrosative stress|cytosol|dormancy process|sequence-specific DNA binding transcription factor activity|plasma membrane|pathogenesis	K07695	two-component system, NarL family, response regulator DevR[-]	-	-	NC_012207.1:3443622-3444275	619	676	600	3274	3817	2427	78.0024465331301	77.501152200247	78.8798965557512	445.386500237006	437.505332493867	268.433081109799	78.1278317630428	383.774971280224	-2.29635214453571	7.69005472762804e-39	7.69389975499185e-37	DOWN
JTY_RS05150	-	MULTISPECIES: acyl-CoA dehydrogenase fadE12	GO:0003995|GO:0055114|GO:0005886	acyl-CoA dehydrogenase activity|oxidation-reduction process|plasma membrane	-	-	-	-	NC_012207.1:1084720-1085886	643	605	560	2711	3209	2215	45.4082489893354	38.8708670792473	41.2581936308664	206.678214278815	206.12840163486	137.292512421471	41.8457698998164	183.366376111715	-2.13157541995236	2.06975492741247e-38	2.02028273646456e-36	DOWN
JTY_RS05035	-	MULTISPECIES: M23 family peptidase	GO:0003674|GO:0008150	molecular_function|biological_process	-	-	-	-	NC_012207.1:1062850-1063848	526	568	574	2025	2285	1804	43.3925632619592	42.6306959576365	49.4014341997461	180.34145019385	171.458747187247	130.621605735832	45.1415644731139	160.807267705643	-1.83280428673067	8.52779123588589e-38	8.12576679190842e-36	DOWN
JTY_RS05260	-	MULTISPECIES: FmdB family transcriptional regulator	GO:0005575|GO:0003674|GO:0008150	cellular_component|molecular_function|biological_process	-	-	-	-	NC_012207.1:1110322-1110654	1035	1112	1055	184	251	160	256.14806342164	250.380287895233	272.396491438956	49.1598547854667	56.5025920211517	34.7551731743405	259.641614251943	46.8058733269863	2.47176015134697	1.43087726934586e-37	1.33171414695864e-35	UP
JTY_RS04510	-	MULTISPECIES: transposase	-	-	-	-	-	-	NC_012207.1:949535-949867	656	649	629	116	111	131	162.350743314197	146.130067976669	162.404989852844	30.9920509094897	24.9872182944084	28.4558579531932	156.96193371457	28.1450423856971	2.47946199428232	2.30670973154378e-34	2.09805735128141e-32	UP
JTY_RS15330	-	MULTISPECIES: membrane protein	GO:0046688	response to copper ion	-	-	-	-	NC_012207.1:3262306-3263445	1579	1846	1779	636	543	749	114.149023749491	121.413310906699	134.17268640865	49.6350038873144	35.7054037303704	47.5248873018161	123.245007021613	44.2884316398336	1.47652738649821	3.24853456148396e-34	2.88903007001307e-32	UP
JTY_RS10330	-	MULTISPECIES: cation-transporting ATPase F	GO:0005887|GO:0005618|GO:0071500|GO:0005886	integral component of plasma membrane|cell wall|cellular response to nitrosative stress|plasma membrane	-	-	-	-	NC_012207.1:2211592-2214309	537	659	499	4984	5537	2690	16.2824536384521	18.1792157296921	15.7849854265979	163.141579932151	152.708782506258	71.5890995072283	16.7488849315807	129.146487315212	-2.94687144832241	4.9895645795612e-34	4.34092118421825e-32	DOWN
JTY_RS05235	-	MULTISPECIES: ABC transporter ATP-binding protein	GO:0052572|GO:0009405	response to host immune response|pathogenesis	-	-	-	-	NC_012207.1:1103953-1104699	1568	1653	1422	610	509	674	172.989757408037	165.917248854647	163.671122881427	72.6515754452537	51.078256035659	65.2654823033441	167.526043048037	62.9984379280856	1.41099742767632	3.03778835639644e-33	2.58664446857416e-31	UP
JTY_RS08085	-	MULTISPECIES: hypothetical protein	-	-	-	-	-	-	NC_012207.1:1721210-1721446	3999	4063	3349	1103	1369	1636	1390.58673148556	1285.39882434445	1214.95418015452	414.060130796811	433.006256982026	499.319929615833	1296.97991199484	448.795439131557	1.53102621508448	3.8389249932797e-33	3.20070371314695e-31	UP
JTY_RS16220	-	MULTISPECIES: histidine kinase	GO:0000287|GO:0020037|GO:0005524|GO:0070026|GO:0019825|GO:0046777|GO:0051775|GO:0005618|GO:0071500|GO:0004672|GO:0019826|GO:0070025|GO:0040007|GO:0005886|GO:0051776	magnesium ion binding|heme binding|ATP binding|nitric oxide binding|oxygen binding|protein autophosphorylation|response to redox state|cell wall|cellular response to nitrosative stress|protein kinase activity|oxygen sensor activity|carbon monoxide binding|growth|plasma membrane|detection of redox state	K07682	two-component system, NarL family, sensor histidine kinase DevS[2.7.13.3]	ko02020	Two-component system	NC_012207.1:3441889-3443625	2133	2288	1908	8512	10129	6755	101.201285170824	98.7633125659867	94.4434385270258	435.981340244406	437.125038870781	281.299928275826	98.1360120879455	384.802102463671	-1.97126213014365	1.0778211858514e-32	8.80293956281079e-31	DOWN
JTY_RS05125	-	MULTISPECIES: transcriptional regulator	GO:0003677|GO:0005507|GO:0097077|GO:0046688|GO:0042803|GO:0010272|GO:0005886	DNA binding|copper ion binding|copper ion sensor activity|response to copper ion|protein homodimerization activity|response to silver ion|plasma membrane	-	-	-	-	NC_012207.1:1080111-1080470	1967	2084	1675	771	710	856	450.29472305099	434.044810275601	400.041937547878	190.54087689749	147.840977014062	171.994743861717	428.127156958156	170.12553259109	1.33143967325253	1.36010660999686e-32	1.08862933064149e-30	UP
JTY_RS15800	-	MULTISPECIES: ribonucleoside-diphosphate reductase subunit beta nrdF2	GO:0009263|GO:0005515|GO:0006260|GO:0040007|GO:0005971	deoxyribonucleotide biosynthetic process|protein binding|DNA replication|growth|ribonucleoside-diphosphate reductase complex	K00526	ribonucleoside-diphosphate reductase beta chain[1.17.4.1]	ko01100|ko00230|ko00240	Metabolic pathways|Purine metabolism|Pyrimidine metabolism	NC_012207.1:3355486-3356460	6398	6821	6603	2377	2733	2885	540.79737368311	524.545120681623	582.277243238516	216.900562551737	210.123149418746	214.035213542985	549.206579201083	213.686308504489	1.36185443495936	4.02630301377256e-32	3.1594636590427e-30	UP
JTY_RS09435	-	MULTISPECIES: hypothetical protein	GO:0005618|GO:0005576	cell wall|extracellular region	-	-	-	-	NC_012207.1:2040521-2041186	2177	2410	2836	8735	10990	8357	269.388566823098	271.320211924286	366.121365628835	1166.87625526876	1236.97923428441	907.653823836883	302.276714792073	1103.83643779668	-1.86858466140951	3.53493313150042e-30	2.72053892158936e-28	DOWN
JTY_RS17515	-	MULTISPECIES: alpha/beta hydrolase	GO:0005886	plasma membrane	-	-	-	-	NC_012207.1:3712924-3713745	1232	1311	1288	471	361	542	123.519001669294	119.583263469172	134.721533080798	50.978261662623	32.9211130977069	47.6948644333012	125.941266073088	43.864746397877	1.52161724296956	9.76541109349077e-30	7.37380664078303e-28	UP
JTY_RS10910	-	MULTISPECIES: PPE family protein	GO:0005618	cell wall	-	-	-	-	NC_012207.1:2340579-2341310	999	1041	930	355	269	335	112.4733368945	106.629930161192	109.235790713245	43.1472378877268	27.5474049923431	33.1038054703236	109.446352589646	34.5994827834645	1.66140149929727	2.26757659687014e-29	1.68052621123598e-27	UP
JTY_RS04315	-	MULTISPECIES: sulfurtransferase	GO:0005618|GO:0005829|GO:0005886	cell wall|cytosol|plasma membrane	K01011	thiosulfate/3-mercaptopyruvate sulfurtransferase[2.8.1.2]	ko01100|ko01120|ko00270|ko00920|ko04122	Metabolic pathways|Microbial metabolism in diverse environments|Cysteine and methionine metabolism|Sulfur metabolism|Sulfur relay system	NC_012207.1:910624-911457	2979	3274	2549	1058	1198	1413	294.373946225901	294.341899314191	262.782749551596	112.864046913924	107.678676338188	122.551950389158	283.832865030563	114.364891213757	1.31139742055667	2.99544162045904e-29	2.17959224819584e-27	UP
JTY_RS01110	-	MULTISPECIES: tRNA (guanosine(46)-N7)-methyltransferase TrmB	GO:0040007	growth	-	-	-	-	NC_012207.1:248351-249142	1801	1947	1531	693	676	871	187.40602052398	184.323249043349	166.204678645716	77.8474532339581	63.9823847614615	79.5494293691718	179.311316071015	73.7930891215305	1.28090892113145	5.86190600296552e-29	4.18916925426214e-27	UP
JTY_RS09790	-	MULTISPECIES: resuscitation-promoting factor RpfC	GO:0040010|GO:0005576|GO:0010629|GO:0010628	positive regulation of growth rate|extracellular region|negative regulation of gene expression|positive regulation of gene expression	-	-	-	-	NC_012207.1:2116697-2117119	4157	4802	5538	14933	19910	15539	809.90604433951	851.179658296726	1125.65606874365	3140.81838581734	3528.3350830901	2657.21537515539	928.913923793295	3108.78961468761	-1.74273616346903	3.23233500970084e-27	2.26943942260048e-25	DOWN
JTY_RS20155	-	MULTISPECIES: transcriptional regulator	-	-	-	-	-	-	NC_012207.1:4307762-4308052	3853	4339	3420	1018	1439	1685	1091.19163999137	1117.98512792657	1010.47667479427	311.236778816044	370.686572612519	418.842665456412	1073.2178142374	366.922005628325	1.54839757117519	5.72821222991571e-27	3.95246643864184e-25	UP
JTY_RS09305	-	MULTISPECIES: type VII secretion system ESX-5 target PPE27	GO:0005618	cell wall	-	-	-	-	NC_012207.1:2011418-2012470	5077	5638	4146	1230	1341	2186	397.350480493654	401.454325867037	338.52760231392	103.923270762249	95.4639042007157	150.16399812651	379.110802891537	116.517057696492	1.70207839124833	8.12216117406623e-27	5.50930322349374e-25	UP
JTY_RS02985	-	MULTISPECIES: DUF1918 domain-containing protein	GO:0005618|GO:0005829|GO:0001666	cell wall|cytosol|response to hypoxia	-	-	-	-	NC_012207.1:662246-662512	218	247	250	1275	1751	915	67.2884488975925	69.362531876542	80.5047903864766	424.849587959851	491.602108230414	247.887117225439	72.385257053537	388.112937805235	-2.42270873255374	1.20754439721815e-26	8.05432112944503e-25	DOWN
JTY_RS17945	-	MULTISPECIES: PPE family protein	GO:0005886	plasma membrane	-	-	-	-	NC_012207.1:3826573-3827109	5596	6047	5343	2206	2363	1907	858.812576709152	844.316147545197	855.46846722686	365.483064490411	329.858996288416	256.874206476497	852.865730493736	317.405422418441	1.4259918563434	4.83263487112111e-26	3.17052536954536e-24	UP
JTY_RS09440	-	MULTISPECIES: TetR family transcriptional regulator	-	-	-	-	-	-	NC_012207.1:2041249-2041953	603	579	618	1599	1947	1593	70.4892747985912	61.5784651778244	75.3689794528976	201.788104297321	207.021603019756	163.444605812986	69.1455731431044	190.751437710021	-1.46398513599121	1.11572132660662e-25	7.20180120819308e-24	DOWN
JTY_RS05295	-	MULTISPECIES: hypothetical protein	-	-	-	-	-	-	NC_012207.1:1116011-1116262	1680	1869	1678	3522	4473	4747	549.418906160389	556.093796756454	572.511906936081	1243.44009617943	1330.56863148088	1362.5822770852	559.341536617641	1312.19700158184	-1.23018295588355	1.63098250338616e-25	1.03606221881768e-23	DOWN
JTY_RS03000	-	MULTISPECIES: hypothetical protein	-	-	-	-	-	-	NC_012207.1:666284-666625	368	426	374	1684	1719	1114	88.6782728221138	93.3947698229217	94.0241058578385	438.078554171489	376.780793953959	235.61510267544	92.0323828342913	350.158150266963	-1.92779318067381	2.49041961968507e-25	1.55729051843432e-23	DOWN
JTY_RS07755	-	MULTISPECIES: transcriptional regulator	GO:0005886	plasma membrane	-	-	-	-	NC_012207.1:1644152-1644958	2700	3197	2683	1055	1312	1432	275.730791278928	297.035594225457	285.851352820373	116.309512684863	121.870651009153	128.35519010296	286.205912774919	122.178451265659	1.22806361920515	1.00030844061967e-24	6.15882212209218e-23	UP
JTY_RS19875	-	MULTISPECIES: UDP-galactopyranose mutase	GO:0071766|GO:0005618|GO:0008767|GO:0005886	Actinobacterium-type cell wall biogenesis|cell wall|UDP-galactopyranose mutase activity|plasma membrane	K01854	UDP-galactopyranose mutase[5.4.99.9]	ko00520|ko00052	Amino sugar and nucleotide sugar metabolism|Galactose metabolism	NC_012207.1:4241872-4243062	4610	5051	4251	1765	1976	2553	318.995165440062	317.98379967572	306.882774612118	131.846627207655	124.369583357751	155.054034974112	314.6205799093	137.090081846506	1.1984888439593	5.60192533079643e-24	3.39680381421929e-22	UP
JTY_RS18025	-	MULTISPECIES: ESAT-6 like protein EsxU	-	-	-	-	-	-	NC_012207.1:3842354-3842671	1249	1327	1551	430	537	590	323.690741038202	312.883822176298	419.351045116493	120.303372534874	126.58610424163	134.205141116434	351.975202776998	127.031539297646	1.47028705950105	3.13047877016752e-23	1.86987702062842e-21	UP
JTY_RS03655	-	MULTISPECIES: mycofactocin radical SAM maturase	GO:0005886	plasma membrane	-	-	-	-	NC_012207.1:793927-795102	2162	2338	2424	4712	5563	5726	151.510698884909	149.0652867167	177.222335833264	356.479078111498	354.601607997175	352.199002316064	159.266107144958	354.426562808246	-1.15404744727022	1.22256112020749e-22	7.19513176922115e-21	DOWN
JTY_RS02710	-	MULTISPECIES: STAS domain-containing protein	GO:0005515	protein binding	-	-	-	-	NC_012207.1:609209-609685	1673	1871	1480	683	655	505	289.049667477395	294.099844988463	266.769700921379	127.390843949383	102.934708204249	76.5803321833186	283.306404462412	102.30196144565	1.46952940955792	3.96647809365338e-22	2.30055729431896e-20	UP
JTY_RS00010	-	MULTISPECIES: chromosomal replication initiator protein DnaA	-	-	K02313	chromosomal replication initiator protein[-]	ko02020|ko04112	Two-component system|Cell cycle - Caulobacter	NC_012207.1:1-1524	12945	14413	11955	5290	5276	7555	700.022609680606	709.102205061346	674.462385046792	308.820979000918	259.512764592474	358.586180282406	694.529066596248	308.973307958599	1.16855286356221	8.74588721292722e-22	5.00014866087639e-20	UP
JTY_RS13675	-	MULTISPECIES: hypothetical protein	-	-	-	-	-	-	NC_012207.1:2914204-2914650	1263	1332	1137	2832	3122	2692	232.857721658947	223.427272880131	218.698734730175	563.666112747484	523.557381520791	435.623813191653	224.994576423084	507.615769153309	-1.17384666222644	9.8725986975399e-22	5.48751944271593e-20	DOWN
JTY_RS15325	-	MULTISPECIES: PGL/p-HBAD biosynthesis rhamnosyltransferase	GO:0009247|GO:0020012|GO:0016758|GO:0005886	glycolipid biosynthetic process|evasion or tolerance of host immune response|transferase activity, transferring hexosyl groups|plasma membrane	-	-	-	-	NC_012207.1:3260762-3262048	1597	1979	1805	829	677	944	102.263635066617	115.294009067925	120.584591102362	57.307571077201	39.4320128980916	53.0563576284648	112.714078412301	49.9319805345858	1.17463168789026	9.74026421483024e-22	5.48751944271593e-20	UP
JTY_RS08585	-	MULTISPECIES: phenylalanine--tRNA ligase subunit alpha	GO:0040007|GO:0005886	growth|plasma membrane	K01889	phenylalanyl-tRNA synthetase alpha chain[6.1.1.20]	ko00970	Aminoacyl-tRNA biosynthesis	NC_012207.1:1836848-1837906	1966	2280	1831	889	983	1145	152.996829664048	161.427754630101	148.65702391941	74.6864597692557	69.5819260193798	78.2084127664443	154.360536071186	74.1589328516933	1.05761157044659	1.07069217481128e-21	5.86973984054073e-20	UP
JTY_RS13125	-	MULTISPECIES: hypothetical protein	GO:0046677|GO:0005576|GO:0008610	response to antibiotic|extracellular region|lipid biosynthetic process	-	-	-	-	NC_012207.1:2806421-2807143	3393	3826	3064	1545	1743	1732	386.759095826396	396.776654323196	364.370880122524	190.119321930458	180.716569925593	173.282069074215	382.635543424039	181.372653643422	1.07701394263523	1.73615697600211e-21	9.38932461886547e-20	UP
JTY_RS12565	-	MULTISPECIES: class I SAM-dependent methyltransferase	-	-	-	-	-	-	NC_012207.1:2677561-2678607	1456	1637	1358	698	524	771	114.606621982034	117.230727807085	111.518342105102	59.3123304458887	37.516591282239	53.2661808659359	114.451897298074	50.0317008646879	1.19382697525046	7.44991275765501e-21	3.97527344748471e-19	UP
JTY_RS04690	-	MULTISPECIES: ferredoxin/ferredoxin--NADP reductase	GO:0005886	plasma membrane	-	-	-	-	NC_012207.1:985977-987704	1758	1920	1606	599	264	348	83.8436285132276	83.3099376965289	79.9088818654283	30.8403510976045	11.4524729278806	14.5673343972343	82.3541493583949	18.9533861409065	2.1193857230916	8.79128728907701e-21	4.62930680669555e-19	UP
JTY_RS16955	-	MULTISPECIES: DUF1490 domain-containing protein	GO:0005618|GO:0005886	cell wall|plasma membrane	-	-	-	-	NC_012207.1:3595356-3595637	873	1023	1097	2251	3475	2936	255.12921418779	271.998250782692	334.464919798523	710.170359943201	923.729154839688	753.09715450105	287.197461589668	795.66555642798	-1.47011914963153	1.4571483634822e-20	7.57338668916332e-19	DOWN
JTY_RS12370	-	MULTISPECIES: hypothetical protein	GO:0005829	cytosol	-	-	-	-	NC_012207.1:2641503-2642060	690	773	687	250	212	288	101.908369318287	103.868753514689	105.856057648869	39.8604331688849	28.4799873011488	37.3338088018558	103.877726827282	35.2247430906298	1.56022525926715	3.10925705812823e-20	1.59528804443964e-18	UP
JTY_RS20120	-	MULTISPECIES: TetR family transcriptional regulator	GO:0045892	negative regulation of transcription, DNA-templated	-	-	-	-	NC_012207.1:4297141-4297791	3923	4288	3770	1367	1760	2205	496.629281576186	493.870678960518	497.913034837797	186.820134598912	202.661237325329	245.003186435369	496.137665124834	211.494852786537	1.23011793353537	4.06370315285496e-20	2.05860000224374e-18	UP
JTY_RS10905	-	MULTISPECIES: PE family protein	GO:0052572	response to host immune response	-	-	-	-	NC_012207.1:2340227-2340523	517	546	468	129	89	105	143.459478351983	137.840015322102	135.48230896359	38.6429014808991	22.4632959785211	25.5726068354392	138.927267545892	28.8929347649531	2.2655411314254	4.35532012091825e-20	2.17874889048936e-18	UP
JTY_RS00960	-	MULTISPECIES: hypothetical protein	GO:0005576	extracellular region	-	-	-	-	NC_012207.1:209935-211044	12354	13111	11427	4971	6307	6514	917.232821341604	885.62987088945	885.120506134456	398.434437359116	425.930520569856	424.491313371924	895.99439945517	416.285423766965	1.10591667113403	6.02319485401982e-20	2.97590442046757e-18	UP
JTY_RS12405	-	MULTISPECIES: acid and phagosome regulated protein AprA	-	-	-	-	-	-	NC_012207.1:2650079-2650288	506	528	450	92	110	131	198.575841809159	188.518487587574	184.241210744378	38.9765125648156	39.2656753489124	45.1228604686349	190.445180047037	41.121682794121	2.21140456611547	6.70687532302781e-20	3.27328232228747e-18	UP
JTY_RS02205	-	MULTISPECIES: bifunctional hydroxymethylpyrimidine kinase/phosphomethylpyrimidine kinase	GO:0040007	growth	K00941	hydroxymethylpyrimidine/phosphomethylpyrimidine kinase[2.7.4.7]	ko01100|ko00730	Metabolic pathways|Thiamine metabolism	NC_012207.1:508906-509733	908	996	813	1624	1880	2341	90.375466105388	90.1921084758314	84.4215950386851	174.498488656238	170.202710025254	204.510244691081	88.3297232066348	183.070481124191	-1.05142828935018	1.37818360210944e-19	6.64516960920721e-18	DOWN
JTY_RS05530	-	MULTISPECIES: PPE family protein	GO:0005618|GO:0052572	cell wall|response to host immune response	-	-	-	-	NC_012207.1:1163443-1164618	1309	1423	1220	5601	6966	3438	91.7333929526116	90.7270697866011	89.1960188907526	423.734997240445	444.032830792702	211.467013577131	90.5521605433218	359.744947203426	-1.99015345483415	1.4777505166347e-19	7.04042567568101e-18	DOWN
JTY_RS11215	-	MULTISPECIES: ribosomal RNA small subunit methyltransferase H	GO:0040007|GO:0005886	growth|plasma membrane	-	-	-	-	NC_012207.1:2400895-2402019	8279	8953	6933	3310	4002	4294	606.485391979485	596.699212153146	529.860852099723	261.764980231144	266.663420749863	276.091836228377	577.681818744118	268.173412403128	1.10710887897501	1.84403840161168e-19	8.6821666861764e-18	UP
JTY_RS07760	-	MULTISPECIES: Fe-S cluster assembly protein SufB	GO:0005515|GO:0005829|GO:0090305|GO:0040007|GO:0042803|GO:0004519	protein binding|cytosol|nucleic acid phosphodiester bond hydrolysis|growth|protein homodimerization activity|endonuclease activity	-	-	-	-	NC_012207.1:1644955-1647495	43664	48550	40132	20392	22868	24638	1416.16489741552	1432.59679244282	1357.93591177097	713.988588519757	674.625011342292	701.366221867016	1402.23253387644	696.659940576355	1.00919910024362	1.97247219468972e-19	9.17887642226543e-18	UP
JTY_RS17900	-	MULTISPECIES: WhiB family transcriptional regulator	GO:0019217|GO:0015035|GO:0071766|GO:0003677|GO:0055114|GO:0051536|GO:0090034|GO:0045454|GO:0005515|GO:0005618|GO:0080134|GO:0051539|GO:0019216|GO:0009405	regulation of fatty acid metabolic process|protein disulfide oxidoreductase activity|Actinobacterium-type cell wall biogenesis|DNA binding|oxidation-reduction process|iron-sulfur cluster binding|regulation of chaperone-mediated protein complex assembly|cell redox homeostasis|protein binding|cell wall|regulation of response to stress|4 iron, 4 sulfur cluster binding|regulation of lipid metabolic p…	-	-	-	-	NC_012207.1:3819226-3819534	8428	9181	7318	3000	4120	4102	2247.81735191682	2227.77297914057	2036.23117774198	863.771404959597	999.488100350109	960.243246172146	2170.60716959979	941.167583827284	1.20557511817842	3.67977056709345e-19	1.69269446086299e-17	UP
JTY_RS13665	-	MULTISPECIES: hypothetical protein	GO:0040007	growth	-	-	-	-	NC_012207.1:2912384-2912638	487	597	527	2172	1918	1275	157.392383684226	175.538902382902	177.690321514288	757.802206479758	563.828840666513	361.671269804184	170.207202527139	561.100772316818	-1.72096781084952	5.7577137216683e-19	2.6184511720587e-17	DOWN
JTY_RS07770	-	MULTISPECIES: Fe-S cluster assembly ATPase SufC	GO:0005515|GO:0040007|GO:0005886	protein binding|growth|plasma membrane	-	-	-	-	NC_012207.1:1648682-1649482	8686	9675	7779	4015	4582	4693	893.680481192887	905.644747286529	834.996029070283	445.953094105439	428.806660533942	423.801165992797	878.1070858499	432.853640210726	1.02051759598013	7.18263722276917e-19	3.22976563657553e-17	UP
JTY_RS20045	-	MULTISPECIES: ferritin BfrB	GO:0051409|GO:0052572|GO:0051260|GO:0001666|GO:0005618|GO:0004322|GO:0005829|GO:0051701|GO:0005576|GO:0033214|GO:0005886|GO:0006880	response to nitrosative stress|response to host immune response|protein homooligomerization|response to hypoxia|cell wall|ferroxidase activity|cytosol|interaction with host|extracellular region|iron assimilation by chelation and transport|plasma membrane|intracellular sequestering of iron ion	-	-	-	-	NC_012207.1:4283771-4284316	43214	45829	44530	100473	125275	97063	6522.69089137383	6293.42621780598	7012.18210885264	16371.6649604647	17199.2970311501	12858.9388877729	6609.43307267748	15476.6336264626	-1.22749326597054	1.01888049726398e-18	4.53062194450048e-17	DOWN
JTY_RS08575	-	MULTISPECIES: adenylate/guanylate cyclase domain-containing protein	GO:0000287|GO:0004016|GO:0006200|GO:0042803|GO:0030145|GO:0006171	magnesium ion binding|adenylate cyclase activity|ATP catabolic process|protein homodimerization activity|manganese ion binding|cAMP biosynthetic process	-	-	-	-	NC_012207.1:1834889-1835872	1163	1296	894	471	430	587	97.4046564915453	98.7527554158855	78.1151718794686	42.5854990718253	32.7576349827759	43.1506370132041	91.4241945956331	39.4979236892684	1.21079919587558	1.58317850593075e-18	6.96250591289545e-17	UP
JTY_RS00695	-	MULTISPECIES: diacylglycerol acyltransferase	GO:0046677|GO:0071769|GO:0009247|GO:0005618|GO:0006869|GO:0005576|GO:0016747	response to antibiotic|mycolate cell wall layer assembly|glycolipid biosynthetic process|cell wall|lipid transport|extracellular region|transferase activity, transferring acyl groups other than amino-acyl groups	K18851	diacylglycerol O-acyltransferase / trehalose O-mycolyltransferase[2.3.1.122]	ko01100|ko00561	Metabolic pathways|Glycerolipid metabolism	NC_012207.1:156808-157830	27760	30474	23733	11759	13955	15254	2236.34498528442	2233.53740996681	1994.66584972891	1022.65907669185	1022.57020007783	1078.57951753014	2154.84941499338	1041.26959809994	1.04924340522749	1.89198026801316e-18	8.21869735844226e-17	UP
JTY_RS00780	-	MULTISPECIES: SAM-dependent methyltransferase	GO:0005829|GO:0005886|GO:0052556	cytosol|plasma membrane|positive regulation by symbiont of host immune response	-	-	-	-	NC_012207.1:172432-173373	2186	2420	1821	1005	1089	1196	191.246805872974	192.621079467778	166.208094374561	94.9185921958618	86.6594226237195	91.8384007266987	183.358659905104	91.1388051820933	1.0085310429136	1.90989218974295e-18	8.21869735844226e-17	UP
JTY_RS11220	-	MULTISPECIES: division/cell wall cluster transcriptional repressor MraZ	GO:0040007	growth	-	-	-	-	NC_012207.1:2402087-2402518	19270	21181	18346	6564	9681	9686	3676.14767079834	3676.22529709312	3651.32734481978	1351.82654132601	1679.86900526696	1621.827992811	3667.90010423708	1551.17451313466	1.24159334319134	2.68133452943159e-18	1.12954745124055e-16	UP
JTY_RS11635	-	MULTISPECIES: malonyl CoA-ACP transacylase	GO:0005835|GO:0005515|GO:0051260|GO:0006633|GO:0032182|GO:0004314	fatty acid synthase complex|protein binding|protein homooligomerization|fatty acid biosynthetic process|small conjugating protein binding|[acyl-carrier-protein] S-malonyltransferase activity	K00645	[acyl-carrier-protein] S-malonyltransferase[2.3.1.39]	ko01100|ko01130|ko01212|ko00061|ko00333	Metabolic pathways|Biosynthesis of antibiotics|Fatty acid metabolism|Fatty acid biosynthesis|Prodigiosin biosynthesis	NC_012207.1:2488204-2489112	10688	11737	8583	2678	3428	5297	969.008375432522	968.127688557042	811.836102930066	262.109548090437	282.693518805801	421.512211808286	916.324055639877	322.105092901508	1.50832642215089	3.91277119108345e-18	1.6143206501769e-16	UP
JTY_RS06365	-	MULTISPECIES: hypothetical protein	GO:0040007|GO:0005886	growth|plasma membrane	-	-	-	-	NC_012207.1:1339870-1341135	1760	1912	1350	822	727	897	114.570792048432	113.23836168989	91.6839463728228	57.7662912331136	43.0466581962577	51.2510363151602	106.497700037048	50.6879952481772	1.07110626342707	4.81979493267338e-18	1.96824686944478e-16	UP
JTY_RS13960	-	MULTISPECIES: DUF4193 domain-containing protein	-	-	-	-	-	-	NC_012207.1:2961121-2961423	3416	3699	2750	1303	1682	1796	929.116701478038	915.337288237159	780.33879876583	382.593761778546	416.123448979486	428.753691550122	874.930929493676	409.156967436051	1.09651470994569	3.0690643090609e-17	1.24064599645068e-15	UP
JTY_RS18020	-	MULTISPECIES: ESAT-6-like protein EsxT	-	-	-	-	-	-	NC_012207.1:3842031-3842333	975	996	973	423	482	509	265.19001109929	246.465563755737	276.098115095566	124.203487869691	119.245825865355	121.512087536262	262.584563316864	121.653800423769	1.11000071603903	3.20652349424784e-17	1.28325070239798e-15	UP
JTY_RS00485	-	MULTISPECIES: hypothetical protein	GO:0005618|GO:0005886	cell wall|plasma membrane	-	-	-	-	NC_012207.1:97196-97675	2246	2365	2128	4866	6353	4732	385.623553321801	369.427537669938	381.174280842108	901.917852173	992.148206321026	713.095346060381	378.741790611282	869.053801518136	-1.19823087649533	4.2968367015458e-17	1.70256836431547e-15	DOWN
JTY_RS05690	-	MULTISPECIES: PE family protein	GO:0005618	cell wall	-	-	-	-	NC_012207.1:1190568-1192583	1301	1421	1229	529	512	803	53.1840969555759	52.8497619671688	52.4148812645948	23.345414556684	19.0378536036391	28.811728146324	52.8162467291132	23.731665435549	1.15416843396759	4.40552556840079e-17	1.72458115126719e-15	UP
JTY_RS03450	-	MULTISPECIES: carotenoid cleavage oxygenase	GO:0010436|GO:0016118	carotenoid dioxygenase activity|carotenoid catabolic process	-	-	-	-	NC_012207.1:751770-753275	2483	2860	1990	935	874	1423	135.877229538357	142.390333604846	113.611201086119	55.2360842616974	43.5035987383918	68.3477336020374	130.626254743107	55.6958055340422	1.2298043081857	5.71793471566568e-17	2.20030526270135e-15	UP
JTY_RS19960	-	MULTISPECIES: phthioceranic/hydroxyphthioceranic acid synthase	GO:0010106|GO:0005618|GO:0005829|GO:0052572|GO:0006633|GO:0005886	cellular response to iron ion starvation|cell wall|cytosol|response to host immune response|fatty acid biosynthetic process|plasma membrane	-	-	-	-	NC_012207.1:4262817-4269197	6276	6805	5416	3056	1810	2679	81.0567403949429	79.9611039728161	72.9765042976189	42.6089327951875	21.2632086154846	30.3688256170702	77.9981162217926	31.4136556759141	1.31204743868116	1.07279470903116e-16	4.01245273415206e-15	UP
JTY_RS02200	-	MULTISPECIES: hypothetical protein	GO:0005829	cytosol	-	-	-	-	NC_012207.1:508280-508909	371	470	400	797	1013	1109	48.5320268983309	55.9366624886165	54.5899425163424	112.552211519096	120.533471876599	127.331246071341	53.0195439677633	120.138976489012	-1.18010811169733	1.13873789303016e-16	4.21965652583952e-15	DOWN
JTY_RS07450	-	MULTISPECIES: methyltransferase	GO:0005575|GO:0003674|GO:0008150	cellular_component|molecular_function|biological_process	-	-	-	-	NC_012207.1:1577272-1578096	1239	1320	1193	620	533	447	123.769081621649	119.966310283002	124.331067826333	66.8611845515682	48.4297862712397	39.1920023763392	122.688819910328	51.4943243997157	1.25251845332911	1.48227768524246e-16	5.44227091407368e-15	UP
JTY_RS01045	-	MULTISPECIES: DNA-binding response regulator	GO:0003677|GO:0005524|GO:0006355|GO:0035556|GO:0006351|GO:0042128|GO:0000160|GO:0000166|GO:0003700|GO:0000156	DNA binding|ATP binding|regulation of transcription, DNA-templated|intracellular signal transduction|transcription, DNA-templated|nitrate assimilation|phosphorelay signal transduction system|nucleotide binding|sequence-specific DNA binding transcription factor activity|phosphorelay response regulator activity	-	-	-	-	NC_012207.1:231133-231768	744	753	723	224	81	143	96.4075260288591	88.7722846337305	97.7404871710179	31.3348178212325	9.54703783695613	16.2638882304186	94.3067659445358	19.0485812962024	2.30767772691641	2.66859789197664e-16	9.70884433062773e-15	UP
JTY_RS00500	-	MULTISPECIES: 5\'-methylthioadenosine/S-adenosylhomocysteine nucleosidase	GO:0008152|GO:0008782|GO:0008930	metabolic process|adenosylhomocysteine nucleosidase activity|methylthioadenosine nucleosidase activity	K01243	adenosylhomocysteine nucleosidase[3.2.2.9]	ko01100|ko01230|ko00270	Metabolic pathways|Biosynthesis of amino acids|Cysteine and methionine metabolism	NC_012207.1:99764-100525	2188	2337	1903	948	945	1381	236.639532539106	229.955144628903	214.722214797969	110.685212185149	92.9642377762108	131.094024411919	227.105630655326	111.581158124426	1.02527004477476	3.90518189214671e-16	1.39540517253314e-14	UP
JTY_RS15475	-	MULTISPECIES: class I SAM-dependent methyltransferase	-	-	-	-	-	-	NC_012207.1:3293996-3294856	2667	3035	1244	661	549	406	255.278804859984	264.298669520558	124.225422885753	68.3021322597326	47.7978389737586	34.1088243620266	214.600965755432	50.0695985318393	2.0996497758199	5.17975794979627e-16	1.8025557665291e-14	UP
JTY_RS18710	-	CarD family transcriptional regulator	GO:0005515|GO:0040007|GO:0009405|GO:0015968	protein binding|growth|pathogenesis|stringent response	-	-	-	-	NC_012207.1:4001310-4001798	10879	11981	12747	22517	29287	26224	1833.47548515204	1837.06118335563	2241.26007015512	4096.734228934	4489.57217812944	3879.12829711625	1970.5989128876	4155.14490139323	-1.07626462223767	8.86892915050638e-16	3.0079198695192e-14	DOWN
JTY_RS08290	-	MULTISPECIES: lipase	GO:0005575	cellular_component	-	-	-	-	NC_012207.1:1770549-1771889	11678	12721	9222	3737	4397	6597	717.686284519744	711.265734319461	591.274965902469	247.930753519957	245.791354439892	355.845713818342	673.408994913891	283.189273926064	1.24971636882521	1.20333617570624e-15	4.04684989510618e-14	UP
JTY_RS02990	-	-	GO:0005618|GO:0005829|GO:0005886	cell wall|cytosol|plasma membrane	K00525	ribonucleoside-diphosphate reductase alpha chain[1.17.4.1]	ko01100|ko00230|ko00240	Metabolic pathways|Purine metabolism|Pyrimidine metabolism	NC_012207.1:662538-664670	976	1114	893	2853	2995	1964	37.709774187254	39.1591888477933	35.9959500480598	119.000003089625	105.255527503574	66.6031548761514	37.621637694369	96.9528951564501	-1.36572132829521	1.72937251481794e-15	5.76745733691785e-14	DOWN
JTY_RS10375	-	MULTISPECIES: universal stress protein	GO:0005618|GO:0071500|GO:0005886|GO:0001666	cell wall|cellular response to nitrosative stress|plasma membrane|response to hypoxia	-	-	-	-	NC_012207.1:2222429-2223316	2457	2695	2173	5457	6442	4749	228.027438939887	227.554421258636	210.39720746604	546.73528600032	543.809389571749	386.841673267446	221.993022554854	492.462116279838	-1.14949841432728	1.8073243367189e-15	5.97761321946203e-14	DOWN
JTY_RS12800	-	MULTISPECIES: hypothetical protein	GO:0005618	cell wall	-	-	-	-	NC_012207.1:2726202-2726825	935	963	748	367	273	452	123.487184005987	115.712712208793	103.064746387495	52.3259948572763	32.7956857843922	52.3959648245756	114.088214200758	45.8392151554147	1.31549551472226	1.91336381972613e-15	6.27476686269936e-14	UP
JTY_RS01020	-	MULTISPECIES: hypothetical protein	GO:0045892|GO:0046688	negative regulation of transcription, DNA-templated|response to copper ion	-	-	-	-	NC_012207.1:222103-222393	5534	6208	5130	1948	2755	3288	1567.26044424067	1599.55114894467	1515.71486328941	595.569135800805	709.688025669054	817.302484282069	1560.84215215825	707.519881917309	1.1414820504604	4.42269053889565e-15	1.42738770456939e-13	UP
JTY_RS07995	-	MULTISPECIES: GAP family protein	-	-	-	-	-	-	NC_012207.1:1694105-1694869	154	166	166	556	485	546	16.5903513391121	16.2698997422808	18.6569162146439	64.6620646405902	47.5247173002448	51.6268269754482	17.1723890986789	54.6045363054277	-1.66893004148668	4.8363289648269e-15	1.54839908137898e-13	DOWN
JTY_RS04490	-	MULTISPECIES: oxidase	GO:0003824|GO:0008150	catalytic activity|biological_process	-	-	-	-	NC_012207.1:944903-946417	1119	1227	1150	504	218	378	60.8712515639712	60.7255271386019	65.2646870527152	29.5974417836196	10.7865425860231	18.0477635809069	62.2871552517628	19.4772493168499	1.6771447373119	6.16358938241306e-15	1.95767338955691e-13	UP
JTY_RS00260	-	MULTISPECIES: PadR family transcriptional regulator	GO:0005575|GO:0003674|GO:0008150	cellular_component|molecular_function|biological_process	-	-	-	-	NC_012207.1:51168-51710	2961	3269	2726	1021	1105	1900	449.400478629991	451.392649176205	431.637517123209	167.286993354207	152.54624251448	253.103308935177	444.143548309802	190.978848267955	1.21761317219866	3.22029255172544e-14	9.61761999403373e-13	UP
JTY_RS05165	-	MULTISPECIES: acyl-CoA dehydrogenase FadE13	GO:0034824	citronellyl-CoA dehydrogenase activity	K00249	acyl-CoA dehydrogenase[1.3.8.7]	ko01100|ko01110|ko01130|ko01200|ko00280|ko00640|ko00071|ko01212|ko00410	Metabolic pathways|Biosynthesis of secondary metabolites|Biosynthesis of antibiotics|Carbon metabolism|Valine, leucine and isoleucine degradation|Propanoate metabolism|Fatty acid degradation|Fatty acid metabolism|beta-Alanine metabolism	NC_012207.1:1089484-1090632	312	262	258	696	702	724	22.3784335665405	17.0969990598998	19.3060114092579	53.8920986517167	45.7990155646177	45.5787389676184	19.5938146785661	48.4232843946509	-1.30530263577716	3.6178653651441e-14	1.06461008759608e-12	DOWN
JTY_RS12435	-	MULTISPECIES: sulfate ABC transporter substrate-binding protein	GO:0006790|GO:0000103|GO:0040007|GO:0005886	sulfur compound metabolic process|sulfate assimilation|growth|plasma membrane	K02048	sulfate transport system substrate-binding protein[-]	ko02010|ko00920	ABC transporters|Sulfur metabolism	NC_012207.1:2654490-2655560	6667	7089	6025	2688	3171	4403	513.021924673065	496.289296994751	483.682921274011	223.293401722977	221.945159988465	297.3742265292	497.664714313942	247.537596080214	1.00752644115119	1.55286346776233e-13	4.43897114141774e-12	UP
JTY_RS20075	-	MULTISPECIES: superoxide dismutase	GO:0004784|GO:0051289|GO:0005506|GO:0052572|GO:0042803|GO:0006979|GO:0005829|GO:0052059|GO:0051701|GO:0005576|GO:0005886|GO:0009405|GO:0042597	superoxide dismutase activity|protein homotetramerization|iron ion binding|response to host immune response|protein homodimerization activity|response to oxidative stress|cytosol|evasion or tolerance by symbiont of host-produced reactive oxygen species|interaction with host|extracellular region|plasma membrane|pathogenesis|periplasmic space	K04564	superoxide dismutase, Fe-Mn family[1.15.1.1]	ko04146|ko04212|ko04213	Peroxisome|Longevity regulating pathway - worm|Longevity regulating pathway - multiple species	NC_012207.1:4290296-4290919	3937	4325	3863	1467	1843	2629	519.967000380606	519.685854630545	532.271505707253	209.161437554357	221.401098238183	304.754403710978	523.974786906135	245.105646501173	1.09609367255755	1.57446065491254e-13	4.46878832692196e-12	UP
JTY_RS13690	-	MULTISPECIES: hypothetical protein	-	-	-	-	-	-	NC_012207.1:2916552-2917037	520	492	475	181	125	141	88.1783389121906	75.9046874050266	84.0331402496892	33.1343557359976	19.2802585126308	20.9859277335886	82.7053888556355	24.4668473274057	1.75715311939781	3.27816521961248e-13	8.9857652115679e-12	UP
JTY_RS05145	-	MULTISPECIES: enoyl-CoA hydratase	GO:0005886	plasma membrane	K01692	enoyl-CoA hydratase[4.2.1.17]	ko01100|ko01110|ko01130|ko01120|ko00650|ko00280|ko00640|ko00071|ko01212|ko00410|ko00360|ko00362|ko00380|ko00310|ko00627|ko00930|ko00281	Metabolic pathways|Biosynthesis of secondary metabolites|Biosynthesis of antibiotics|Microbial metabolism in diverse environments|Butanoate metabolism|Valine, leucine and isoleucine degradation|Propanoate metabolism|Fatty acid degradation|Fatty acid metabolism|beta-Alanine metabolism|Phenylalanine metabolism|Benzoate degradation|Tryptophan metabolism|Lysine degradation|Aminobenzoate degradation|C…	NC_012207.1:1083911-1084720	238	291	243	868	877	566	24.2151355239889	26.9368914807727	25.7937267086749	95.3390251077266	81.1621520956823	50.5446548676053	25.6485845711455	75.6819440236714	-1.56106993506527	4.15342492575886e-13	1.13074874509435e-11	DOWN
JTY_RS06025	-	MULTISPECIES: 2-methylcitrate dehydratase	GO:0005618|GO:0001101|GO:0005829|GO:0019679|GO:0047547|GO:0019629	cell wall|response to acid|cytosol|propionate metabolic process, methylcitrate cycle|2-methylcitrate dehydratase activity|propionate catabolic process, 2-methylcitrate cycle	K01720	2-methylcitrate dehydratase[4.2.1.79]	ko00640	Propanoate metabolism	NC_012207.1:1257383-1258888	4943	5705	5539	495	284	1658	270.495859103567	284.033833715385	316.227413516234	29.2426403724601	14.1361980532949	79.6349373938885	290.252368778395	41.0045919398812	2.82345045559151	4.35885816793078e-12	1.0508524330156e-10	UP
JTY_RS18110	-	MULTISPECIES: LLM class F420-dependent oxidoreductase	GO:0005886	plasma membrane	-	-	-	-	NC_012207.1:3860312-3861169	704	811	603	351	238	324	67.6207645815913	70.8717459820684	60.4259231224734	36.3961506388204	20.7935350427848	27.3150226178963	66.3061445620444	28.1682360998338	1.2350733457546	5.40620663530308e-12	1.28021532275047e-10	UP
JTY_RS18450	-	MULTISPECIES: PPE family protein	GO:0005618	cell wall	-	-	-	-	NC_012207.1:3945597-3946817	1005	1139	842	581	422	483	67.8336592042135	69.9434901213788	59.2910755975451	42.3347345570376	25.9081326631735	28.6137805529888	65.6894083077125	32.2855492577333	1.02477219950654	9.52431005289572e-12	2.20325368969299e-10	UP
JTY_RS19955	-	MULTISPECIES: acyltransferase	GO:0046506|GO:0016747	sulfolipid biosynthetic process|transferase activity, transferring acyl groups other than amino-acyl groups	-	-	-	-	NC_012207.1:4261231-4262766	982	1030	853	497	248	341	52.688441620303	50.2788777274124	47.7475397605934	28.787310325918	12.1031950109012	16.0585948648068	50.2382863694363	18.983033400542	1.40407670792082	1.28983137409577e-11	2.91633059837926e-10	UP
JTY_RS06115	-	-	-	-	-	-	-	-	NC_012207.1:1278431-1278688	783	901	725	333	403	485	250.113563618504	261.845132452029	241.608082149373	114.83132343252	117.091243417119	135.97712438458	251.188926073302	122.633230411406	1.03442289812567	1.59649021633695e-11	3.56935969038016e-10	UP
JTY_RS01705	-	MULTISPECIES: UDP-glucose/GDP-mannose dehydrogenase family protein	GO:0005886	plasma membrane	K00012	UDPglucose 6-dehydrogenase[1.1.1.22]	ko01100|ko00520|ko00040|ko00053	Metabolic pathways|Amino sugar and nucleotide sugar metabolism|Pentose and glucuronate interconversions|Ascorbate and aldarate metabolism	NC_012207.1:390519-391850	4173	5051	3921	1542	1507	2975	258.189816328432	284.323352412749	253.096274856154	102.994996246138	84.810158203474	161.557379668205	265.203147865778	116.454178039272	1.18733549961733	3.62708701803958e-11	7.8889142642361e-10	UP
JTY_RS15795	-	MULTISPECIES: hypothetical protein	-	-	-	-	-	-	NC_012207.1:3355104-3355388	705	790	667	335	297	438	203.863416474157	207.836525076685	201.221286482339	104.577087970573	78.117980156478	111.166237889053	204.30707601106	97.9537686720347	1.06056626661373	4.06492596197168e-11	8.65310303181418e-10	UP
JTY_RS00625	-	MULTISPECIES: hypothetical protein	-	-	-	-	-	-	NC_012207.1:140034-140222	515	537	422	178	73	130	224.564192635352	213.035561581203	191.974670156979	83.7902758297846	28.9532557238198	49.7537813777898	209.858141457845	54.1657709771314	1.95396107264473	4.98725807539086e-11	1.03953160508928e-09	UP
JTY_RS16430	-	-	-	-	-	-	-	-	NC_012207.1:3488830-3489009	669	697	629	255	274	396	306.300935981671	290.335010804005	300.449231227762	126.038604021047	114.108109990151	159.135208864412	299.028392671146	133.09397429187	1.16783721843263	6.2998771230387e-11	1.29959320857736e-09	UP
JTY_RS09795	-	MULTISPECIES: chorismate mutase	GO:0046417|GO:0004106|GO:0005576|GO:0042803	chorismate metabolic process|chorismate mutase activity|extracellular region|protein homodimerization activity	K04093	chorismate mutase[5.4.99.5]	ko01100|ko01110|ko01130|ko01230|ko00400	Metabolic pathways|Biosynthesis of secondary metabolites|Biosynthesis of antibiotics|Biosynthesis of amino acids|Phenylalanine, tyrosine and tryptophan biosynthesis	NC_012207.1:2117239-2117838	276	314	370	614	752	871	37.9098582492017	39.2390329700928	53.0204780581241	91.0443462388544	93.9518959339402	105.005246767307	43.3897897591395	96.6671629800339	-1.1556703058443	7.80080148664017e-11	1.56878429897156e-09	DOWN
JTY_RS02445	-	MULTISPECIES: isocitrate lyase	GO:0071456|GO:0006097|GO:0001101|GO:0052572|GO:0046421|GO:0004451|GO:0075141|GO:0010034|GO:0005829|GO:0006102|GO:0070542|GO:0005886|GO:0009405	cellular response to hypoxia|glyoxylate cycle|response to acid|response to host immune response|methylisocitrate lyase activity|isocitrate lyase activity|maintenance of symbiont tolerance to host environment|response to acetate|cytosol|isocitrate metabolic process|response to fatty acid|plasma membrane|pathogenesis	K01637	isocitrate lyase[4.1.3.1]	ko01100|ko01110|ko01120|ko01200|ko00630	Metabolic pathways|Biosynthesis of secondary metabolites|Microbial metabolism in diverse environments|Carbon metabolism|Glyoxylate and dicarboxylate metabolism	NC_012207.1:558675-559961	33255	37469	32652	10276	12482	23016	2129.47909585142	2182.89558518828	2181.34509273664	710.365170846159	727.017006174496	1293.58615240374	2164.57325792545	910.322776474798	1.24963254522971	1.21048870201898e-10	2.38639201255171e-09	UP
JTY_RS06985	-	-	GO:0005575|GO:0003674|GO:0008150	cellular_component|molecular_function|biological_process	-	-	-	-	NC_012207.1:1471256-1472798	79	66	53	664	302	244	4.21944309576614	3.20712343860263	2.9532686336228	38.2858526451687	14.6716679769464	11.4384660224416	3.45994505599719	21.4653288815189	-2.63318724411168	3.97983855231907e-10	7.3683662638952e-09	DOWN
JTY_RS09295	-	MULTISPECIES: type VII secretion system ESX-5 target PE18	GO:0008152|GO:0052572|GO:0004806|GO:0040007	metabolic process|response to host immune response|triglyceride lipase activity|growth	-	-	-	-	NC_012207.1:2009470-2009769	1979	2118	2095	689	1161	1264	543.650045224333	529.351406901778	600.420960540565	204.331006918622	290.101524885882	304.76825867315	557.807470888892	266.400263492551	1.06617174760071	4.08019246911618e-10	7.49033498229494e-09	UP
JTY_RS04375	-	MULTISPECIES: transcriptional regulator	GO:0032025|GO:0003677|GO:0010045	response to cobalt ion|DNA binding|response to nickel cation	-	-	-	-	NC_012207.1:922879-923271	292	295	305	545	653	737	61.2330184457539	56.2818964873455	66.7267376301275	123.378582500686	124.554585434844	135.649718340808	61.4138841877423	127.860962092113	-1.05793909868615	6.38577826685456e-10	1.15116597405189e-08	DOWN
JTY_RS06030	-	MULTISPECIES: 2-methylcitrate synthase	GO:0001101|GO:0052572|GO:0050440|GO:0019679|GO:0019629	response to acid|response to host immune response|2-methylcitrate synthase activity|propionate metabolic process, methylcitrate cycle|propionate catabolic process, 2-methylcitrate cycle	K01647	citrate synthase[2.3.3.1]	ko01100|ko01110|ko01130|ko01120|ko01230|ko01200|ko00020|ko00630|ko01210	Metabolic pathways|Biosynthesis of secondary metabolites|Biosynthesis of antibiotics|Microbial metabolism in diverse environments|Biosynthesis of amino acids|Carbon metabolism|Citrate cycle (TCA cycle)|Glyoxylate and dicarboxylate metabolism|2-Oxocarboxylic acid metabolism	NC_012207.1:1258933-1260066	3006	3254	3214	335	210	1226	218.459498009416	215.151280946994	243.683372504168	26.2826014740857	13.8817717605893	78.2026291633186	225.764717153526	39.4556674659979	2.51651558627242	8.34356271488438e-10	1.4774751320782e-08	UP
JTY_RS01395	-	MULTISPECIES: hypothetical protein	GO:0003674|GO:0008150	molecular_function|biological_process	-	-	-	-	NC_012207.1:313228-314130	297	362	300	737	638	635	27.105887654955	30.058038859962	28.564528797578	72.6132628324988	52.9629438117684	50.866315760626	28.5761517708317	58.8141741349644	-1.04135223659101	1.08206962609521e-09	1.88280114940567e-08	DOWN
JTY_RS10500	-	MULTISPECIES: histidine kinase	GO:0018106|GO:0000287|GO:0020037|GO:0005524|GO:0070026|GO:0019825|GO:0046777|GO:0004673|GO:0004672|GO:0005509|GO:0019826|GO:0070483|GO:0070025	peptidyl-histidine phosphorylation|magnesium ion binding|heme binding|ATP binding|nitric oxide binding|oxygen binding|protein autophosphorylation|protein histidine kinase activity|protein kinase activity|calcium ion binding|oxygen sensor activity|detection of hypoxia|carbon monoxide binding	-	-	-	-	NC_012207.1:2249217-2250938	640	617	597	1475	1673	983	30.6296277176358	26.8652796409896	29.8081006485511	76.2070260193585	72.8285541990135	41.2918492546963	29.1010026690588	63.4424764910228	-1.1243802263086	4.18433520617062e-09	6.59279901381686e-08	DOWN
JTY_RS06020	-	MULTISPECIES: transcriptional regulator	GO:0052572|GO:0001666	response to host immune response|response to hypoxia	-	-	-	-	NC_012207.1:1255827-1257287	4236	4827	5533	551	248	1793	238.946514341123	247.723098621065	325.614368263635	33.5534924260786	12.7245089231652	88.7716361982572	270.761327075274	45.016545849167	2.58849442588621	4.48936105744228e-09	6.99082605131673e-08	UP
JTY_RS01375	-	MULTISPECIES: sirohydrochlorin chelatase	GO:0051266|GO:0019354	sirohydrochlorin ferrochelatase activity|siroheme biosynthetic process	-	-	-	-	NC_012207.1:309138-309881	133	130	128	597	880	267	14.7324155531149	13.1011679950231	14.7921181152328	71.3899705250505	88.6642457040348	25.9587116759167	14.2085672211236	62.0043093016673	-2.12560740446824	5.87952810658233e-09	8.98086697806966e-08	DOWN
JTY_RS17910	-	MULTISPECIES: molecular chaperone GroES	GO:0006355|GO:0051260|GO:0034605|GO:0009408|GO:0046677|GO:0046872|GO:0005618|GO:0005829|GO:0005576|GO:0040007|GO:0005886	regulation of transcription, DNA-templated|protein homooligomerization|cellular response to heat|response to heat|response to antibiotic|metal ion binding|cell wall|cytosol|extracellular region|growth|plasma membrane	-	-	-	-	NC_012207.1:3821320-3821622	9751	10849	10215	4600	6225	3451	2652.17088378208	2684.64254573481	2898.60391092015	1350.67631614511	1540.05306201536	823.846786141418	2745.13911347901	1238.1920547673	1.1486441545866	7.98744933274354e-09	1.20625555583546e-07	UP
JTY_RS12350	-	MULTISPECIES: hypothetical protein	-	-	-	-	-	-	NC_012207.1:2638252-2638461	812	955	771	266	432	531	318.663090288123	340.97583799088	315.666277605027	112.69354881462	154.206745526592	182.902296981199	325.101735294677	149.93419710747	1.11656178490264	8.78637183777417e-09	1.31205448114822e-07	UP
JTY_RS04365	-	MULTISPECIES: TetR/AcrR family transcriptional regulator	GO:0005886	plasma membrane	-	-	-	-	NC_012207.1:921050-921691	650	682	636	383	258	339	83.43984772906	79.65053899678	85.1755794706538	53.0762372800201	30.1247571893984	38.1952175643632	82.7553220654979	40.4654040112606	1.03216309628378	9.65888775622775e-09	1.42637892252485e-07	UP
JTY_RS18555	-	MULTISPECIES: nitronate monooxygenase	GO:0005886	plasma membrane	-	-	-	-	NC_012207.1:3967875-3968942	221	266	229	626	522	485	17.053580052849	18.6745603685071	18.4355784978478	52.1481745322444	36.6385461937935	32.8484064524546	18.054572973068	40.5450423928308	-1.16716122298535	1.77646815829336e-08	2.48581313618532e-07	DOWN
JTY_RS09390	-	MULTISPECIES: PE family protein	GO:0008152|GO:0052572|GO:0004806|GO:0040007	metabolic process|response to host immune response|triglyceride lipase activity|growth	-	-	-	-	NC_012207.1:2031065-2031364	316	316	235	83	25	31	86.8082849762338	78.9777790842873	67.3503018599287	24.6145324578415	6.246894279673	7.47448001554732	77.7121219734833	12.7786355843539	2.60440585250513	3.05517403041672e-08	4.03524965997615e-07	UP
JTY_RS05535	-	MULTISPECIES: PE family protein	GO:0052572	response to host immune response	-	-	-	-	NC_012207.1:1164695-1165522	2892	2855	2647	6021	7146	4160	287.847853274886	258.532496236163	274.863251272153	646.955525591488	646.951341257237	363.418486720383	273.747866927734	552.441784523036	-1.01297472037396	3.58342854889306e-08	4.68656243551308e-07	DOWN
JTY_RS12365	-	MULTISPECIES: resuscitation-promoting factor RpfD	GO:0040010|GO:0085016|GO:0005576|GO:0010629|GO:0010628	positive regulation of growth rate|dormancy exit of symbiont in host|extracellular region|negative regulation of gene expression|positive regulation of gene expression	-	-	-	-	NC_012207.1:2641042-2641506	397	465	419	190	182	213	70.3611158109566	74.9790046798113	77.4735977807486	36.3526984708681	29.339796314639	33.1337829418563	74.2712394238388	32.9420925757878	1.17287145183851	1.31714779635987e-07	1.51471996581385e-06	UP
JTY_RS16200	-	MULTISPECIES: transposase	GO:0005886	plasma membrane	-	-	-	-	NC_012207.1:3437960-3438493	49	51	39	303	173	150	7.56216004813802	7.1609280093177	6.27934963175049	50.4820655167569	24.285338157723	20.3185627096342	7.00081256306874	31.695322128038	-2.17867564444029	3.94206907427379e-07	4.2523343491223e-06	DOWN
JTY_RS18600	-	MULTISPECIES: acyl-CoA dehydrogenase	GO:0005618	cell wall	-	-	-	-	NC_012207.1:3979415-3980548	176	206	163	524	392	390	12.7907366451958	13.620508087419	12.3585871900761	41.1106105506054	25.9126406197667	24.8768906888949	12.9232773075636	30.6333806197557	-1.24513260785049	5.32036240732027e-07	5.64776932469382e-06	DOWN
JTY_RS18615	-	MULTISPECIES: pyridoxal phosphate-dependent aminotransferase	GO:0005618	cell wall	-	-	-	-	NC_012207.1:3982454-3983620	84	76	76	474	252	213	5.93199742931466	4.8829367462176	5.59932309592002	36.1363032069766	16.1870737033504	13.2024070848014	5.47141909048409	21.8419279983761	-1.9971132391478	6.4553690386364e-07	6.69284634523909e-06	DOWN
JTY_RS01340	-	MULTISPECIES: nitrite reductase large subunit	GO:0042128|GO:0005618|GO:0005829|GO:0080033|GO:0005886	nitrate assimilation|cell wall|cytosol|response to nitrite|plasma membrane	K00362	nitrite reductase (NADH) large subunit[1.7.1.15]	ko01120|ko00910	Microbial metabolism in diverse environments|Nitrogen metabolism	NC_012207.1:301296-303791	893	887	701	3241	3364	1044	29.4850490063023	26.6451703667671	24.1471958999976	115.523548853964	101.029999187802	30.2552039108908	26.7591384243557	82.2695839842189	-1.62032748254892	7.19462941296469e-07	7.42085229656822e-06	DOWN
JTY_RS19145	-	MULTISPECIES: hypothetical protein	GO:0005886	plasma membrane	-	-	-	-	NC_012207.1:4086365-4086742	444	498	466	251	208	255	96.802327130537	98.7817334449056	105.995530180993	59.0768990425406	41.2487445475541	48.7969557427227	100.526530252145	49.7075331109391	1.01603988554913	8.37952874157731e-07	8.54091625621761e-06	UP
JTY_RS16735	-	MULTISPECIES: hypothetical protein	GO:0003674|GO:0008150	molecular_function|biological_process	-	-	-	-	NC_012207.1:3545933-3546151	203	216	242	431	456	507	76.3918367129063	73.9518351059599	95.0089084800969	175.093235597866	156.084315454494	167.458860673357	81.7841934329877	166.212137241906	-1.02313179214072	1.08378462393832e-06	1.0735906101488e-05	DOWN
JTY_RS01475	-	MULTISPECIES: PE family protein	GO:0005515|GO:0005576	protein binding|extracellular region	-	-	-	-	NC_012207.1:331866-334616	167	226	214	593	423	403	5.0028742354389	6.15966834070421	6.68829856797193	19.1778470319627	11.5262747548169	10.5963975723997	5.95028038137168	13.7668397863931	-1.21016786717371	1.51287071864201e-06	1.45891773879646e-05	DOWN
JTY_RS15885	-	MULTISPECIES: multidrug resistance protein Mmr	GO:0055085|GO:0015562|GO:0022857	transmembrane transport|efflux transmembrane transporter activity|transmembrane transporter activity	-	-	-	-	NC_012207.1:3377523-3377846	193	246	203	80	57	67	49.0915090365395	56.9285155537699	53.8696859684767	21.9676584809406	13.1876532381747	14.9579262326659	53.296570186262	16.7044126505937	1.67381343720358	2.40883421584709e-06	2.18103043706336e-05	UP
JTY_RS02300	-	MULTISPECIES: molecular chaperone GroEL	GO:0042803|GO:0009408|GO:0001666|GO:0044406|GO:0005515|GO:0005618|GO:0005829|GO:0040007|GO:0005886	protein homodimerization activity|response to heat|response to hypoxia|adhesion of symbiont to host|protein binding|cell wall|cytosol|growth|plasma membrane	K04077	chaperonin GroEL[-]	ko03018|ko04212	RNA degradation|Longevity regulating pathway - worm	NC_012207.1:529756-531378	37612	40639	32931	19388	21835	10063	1909.86591189767	1877.43062339774	1744.53439473739	1062.79774003474	1008.49465526163	448.49027646421	1843.94364334427	839.927557253527	1.13445775554195	2.66024463132328e-06	2.35784659029577e-05	UP
JTY_RS14830	-	MULTISPECIES: antitoxin RelF	GO:0006355|GO:0097351|GO:0045927	regulation of transcription, DNA-templated|toxin-antitoxin pair type II binding|positive regulation of growth	-	-	-	-	NC_012207.1:3124296-3124577	379	437	369	157	161	241	110.760665233257	116.19091950981	112.504677865209	49.5319559342059	42.7972069810508	61.8175355269296	113.152087536092	51.3822328140621	1.13892171204254	4.07604231552899e-06	3.41261952860816e-05	UP
JTY_RS06465	-	MULTISPECIES: PE family protein	GO:0005618	cell wall	-	-	-	-	NC_012207.1:1359898-1360230	181	197	192	353	431	445	44.7950019786641	44.3568090861151	49.5734549132658	94.3119695919846	97.0224164919455	96.6628526259991	46.241755326015	95.9990795699764	-1.05382441023951	4.11817544014076e-06	3.44069689174182e-05	DOWN
JTY_RS15965	-	MULTISPECIES: serine/threonine-protein kinase PknK	GO:0042802|GO:0051090|GO:0046777|GO:0004674|GO:0005618|GO:0004672|GO:0005829|GO:0005886	identical protein binding|regulation of sequence-specific DNA binding transcription factor activity|protein autophosphorylation|protein serine/threonine kinase activity|cell wall|protein kinase activity|cytosol|plasma membrane	-	-	-	-	NC_012207.1:3389792-3393124	452	566	467	1448	804	776	11.1763007216241	12.7326960650491	12.0468881144017	38.6517777082385	18.0825412464792	16.8410955465617	11.985294967025	24.5251381670931	-1.03299584894587	4.46032285644243e-06	3.68806034534765e-05	DOWN
JTY_RS00310	-	MULTISPECIES: hypothetical protein	-	-	-	-	-	-	NC_012207.1:59888-60409	2745	3145	2797	885	1196	2396	433.377924718172	451.741057493014	460.696660546838	150.837318026693	171.751173043134	332.017032645871	448.605214252675	218.201841238566	1.03978311381991	5.44992152753875e-06	4.41509837109515e-05	UP
JTY_RS12410	-	MULTISPECIES: acid and phagosome regulated protein AprB	-	-	-	-	-	-	NC_012207.1:2650421-2650564	96	109	99	35	25	24	54.9419234358014	56.7550040454012	59.1106014180372	21.6242046888385	13.0143630826521	12.055499156852	56.9358429664133	15.5646889761142	1.87106041380726	9.04781683316552e-06	6.91018377220008e-05	UP
JTY_RS15105	-	MULTISPECIES: ammonia channel protein	GO:0008519|GO:0015696	ammonium transmembrane transporter activity|ammonium transport	-	-	-	-	NC_012207.1:3177832-3179247	1025	915	833	2682	3007	1081	59.6561735925978	48.4503835521162	50.5795251071109	168.512330579036	159.187569472239	55.2212917191483	52.8953607506083	127.640397256808	-1.27087190410772	9.55195566167124e-06	7.26747653194074e-05	DOWN
JTY_RS10430	-	MULTISPECIES: hypothetical protein	-	-	-	-	-	-	NC_012207.1:2234820-2235431	304	343	296	156	90	120	40.9370743760212	42.022507562119	41.5846603524618	22.6782115091561	11.0237757751424	14.1831772880581	41.5147474302007	15.9617215241189	1.37900766180516	9.59241369236013e-06	7.28440979066893e-05	UP
JTY_RS04740	-	MULTISPECIES: wax ester/triacylglycerol synthase family O-acyltransferase	GO:0005618	cell wall	-	-	-	-	NC_012207.1:999956-1001473	161	183	144	498	298	369	8.74077189731315	9.03894498583885	8.15612123177161	29.1872561201927	14.7157946069583	17.5832263919462	8.6452793716412	20.4954257063657	-1.24531746588248	9.66723123720335e-06	7.32522571888234e-05	DOWN
JTY_RS18605	-	MULTISPECIES: acyl-CoA dehydrogenase	GO:0040007	growth	-	-	-	-	NC_012207.1:3980551-3981504	67	77	86	313	186	222	5.78793231428039	6.05172343233879	7.75070595676894	29.1899092069051	14.6151788810883	16.8325295912608	6.53012056779604	20.2125392264181	-1.63006903944545	1.50342170212771e-05	0.000107440958069912	DOWN
JTY_RS09395	-	MULTISPECIES: PPE family protein	GO:0005618	cell wall	-	-	-	-	NC_012207.1:2031379-2032590	523	615	433	330	130	160	35.5626757903562	38.046222990853	30.7169503022882	24.224127934045	8.04045616514524	9.54906985730643	34.7752830278325	13.9378846521656	1.31905063606719	1.68198507561518e-05	0.000118717888405855	UP
JTY_RS04845	-	MULTISPECIES: PPE family protein	GO:0005618	cell wall	-	-	-	-	NC_012207.1:1022250-1023521	171	207	173	493	358	353	11.079066310226	12.2017398920978	11.693711716482	34.4822545400172	21.0976662490805	20.0738690053436	11.6581726396019	25.2179299314804	-1.11310818276304	1.71804706472468e-05	0.000121049724525144	DOWN
JTY_RS17810	-	MULTISPECIES: farnesyl-diphosphate synthase	GO:0000287|GO:0045337|GO:0005506|GO:0033384|GO:0004161|GO:0040007|GO:0033386|GO:0030145	magnesium ion binding|farnesyl diphosphate biosynthetic process|iron ion binding|geranyl diphosphate biosynthetic process|dimethylallyltranstransferase activity|growth|geranylgeranyl diphosphate biosynthetic process|manganese ion binding	K13787	geranylgeranyl diphosphate synthase, type I[2.5.1.29]	ko01100|ko01110|ko01130|ko00900	Metabolic pathways|Biosynthesis of secondary metabolites|Biosynthesis of antibiotics|Terpenoid backbone biosynthesis	NC_012207.1:3799204-3800283	162	204	169	538	314	375	12.3619136281939	14.162724285095	13.4541147544989	44.3195033773462	21.7943906444407	25.1160683065192	13.3262508892626	30.4099874427687	-1.19027426048105	1.73673846178663e-05	0.000122151622567137	DOWN
JTY_RS10490	-	MULTISPECIES: cation transporter	GO:0015562|GO:0006812|GO:0008324	efflux transmembrane transporter activity|cation transport|cation transmembrane transporter activity	-	-	-	-	NC_012207.1:2247180-2248178	183	211	181	653	479	287	15.096664986339	15.8364281246137	15.5778071865998	58.1545286328464	35.9425722031065	20.7807100034279	15.5036334325175	38.2926036131269	-1.30445939086198	1.88812028008398e-05	0.000132102401414267	DOWN
JTY_RS08120	-	MULTISPECIES: group 1 truncated hemoglobin GlbN	GO:0020037|GO:0052572|GO:0052060|GO:0055114|GO:0042803|GO:0019825|GO:0051410|GO:0008941|GO:0005829|GO:0051701|GO:0046210	heme binding|response to host immune response|evasion or tolerance by symbiont of host-produced nitric oxide|oxidation-reduction process|protein homodimerization activity|oxygen binding|detoxification of nitrogen compound|nitric oxide dioxygenase activity|cytosol|interaction with host|nitric oxide catabolic process	-	-	-	-	NC_012207.1:1729660-1730070	140	159	126	581	780	162	28.0724820856887	29.0063840249595	26.358638744434	125.768153027112	142.262923237385	28.5113009807239	27.8125016183607	98.8474590817403	-1.82947036639388	2.24734704856932e-05	0.000154269003231122	DOWN
JTY_RS12030	-	MULTISPECIES: carbohydrate ABC transporter permease	GO:0015794|GO:0015430	glycerol-3-phosphate transport|glycerol-3-phosphate-transporting ATPase activity	-	-	-	-	NC_012207.1:2559564-2560388	6	9	5	125	19	30	0.599391499845571	0.817986358129472	0.521121267141515	13.4800737625684	1.72641112741579	2.6303127110947	0.646166375038853	5.94559920035963	-3.20184462955015	2.65307174915083e-05	0.000177255311187005	DOWN
JTY_RS02365	-	MULTISPECIES: PPE family protein	GO:0005829|GO:0005576	cytosol|extracellular region	-	-	-	-	NC_012207.1:544322-545878	807	890	680	578	248	279	42.7149702358785	42.8588898419629	37.5503017141338	33.0274734349886	11.9399534596945	12.9616192352831	41.0413872639917	19.3096820433221	1.08775508834044	3.32288305168569e-05	0.000217290489752388	UP
JTY_RS07140	-	MULTISPECIES: hypothetical protein	-	-	-	-	-	-	NC_012207.1:1507944-1508324	279	321	366	156	129	158	60.3496201997588	63.1713103691394	82.594040594142	36.4279932902979	25.3807900351434	29.996852049956	68.7049903876801	30.6018784584658	1.16679467933129	3.47739249492625e-05	0.000225186484865612	UP
JTY_RS03300	-	MULTISPECIES: exodeoxyribonuclease V subunit alpha	GO:0005618|GO:0005829|GO:0005886	cell wall|cytosol|plasma membrane	K03581	exodeoxyribonuclease V alpha subunit[3.1.11.5]	ko03440	Homologous recombination	NC_012207.1:721252-722979	204	251	193	627	364	389	9.72927501067967	10.8910296476491	9.60301783794419	32.2819424365044	15.7905153776703	16.2835983930531	10.074440832091	21.4520187357426	-1.09041365231238	4.2353364405635e-05	0.000268618327022744	DOWN
JTY_RS01380	-	MULTISPECIES: uroporphyrinogen-III synthase	GO:0010468|GO:0005618	regulation of gene expression|cell wall	K01719	uroporphyrinogen-III synthase[4.2.1.75]	ko01100|ko01110|ko01120|ko00860	Metabolic pathways|Biosynthesis of secondary metabolites|Microbial metabolism in diverse environments|Porphyrin and chlorophyll metabolism	NC_012207.1:309878-311023	358	413	387	1074	1214	429	25.7450314073955	27.0212431479244	29.0348260592111	83.3788295541403	79.4095826777332	27.0780333245721	27.267033538177	63.2888151854819	-1.21479280595208	4.81243239894195e-05	0.00030234465401202	DOWN
JTY_RS06370	-	MULTISPECIES: PE family protein	GO:0052572	response to host immune response	-	-	-	-	NC_012207.1:1341611-1341910	317	357	310	172	143	184	87.0828682373271	89.2249118839659	88.8451097801061	51.0086299547868	35.7318098283006	44.3651236644038	88.3842966337997	43.7018544824971	1.01609556506327	8.77289584822822e-05	0.00051707112201192	UP
JTY_RS06200	-	MULTISPECIES: nitrate reductase subunit alpha	GO:0042128|GO:0005618|GO:0001101|GO:0005576|GO:0043602|GO:0005886|GO:0001666	nitrate assimilation|cell wall|response to acid|extracellular region|nitrate catabolic process|plasma membrane|response to hypoxia	K00370	nitrate reductase / nitrite oxidoreductase, alpha subunit[1.7.99.4]	ko01120|ko02020|ko00910	Microbial metabolism in diverse environments|Two-component system|Nitrogen metabolism	NC_012207.1:1290010-1293708	4770	5283	4049	11403	12708	4984	106.274495485512	107.086738447156	94.114510404469	274.26534501003	257.532355178621	97.4625398140092	102.491914779046	209.75341333422	-1.03318418278649	9.62667492185049e-05	0.000561602813954018	DOWN
JTY_RS01415	-	MULTISPECIES: NarK family nitrate/nitrite MFS transporter	GO:0005886	plasma membrane	K02575	MFS transporter, NNP family, nitrate/nitrite transporter[-]	ko00910	Nitrogen metabolism	NC_012207.1:319695-321086	92	78	53	608	224	115	5.44681871396576	4.20141987047865	3.27363038913792	38.8597949697697	12.0627809781672	5.97587960505473	4.30728965786078	18.9661518509972	-2.13857474121824	0.000112597391371188	0.000640077784470874	DOWN
JTY_RS15890	-	MULTISPECIES: DNA-binding transcriptional regulator	GO:0003677|GO:0006355|GO:0006351	DNA binding|regulation of transcription, DNA-templated|transcription, DNA-templated	-	-	-	-	NC_012207.1:3377843-3378451	400	459	335	257	176	161	54.1299285597379	56.5112392104123	47.2955416076542	37.5450531195591	21.6637539942911	19.1228385633275	52.6455697926015	26.1105485590592	1.01167936361505	0.000147375014563419	0.000814633713097793	UP
JTY_RS10420	-	MULTISPECIES: IS110 family transposase	GO:0004803|GO:0006313	transposase activity|transposition, DNA-mediated	-	-	-	-	NC_012207.1:2232528-2233118	2	1	5	124	4	14	0.278904674209022	0.126830747233948	0.727453545502115	18.6668607855775	0.507403326989976	1.71354357386635	0.377729655648362	6.96260256214461	-4.20420071445013	0.000156379893409254	0.000857304566334018	DOWN
JTY_RS12320	-	MULTISPECIES: polyketide synthase	GO:0005886	plasma membrane	K04791	mycobactin polyketide synthetase MbtD[-]	-	-	NC_012207.1:2625049-2628063	210	218	206	793	295	386	5.74019409811843	5.42137352075475	5.8745211557024	23.4003357782164	7.33454484772071	9.26071309093284	5.67869625819186	13.33186457229	-1.23124691531217	0.000233918833962305	0.00121735133097158	DOWN
JTY_RS10035	-	MULTISPECIES: acyl-CoA dehydrogenase	GO:0040007	growth	-	-	-	-	NC_012207.1:2168017-2169108	10	14	17	234	16	52	0.754728307955733	0.961262762978888	1.33848335987317	19.0646503346202	1.09832022219171	3.44450584514351	1.0181581436026	7.86915880065181	-2.95024775953291	0.000305495052164076	0.00154758379589953	DOWN
JTY_RS01345	-	MULTISPECIES: nitrite reductase (NAD(P)H) small subunit	GO:0051537|GO:0009344|GO:0005737|GO:0055114|GO:0042128|GO:0008942|GO:0009061|GO:0016491	2 iron, 2 sulfur cluster binding|nitrite reductase complex [NAD(P)H]|cytoplasm|oxidation-reduction process|nitrate assimilation|nitrite reductase [NAD(P)H] activity|anaerobic respiration|oxidoreductase activity	K00363	nitrite reductase (NADH) small subunit[1.7.1.15]	ko01120|ko00910	Microbial metabolism in diverse environments|Nitrogen metabolism	NC_012207.1:303817-304173	108	112	79	432	364	123	24.9315132876725	23.5228762773764	19.0260870688934	107.659284946149	76.4314021641857	24.9218839056716	22.4934922113141	69.6708570053354	-1.63104764655518	0.000312552031373925	0.00157535671229024	DOWN
JTY_RS05500	-	MULTISPECIES: DNA-binding response regulator	GO:0045892|GO:0003677|GO:0045893	negative regulation of transcription, DNA-templated|DNA binding|positive regulation of transcription, DNA-templated	K07672	two-component system, OmpR family, response regulator TrcR[-]	ko02020	Two-component system	NC_012207.1:1160109-1160882	105	109	102	273	195	272	11.1800292027307	10.5590705200747	11.3306412090675	31.3803159254601	18.8856787631025	25.4197532600237	11.023246977291	25.2285826495288	-1.19450991469714	0.000314978522967408	0.00158161110277988	DOWN
JTY_RS00640	-	MULTISPECIES: oxalyl-CoA decarboxylase	GO:0005618|GO:0040007|GO:0005886	cell wall|growth|plasma membrane	K01577	oxalyl-CoA decarboxylase[4.1.1.8]	ko01100|ko00630	Metabolic pathways|Glyoxylate and dicarboxylate metabolism	NC_012207.1:142206-143954	210	234	174	771	279	360	9.895188796928	10.031477441669	8.55367008590657	39.2193914711816	11.9578542214091	14.8886869644795	9.49344544150119	22.0219775523567	-1.21394034486329	0.000486019541428154	0.00231780295819384	DOWN
JTY_RS16465	-	MULTISPECIES: hypothetical protein	-	-	-	-	-	-	NC_012207.1:3494878-3495171	4	5	5	84	5	22	1.1213106289628	1.27503466570113	1.4623300863665	25.4194077115477	1.27492256808665	5.41265252572974	1.28622512701014	10.702327601788	-3.05670951239981	0.000493643746808905	0.00233794352038963	DOWN
JTY_RS19075	-	MULTISPECIES: hypothetical protein	GO:0005886	plasma membrane	-	-	-	-	NC_012207.1:4071629-4072399	141	124	151	434	256	253	15.0716573558334	12.0588540743528	16.8389785071231	50.0808733486358	24.8900004903515	23.7361572434851	14.6564966457698	32.9023436941575	-1.16665005730981	0.000523680705255996	0.00246271466796063	DOWN
JTY_RS14960	-	-	-	-	-	-	-	-	NC_012207.1:3147025-3147774	16	15	23	268	24	45	1.75810479181163	1.49954121171761	2.63668873501158	31.7913833476739	2.3987313652667	4.34006434242561	1.96477824618027	12.8433930184554	-2.70858799205349	0.000639008471399654	0.00294624368861227	DOWN
JTY_RS18610	-	MULTISPECIES: acyl-CoA dehydrogenase	GO:0040007	growth	-	-	-	-	NC_012207.1:3981501-3982457	104	116	133	337	213	256	8.95607902255542	9.08836995937748	11.9490709750522	31.3295322166127	16.6842765663458	19.3496189015259	9.9978399856617	22.4544758948281	-1.1673147067286	0.000639015372742491	0.00294624368861227	DOWN
JTY_RS16180	-	-	GO:0052556	positive regulation by symbiont of host immune response	-	-	-	-	NC_012207.1:3434837-3436011	150	161	132	507	228	262	10.5208114463878	10.273713286067	9.65889922151059	38.3889864323823	14.5457587130722	16.1290224653844	10.1511413179885	23.0212558702796	-1.18132459612949	0.000821433941991813	0.00370200296830094	DOWN
JTY_RS03010	-	MULTISPECIES: hypothetical protein	GO:0005575|GO:0003674|GO:0008150	cellular_component|molecular_function|biological_process	-	-	-	-	NC_012207.1:668494-669636	126	155	106	432	287	190	9.08490306720635	10.1677345705665	7.97356693207346	33.6258659018156	18.8223708438856	12.0240425666741	9.0754015232821	21.4907597707918	-1.24368310896329	0.000824383356475306	0.0037111160771813	DOWN
JTY_RS04850	-	MULTISPECIES: PE family protein	GO:0052572	response to host immune response	-	-	-	-	NC_012207.1:1023536-1023835	72	77	84	168	238	151	19.7790924368885	19.2444805148373	24.0741270966224	49.8223603357597	59.4695102223645	36.4081616831858	21.0325666827827	48.56667741377	-1.20734187253106	0.00110641445390919	0.00482864846733323	DOWN
JTY_RS18585	-	MULTISPECIES: short chain dehydrogenase	GO:0040007	growth	K00059	3-oxoacyl-[acyl-carrier protein] reductase[1.1.1.100]	ko01100|ko01130|ko01212|ko00061|ko00780|ko01040|ko00333	Metabolic pathways|Biosynthesis of antibiotics|Fatty acid metabolism|Fatty acid biosynthesis|Biotin metabolism|Biosynthesis of unsaturated fatty acids|Prodigiosin biosynthesis	NC_012207.1:3975901-3976689	134	156	146	393	209	309	13.9965679972693	14.8247819003962	15.9099206382765	44.3150803103604	19.8567519743243	28.328671343052	14.9104235119807	30.8335012092456	-1.04817748366236	0.00112196059891413	0.00488052860527648	DOWN
JTY_RS10040	-	MULTISPECIES: acyl-CoA dehydrogenase	GO:0005618	cell wall	-	-	-	-	NC_012207.1:2169110-2170339	20	16	15	247	12	58	1.34003570632015	0.975356271579909	1.04852721561841	17.8660056523351	0.731348136233944	3.4109077162302	1.12130639783949	7.33608716826642	-2.70983023176231	0.001161404383291	0.00502480036965466	DOWN
JTY_RS08180	-	MULTISPECIES: fumarate reductase subunit D	GO:0009055|GO:0016020|GO:0016021|GO:0009061|GO:0005886|GO:0006106|GO:0006113	electron carrier activity|membrane|integral component of membrane|anaerobic respiration|plasma membrane|fumarate metabolic process|fermentation	K00247	fumarate reductase subunit D[-]	ko01100|ko01110|ko01130|ko01120|ko01200|ko00190|ko02020|ko00620|ko00020|ko00720|ko00650	Metabolic pathways|Biosynthesis of secondary metabolites|Biosynthesis of antibiotics|Microbial metabolism in diverse environments|Carbon metabolism|Oxidative phosphorylation|Two-component system|Pyruvate metabolism|Citrate cycle (TCA cycle)|Carbon fixation pathways in prokaryotes|Butanoate metabolism	NC_012207.1:1745796-1746173	6	4	7	44	15	17	1.30819573378994	0.793394762171609	1.59222327820796	10.3560671334698	2.97463971922474	3.25320715922812	1.2312712580565	5.52797133730755	-2.16660150223042	0.00118875805930649	0.00513204935635875	DOWN
JTY_RS10340	-	MULTISPECIES: amino acid permease	GO:0016020|GO:0006865	membrane|amino acid transport	-	-	-	-	NC_012207.1:2215249-2216571	55	62	45	413	82	103	3.42607063724739	3.51374772914814	2.92446366260918	27.7732447418103	4.64615867956954	5.63149262870927	3.28809400966824	12.6836320166964	-1.94764447432058	0.00119163436857781	0.00513339154257093	DOWN
JTY_RS07370	-	MULTISPECIES: hypothetical protein	-	-	-	-	-	-	NC_012207.1:1561532-1561753	8	6	7	106	9	18	2.9699578821177	2.02654277914959	2.71108287911085	42.4806257736877	3.0388950904643	5.8650825414383	2.56919451345938	17.1282011351968	-2.73698561661306	0.00122040620750455	0.00521801884875343	DOWN
JTY_RS06245	-	MULTISPECIES: PE family protein	GO:0008152|GO:0052572|GO:0004806|GO:0040007	metabolic process|response to host immune response|triglyceride lipase activity|growth	-	-	-	-	NC_012207.1:1302505-1302807	122	119	81	58	20	40	33.1827685838343	29.4472485135639	22.9846042849189	17.0301263803997	4.94799026034464	9.54906985730643	28.538207127439	10.5090621660169	1.44126077416721	0.00139810517682293	0.00585886588235119	UP
JTY_RS05975	-	-	GO:0006182|GO:0004016|GO:0006200|GO:0042803|GO:0030145|GO:0006171|GO:0004383	cGMP biosynthetic process|adenylate cyclase activity|ATP catabolic process|protein homodimerization activity|manganese ion binding|cAMP biosynthetic process|guanylate cyclase activity	-	-	-	-	NC_012207.1:1245763-1246257	4	13	8	100	8	32	0.665990555383968	1.96917568799532	1.38955166878392	17.9733927475304	1.21148048750843	4.67612125792983	1.34157263738774	7.95366483098955	-2.5676945987515	0.00167363415712493	0.00686258595985039	DOWN
JTY_RS12325	-	MULTISPECIES: polyketide synthase	GO:0040007	growth	K04790	mycobactin polyketide synthetase MbtC[-]	ko01053	Biosynthesis of siderophore group nonribosomal peptides	NC_012207.1:2628063-2629397	59	77	65	303	114	130	3.6422148149763	4.3246023628848	4.18627636422048	20.1928262067028	6.40119797628255	7.04379376809158	4.05103118069386	11.2126059836923	-1.46876052726765	0.00172034171611797	0.00701815244434672	DOWN
JTY_RS00515	-	MULTISPECIES: HNH endonuclease, partial	GO:0005618|GO:0040007	cell wall|growth	-	-	-	-	NC_012207.1:103784-104737	7	8	6	66	11	20	0.604688643292029	0.628727924739766	0.540768052701446	6.15502103215657	0.864367231447957	1.516478365012	0.591394873577747	2.84528887620551	-2.26638149093777	0.00187222169241187	0.00752272210143804	DOWN
JTY_RS05610	-	-	GO:0003674|GO:0008150	molecular_function|biological_process	-	-	-	-	NC_012207.1:1178158-1178433	8	7	9	124	7	19	2.38887916605119	1.90162850937128	2.80360780048358	39.9714301604215	1.90119917590679	4.97965341380571	2.36470515863535	15.617427583378	-2.72342462165304	0.00215611030319157	0.00853486986485922	DOWN
JTY_RS05585	-	MULTISPECIES: hypothetical protein	-	-	-	-	-	-	NC_012207.1:1174258-1174461	0	1	3	35	3	3	0	0.367436135368939	1.26423054243279	15.264144486239	1.10223336421176	1.06376497075106	0.543888892600576	5.81004760706727	-3.41716611677437	0.00253489221294225	0.00986832552159034	DOWN
JTY_RS03255	-	MULTISPECIES: hypothetical protein	GO:0006631|GO:0006950	fatty acid metabolic process|response to stress	-	-	-	-	NC_012207.1:715176-715520	2	12	13	130	9	25	0.477775833210238	2.60807244620991	3.23986412011533	33.524312665709	1.95546292777703	5.24153013506598	2.10857079984516	13.573768576184	-2.6864839522835	0.00296577514755389	0.0113254123478155	DOWN
JTY_RS03140	-	MULTISPECIES: sensor histidine kinase	GO:0070298|GO:0005515|GO:0004672|GO:0006468|GO:0035556|GO:0000156	negative regulation of phosphorelay signal transduction system|protein binding|protein kinase activity|protein phosphorylation|intracellular signal transduction|phosphorelay response regulator activity	-	-	-	-	NC_012207.1:699150-699656	5	12	7	94	4	35	0.812702767737798	1.77472385392982	1.18710137901895	16.4951800091406	0.591470150396599	4.99346760692009	1.25817600022886	7.36003925548576	-2.54837971300769	0.00302269374287304	0.0114553223096382	DOWN
JTY_RS03930	-	MULTISPECIES: hypothetical protein	GO:0005886	plasma membrane	-	-	-	-	NC_012207.1:836979-837506	14	7	12	126	7	41	2.18512487007801	0.994033084444078	1.95413909953477	21.2310738332603	0.993808660133097	5.61686398631614	1.71109901801895	9.28058215990318	-2.43929205850039	0.00314115672686838	0.0118370143323232	DOWN
JTY_RS13705	-	MULTISPECIES: hypothetical protein	-	-	-	-	-	-	NC_012207.1:2919753-2919995	1	3	3	54	1	7	0.338991680362136	0.925704726278209	1.06132934426456	19.7709620324725	0.308443904388476	2.08375360525723	0.775341916968302	7.38771984737274	-3.25222459042328	0.00328962233834865	0.0123268432566211	DOWN
JTY_RS12570	-	MULTISPECIES: IS110 family transposase	-	-	-	-	-	-	NC_012207.1:2678740-2679405	20	17	11	71	34	36	2.47484071887956	1.91388166014797	1.42001667673322	9.48456018052262	3.82688137234981	3.9099460881675	1.93624635192025	5.74046254701331	-1.56790446822348	0.00345685026074226	0.0128691299939447	DOWN
JTY_RS12330	-	MULTISPECIES: non-ribosomal peptide synthetase	GO:0019540|GO:0010106|GO:0031177|GO:0052572|GO:0005515|GO:0005618|GO:0006633|GO:0000036|GO:0005886|GO:0009405	siderophore biosynthetic process from catechol|cellular response to iron ion starvation|phosphopantetheine binding|response to host immune response|protein binding|cell wall|fatty acid biosynthetic process|ACP phosphopantetheine attachment site binding involved in fatty acid biosynthetic process|plasma membrane|pathogenesis	K04788	mycobactin phenyloxazoline synthetase[-]	ko01053	Biosynthesis of siderophore group nonribosomal peptides	NC_012207.1:2629387-2633631	164	207	170	980	144	324	3.18391033708054	3.65621039876287	3.44322691936605	20.5392420269518	2.54287274847034	5.52091623230979	3.42778255173649	9.53434366924398	-1.47585803676788	0.00398637240795261	0.0145031476151149	DOWN
JTY_RS18950	-	MULTISPECIES: transposase	GO:0004803|GO:0006313	transposase activity|transposition, DNA-mediated	-	-	-	-	NC_012207.1:4047256-4048002	21	20	27	180	28	44	2.3168696156671	2.00748518627062	3.10772947759706	21.4382205593739	2.80980440455301	4.26065895422776	2.47736142651159	9.50289463938489	-1.93956267285767	0.0040950494262551	0.0148043250260821	DOWN
JTY_RS07805	-	MULTISPECIES: thioredoxin	GO:0015035|GO:0055114|GO:0005886|GO:0045454	protein disulfide oxidoreductase activity|oxidation-reduction process|plasma membrane|cell redox homeostasis	-	-	-	-	NC_012207.1:1656946-1657320	132	147	130	71	54	78	29.0092252997011	29.3917711305487	29.8060566173442	16.8445788806082	10.7945174476517	15.0455047933481	29.4023510158647	14.2282003738693	1.04717832082018	0.00419659231436537	0.0151032036349732	UP
JTY_RS00760	-	MULTISPECIES: DNA-3-methyladenine glycosylase 2 family protein	GO:0005618	cell wall	-	-	-	-	NC_012207.1:167956-168867	169	160	143	485	219	247	15.2716443905153	13.1542282231507	13.4813863519121	47.3132302669798	18.000618296701	19.5905275511629	13.9690863218594	28.3014587049479	-1.01863875265024	0.00422373511459112	0.0151599891736266	DOWN
JTY_RS03490	-	MULTISPECIES: hypothetical protein	GO:0005886	plasma membrane	-	-	-	-	NC_012207.1:757539-757907	4	11	13	83	10	28	0.89340196453947	2.23510213736407	3.02914125051433	20.0118150063752	2.0313999426815	5.48871531336309	2.05254845080596	9.17731008747326	-2.16065507742897	0.00443709256688214	0.0157842172912554	DOWN
JTY_RS08940	-	-	-	-	-	-	-	-	NC_012207.1:1924731-1924804	126	132	103	72	41	57	140.324921700228	133.746733313075	119.674107739239	86.5643186001147	41.5328914396656	55.7173036885416	131.248587584181	61.2715045761073	1.09901371395548	0.00457753260625557	0.016226116466107	UP
JTY_RS01890	-	MULTISPECIES: DUF3151 domain-containing protein	-	-	-	-	-	-	NC_012207.1:439448-439861	93	119	112	356	149	213	18.5131143332606	21.5519717381881	23.2600959556453	76.5043976569962	26.9788747852381	37.2154808404908	21.1083940090313	46.899584427575	-1.1517583210005	0.00467639719432815	0.0165326338972626	DOWN
JTY_RS06995	-	-	-	-	-	-	-	-	NC_012207.1:1476310-1476422	0	0	3	20	1	6	0	0	2.28232770492291	15.7469418454925	0.663290874038936	3.84085051386225	0.76077590164097	6.7503610777979	-3.14942122100961	0.00488243395511785	0.0171298496311326	DOWN
JTY_RS03695	-	MULTISPECIES: hypothetical protein	-	-	-	-	-	-	NC_012207.1:801873-802103	10	16	8	134	7	27	3.56780654669983	5.19345547204886	2.97761071882268	51.6093885514187	2.27156265173279	8.45454516285674	3.91295757919046	20.7784987886694	-2.40876005071675	0.00513992853970113	0.0178404111152506	DOWN
JTY_RS14530	-	-	-	-	-	-	-	-	NC_012207.1:3061962-3062129	3	5	5	76	2	9	1.47147405229483	2.23131066497698	2.55907765114137	40.2478598935513	0.89228415198095	3.87514382202174	2.08728745613773	15.0050959558513	-2.84575134109823	0.00553165991969173	0.0190349982791112	DOWN
JTY_RS02425	-	MULTISPECIES: hypothetical protein	-	-	-	-	-	-	NC_012207.1:555164-555457	51	89	72	168	156	126	14.2960072386505	22.697718191815	21.0562562768604	50.8391431997548	39.7754596382274	31.0004102325101	19.349993902442	40.5383376901641	-1.06695381930273	0.00555824446356068	0.0190936432130213	DOWN
JTY_RS07665	-	-	-	-	-	-	-	-	NC_012207.1:1620750-1620965	8	8	7	66	6	24	3.05245671217652	2.77688166760063	2.78639073686393	27.1846762253582	2.08231066566609	8.03699943790134	2.87190970554703	12.4346621096419	-2.11428500950915	0.00571732001611382	0.0194895355234135	DOWN
JTY_RS14780	-	-	GO:0006457|GO:0016530|GO:0000166	protein folding|metallochaperone activity|nucleotide binding	-	-	-	-	NC_012207.1:3114971-3115186	8	6	6	55	7	19	3.05245671217652	2.08283563412597	2.38839223276472	22.6541199246917	2.42931005810313	6.36289047319618	2.50789485968907	10.4821068186637	-2.06337994469024	0.00583072229508677	0.0198423049531779	DOWN
JTY_RS12780	-	-	-	-	-	-	-	-	NC_012207.1:2723482-2723552	2	0	1	14	1	7	2.32158679517651	0	1.21081235049901	17.5427453071764	1.05566012347042	7.13172008559869	1.17746638189184	8.57670850541517	-2.86473821926998	0.00670845983252584	0.0223727135414737	DOWN
JTY_RS14815	-	MULTISPECIES: antitoxin VapB23	-	-	-	-	-	-	NC_012207.1:3121560-3121754	2	0	2	30	1	3	0.845295704910421	0	0.881719762927482	13.6874792802156	0.384368557776409	1.11286181555496	0.575671822612634	5.06156988451566	-3.13626641364502	0.00678853207313308	0.0225645393327895	DOWN
JTY_RS02590	-	MULTISPECIES: GntR family transcriptional regulator	GO:0045892|GO:0003677|GO:0052572	negative regulation of transcription, DNA-templated|DNA binding|response to host immune response	-	-	-	-	NC_012207.1:585857-586573	20	39	33	251	27	53	2.2988060233944	4.07831319809377	3.95715478532438	31.145143428285	2.82283406057838	5.34691269303736	3.44475800227085	13.1049633939669	-1.92763878298046	0.00776431057507138	0.0249508650662381	DOWN
JTY_RS16395	-	MULTISPECIES: hypothetical protein	GO:0005886	plasma membrane	-	-	-	-	NC_012207.1:3481755-3482237	22	18	21	63	42	45	3.75378174167975	2.79420736495614	3.73826334883608	11.6046618533119	6.51839717453758	6.73923034538139	3.42875081849066	8.28742979107696	-1.27324168167946	0.00776831031297667	0.0249508650662381	DOWN
JTY_RS15660	-	MULTISPECIES: PE family protein	GO:0005576|GO:0040007	extracellular region|growth	-	-	-	-	NC_012207.1:3327761-3328075	174	115	156	79	53	92	45.5233736291891	27.3733748555841	42.5802459504243	22.3126312750613	12.612673568581	21.1262493640018	38.4923314783992	18.683851402548	1.04277918158102	0.00778841027642203	0.0249953632127032	UP
JTY_RS09015	-	MULTISPECIES: hypothetical protein	GO:0004742	dihydrolipoyllysine-residue acetyltransferase activity	-	-	-	-	NC_012207.1:1938835-1939077	13	11	18	88	22	26	4.40893396326416	3.39404398636766	6.36868932455529	32.2188755263504	6.78660405933014	7.73935767328738	4.7238890913957	15.581612419656	-1.72179753608873	0.00810626160895143	0.0258496087322897	DOWN
JTY_RS18340	-	MULTISPECIES: fatty-acid--CoA ligase	GO:0071766|GO:0005618|GO:0052572|GO:0004467|GO:0001676|GO:0008610	Actinobacterium-type cell wall biogenesis|cell wall|response to host immune response|long-chain fatty acid-CoA ligase activity|long-chain fatty acid metabolic process|lipid biosynthetic process	-	-	-	-	NC_012207.1:3922588-3923244	22	22	15	158	24	27	2.75962949959105	2.51066267484731	1.96299615709383	21.3958205017146	2.73827781423139	2.97260263716881	2.41109611051073	9.0355669843716	-1.90592597301436	0.00820873421565337	0.0261347289825336	DOWN
JTY_RS13130	-	MULTISPECIES: antitoxin	-	-	-	-	-	-	NC_012207.1:2807660-2807887	145	127	110	75	64	50	52.4115370195663	41.7645734202263	41.4813349643258	29.2657805523517	21.0418009724512	15.8628436266429	45.2191484680395	22.0568083838153	1.03570977631037	0.00838567901703398	0.0266556691232486	UP
JTY_RS16185	-	MULTISPECIES: hypothetical protein	-	-	-	-	-	-	NC_012207.1:3436168-3436482	17	18	11	128	14	28	4.44773421583573	4.28445129293274	3.00232097366453	36.1523670158237	3.33162522254143	6.42963793851104	3.911502160811	15.3045433922921	-1.96816533595486	0.00848177376631309	0.0268757392025218	DOWN
JTY_RS16460	-	MULTISPECIES: nitroreductase family deazaflavin-dependent oxidoreductase	GO:0070967|GO:0005618|GO:0055114|GO:0005886	coenzyme F420 binding|cell wall|oxidation-reduction process|plasma membrane	-	-	-	-	NC_012207.1:3494279-3494638	4	13	12	90	11	18	0.915737013652956	2.70761657099356	2.86607067931766	22.2421538303504	2.29057316333709	3.61680090055362	2.16314142132139	9.38317596474704	-2.11694833218169	0.00865303502510115	0.0273102887779612	DOWN
JTY_RS15545	-	MULTISPECIES: hypothetical protein	GO:0005886	plasma membrane	-	-	-	-	NC_012207.1:3305749-3306408	105	95	79	248	128	190	13.1111251559296	10.7924570384316	10.2913834599924	33.4305046700224	14.5379715809663	20.823455535922	11.3983218847845	22.9306439289702	-1.00845542906884	0.0091830092387695	0.0287787024068563	DOWN
JTY_RS11090	-	-	-	-	-	-	-	-	NC_012207.1:2374770-2374858	13	4	6	88	11	10	12.0378758772269	3.36969910225695	5.79654744131662	87.9683904820579	9.26523976181293	8.1276424731542	7.06804080693349	35.1204242390083	-2.31292799774465	0.00960649664322208	0.0299642316354074	DOWN
JTY_RS14075	-	MULTISPECIES: hypothetical protein	-	-	-	-	-	-	NC_012207.1:2981093-2981341	14	9	9	78	12	23	4.63351779679193	2.71019576488681	3.10761346559626	27.869609324505	3.61268356452912	6.68134883765308	3.48377567575833	12.7212139088957	-1.868512709617	0.0097689992168588	0.0304008824773475	DOWN
JTY_RS12035	-	MULTISPECIES: sugar ABC transporter substrate-binding protein	GO:0040007|GO:0005886	growth|plasma membrane	-	-	-	-	NC_012207.1:2560385-2561707	113	125	116	358	161	199	7.0390576362386	7.08415227735544	7.53858687315106	24.0746129173708	9.12230715695867	10.8802001631203	7.22059892891503	14.6923734124833	-1.0248770535207	0.00990043484021581	0.0307620653963848	DOWN
JTY_RS00570	-	MULTISPECIES: 50S ribosomal protein L28	GO:0006412|GO:0003735	translation|structural constituent of ribosome	K02902	large subunit ribosomal protein L28[-]	ko03010	Ribosome	NC_012207.1:124055-124339	14	10	11	129	7	21	4.04823133824979	2.63086216516519	3.31835476036606	40.2699710169369	1.84116130719395	5.32976780545078	3.33248275459368	15.8136333765272	-2.2464995681082	0.0102588924392808	0.0316958106154754	DOWN
JTY_RS16535	-	MULTISPECIES: LLM class flavin-dependent oxidoreductase	-	-	-	-	-	-	NC_012207.1:3504685-3505146	20	21	19	159	17	35	3.56762752981339	3.4081134323797	3.53602996475534	30.6190480507989	2.75826309826786	5.47984432187984	3.50392364231614	12.9523851569822	-1.88617455080183	0.0103323244312816	0.0318812354464062	DOWN
JTY_RS18590	-	MULTISPECIES: acyl-CoA dehydrogenase	GO:0005618	cell wall	-	-	-	-	NC_012207.1:3976686-3977843	111	99	139	355	148	228	7.89968962891721	6.41012509971131	10.3204378103951	27.274419804677	9.58057192773936	14.2419488639466	8.21008417967454	17.032313532121	-1.05280549294788	0.0104033313392438	0.0320756024804728	DOWN
JTY_RS09020	-	MULTISPECIES: hypothetical protein	-	-	-	-	-	-	NC_012207.1:1939352-1939945	23	28	11	128	23	41	3.19113512687012	3.53433985580117	1.59213991027664	19.1717097811186	2.90251962152125	4.99276798783657	2.77253829764931	9.02233246349214	-1.7022930600646	0.0104363510392221	0.0321526380746474	DOWN
JTY_RS07870	-	MULTISPECIES: hypothetical protein	GO:0005829	cytosol	-	-	-	-	NC_012207.1:1670423-1671265	29	30	37	226	33	49	2.83505284333561	2.66831216039885	3.77370978598328	23.8515259715172	2.93446159575157	4.20449861075148	3.09235826323925	10.3301620593401	-1.74008351075344	0.0107095308441838	0.0329182353597724	DOWN
JTY_RS11765	-	MULTISPECIES: hypothetical protein	GO:0042783	active evasion of host immune response	-	-	-	-	NC_012207.1:2515513-2515845	6	6	7	74	3	13	1.48497894105885	1.35102851943306	1.8073885860739	19.7707262345154	0.675242060958556	2.82392863106289	1.5477986821886	7.75663230884562	-2.32521257813216	0.0108444494841178	0.0332818150578522	DOWN
JTY_RS19820	-	MULTISPECIES: ISL3 family transposase	GO:0005618|GO:0005886	cell wall|plasma membrane	-	-	-	-	NC_012207.1:4222589-4223923	2	11	8	64	6	18	0.123470159144219	0.617792276170293	0.515227023256958	4.26516689512526	0.336913186354963	0.975317096778504	0.418829819523823	1.85913239275291	-2.15019344435166	0.0111339517829776	0.0339102549737263	DOWN
JTY_RS10730	-	MULTISPECIES: precorrin-4 C(11)-methyltransferase	GO:0046026|GO:0009236	precorrin-4 C11-methyltransferase activity|cobalamin biosynthetic process	K05936	precorrin-4/cobalt-precorrin-4 C11-methyltransferase[2.1.1.271]	ko01100|ko00860	Metabolic pathways|Porphyrin and chlorophyll metabolism	NC_012207.1:2304653-2305408	38	23	46	162	48	72	4.14240102525138	2.28113450083302	5.23152526788012	19.0647287768977	4.75947743265281	6.88895263153322	3.88502026465484	10.2377196136946	-1.39790037105844	0.0116341981416883	0.0352727734568458	DOWN
JTY_RS03230	-	MULTISPECIES: hypothetical protein	-	-	-	-	-	-	NC_012207.1:711830-712096	17	18	16	122	20	25	5.24732688385115	5.05468972761728	5.15227023256958	40.6521576713608	5.61513501454841	6.77276365766952	5.15142894801267	17.6800187811929	-1.77907522710359	0.0118606744600961	0.0358507697804414	DOWN
JTY_RS09025	-	MULTISPECIES: hypothetical protein	-	-	-	-	-	-	NC_012207.1:1939948-1940190	0	2	2	11	3	7	0	0.617239822511693	0.707552896176375	4.0275577254396	0.925331713165429	2.08375360525723	0.441597572896023	2.34554768128742	-2.4091206809232	0.0122811704265265	0.0368711508229249	DOWN
JTY_RS03145	-	MULTISPECIES: sensor histidine kinase	GO:0023014|GO:0000155|GO:0070298|GO:0005515|GO:0004672|GO:0006468|GO:0042803	signal transduction by phosphorylation|phosphorelay sensor kinase activity|negative regulation of phosphorelay signal transduction system|protein binding|protein kinase activity|protein phosphorylation|protein homodimerization activity	-	-	-	-	NC_012207.1:699770-700300	8	9	8	89	3	19	1.24167730664808	1.27088275980568	1.29534477598501	14.9119194897996	0.423456885685874	2.58829442977472	1.26930161414626	5.97455693508673	-2.23479680260656	0.0125280520267122	0.0374717968691347	DOWN
JTY_RS16380	-	-	GO:0010033|GO:0005886	response to organic substance|plasma membrane	-	-	-	-	NC_012207.1:3478897-3479487	46	34	32	117	50	87	6.41452762253836	4.31352008683097	4.65535076851464	17.6130272126948	6.34190977431189	10.6482038233591	5.12779949262799	11.5343802701219	-1.16952873577962	0.0129906356059042	0.0386819372729378	DOWN
JTY_RS11945	-	-	GO:0005886	plasma membrane	-	-	-	-	NC_012207.1:2546975-2547568	69	79	67	257	97	115	9.57326614525425	9.97194180357163	9.69800387206262	38.4931605215681	12.2412150621843	14.0040814987141	9.7477372736295	21.5794856941555	-1.14652120896506	0.0136513613879323	0.0402599471440715	DOWN
JTY_RS01930	-	MULTISPECIES: VWA domain-containing protein	GO:0005829|GO:0005886	cytosol|plasma membrane	-	-	-	-	NC_012207.1:446460-447671	105	115	92	366	120	179	7.13972161956562	7.11436722731765	6.52645726488015	26.8667282682325	7.42192937468736	10.683050337678	6.92684870392114	14.990569326866	-1.11378410846823	0.0140603486333167	0.0413138878344593	DOWN
JTY_RS10200	-	MULTISPECIES: hypothetical protein	-	-	-	-	-	-	NC_012207.1:2191101-2191358	8	7	4	87	4	6	2.55554515438034	2.03430026583904	1.33316809498574	30.0009326475216	1.1623076211282	1.68223297700168	1.97433783840171	10.9484910818838	-2.47129126919408	0.0141906996220207	0.041635762380738	DOWN
JTY_RS17400	-	MULTISPECIES: succinate dehydrogenase	-	-	K00242	succinate dehydrogenase / fumarate reductase, membrane anchor subunit[-]	ko01100|ko01110|ko01130|ko01120|ko01200|ko00190|ko00020|ko00720|ko00650	Metabolic pathways|Biosynthesis of secondary metabolites|Biosynthesis of antibiotics|Microbial metabolism in diverse environments|Carbon metabolism|Oxidative phosphorylation|Citrate cycle (TCA cycle)|Carbon fixation pathways in prokaryotes|Butanoate metabolism	NC_012207.1:3690904-3691338	13	6	5	34	18	17	2.46292173120274	1.03423562522117	0.988333437682184	6.95388355252915	3.1019248536819	2.82692484181202	1.49516359803536	4.29424441600769	-1.52210095749155	0.0144207420342959	0.0421869953371726	DOWN
JTY_RS16195	-	MULTISPECIES: hypothetical protein	GO:0005886	plasma membrane	-	-	-	-	NC_012207.1:3437528-3437878	20	24	20	109	30	33	4.69585162043814	5.12676539670947	4.89918381938005	27.6283114281663	6.4069163183302	6.80061550053088	4.90726694550922	13.6119477490091	-1.47188186010035	0.0149586872077767	0.0434747031267409	DOWN
JTY_RS02730	-	MULTISPECIES: class I SAM-dependent methyltransferase	GO:0052729|GO:0019286|GO:0052730|GO:0032259	dimethylglycine N-methyltransferase activity|glycine betaine biosynthetic process from glycine|sarcosine N-methyltransferase activity|methylation	-	-	-	-	NC_012207.1:613405-613755	11	14	4	75	12	15	2.58273017269419	2.99059526260099	0.979935522810029	19.0102506152028	2.56284389620442	3.091282820986	2.1844203193684	8.22145911079774	-1.91214397835695	0.0151029931469225	0.0437986801260754	DOWN
JTY_RS19090	-	MULTISPECIES: ABC transporter permease	GO:0071766|GO:0006857|GO:0015198	Actinobacterium-type cell wall biogenesis|oligopeptide transport|oligopeptide transporter activity	K15581	oligopeptide transport system permease protein[-]	ko02010|ko02024|ko01501	ABC transporters|Quorum sensing|beta-Lactam resistance	NC_012207.1:4074895-4075821	80	73	93	262	109	144	7.11225283807625	5.90446702734664	8.62571076798293	25.1453768774133	8.81428258306926	11.2364281904609	7.21414354446861	15.0653625503145	-1.06233535727499	0.0153729823778067	0.0444618253833099	DOWN
JTY_RS12335	-	MULTISPECIES: (2,3-dihydroxybenzoyl)adenylate synthase	GO:0019540|GO:0010106|GO:0008668|GO:0016881	siderophore biosynthetic process from catechol|cellular response to iron ion starvation|(2,3-dihydroxybenzoyl)adenylate synthase activity|acid-amino acid ligase activity	K04787	mycobactin salicyl-AMP ligase [EC:6.3.2.-][-]	ko01053	Biosynthesis of siderophore group nonribosomal peptides	NC_012207.1:2633730-2635427	52	72	77	406	56	105	2.52384205670952	3.17931917711135	3.89892681379511	21.2727839527923	2.47223073050777	4.47294713199379	3.20069601587199	9.40598727176462	-1.55519371561515	0.0155316178588583	0.0447498449756306	DOWN
JTY_RS05050	-	LLM class F420-dependent oxidoreductase	GO:0005886	plasma membrane	-	-	-	-	NC_012207.1:1066242-1067099	70	56	62	256	72	109	6.72365392611774	4.89370133880161	6.21292453917651	26.545331997239	6.29045858162652	9.1892870654659	5.94342660136529	14.0083592147771	-1.2369211421169	0.0160559204577807	0.0459123180583446	DOWN
JTY_RS02050	-	MULTISPECIES: HNH endonuclease	GO:0005618	cell wall	-	-	-	-	NC_012207.1:473929-475254	64	63	61	405	40	109	3.97767502355688	3.56232670986294	3.95529530748719	27.1736357631966	2.2612987162661	5.94600927765441	3.83176568030234	11.793647919039	-1.62192878514383	0.0168195413694508	0.0475701799014432	DOWN
JTY_RS04465	-	MULTISPECIES: membrane protein	-	-	-	-	-	-	NC_012207.1:939816-940058	16	20	9	133	9	24	5.4262493574433	6.17115816520229	3.18434466227765	48.6947433149595	2.77627452709084	7.14399950035675	4.92725072830775	19.5383391141357	-1.98745304238254	0.0171279792556203	0.048323740461557	DOWN
JTY_RS19505	-	MULTISPECIES: heavy metal translocating P-type ATPase	GO:0005886	plasma membrane	-	-	-	-	NC_012207.1:4162986-4164968	67	112	84	517	57	157	2.7845120664768	4.23482946597246	3.64207671658432	23.1955184514123	2.15471490124488	5.72691105043983	3.55380608301119	10.3590481343657	-1.54345457714235	0.0171990597196547	0.0484041047806316	DOWN
JTY_RS03150	-	MULTISPECIES: DNA-binding response regulator	GO:0070298|GO:0035556|GO:0005886|GO:0000156	negative regulation of phosphorelay signal transduction system|intracellular signal transduction|plasma membrane|phosphorelay response regulator activity	-	-	-	-	NC_012207.1:700284-701045	33	31	27	207	23	48	3.56904838825063	3.05032037116994	3.04655370047901	24.1686016556808	2.26259403567405	4.55650434495069	3.22197415329986	10.3292333454352	-1.68071635282223	0.0174912943356952	0.048923791306511	DOWN
