# Supplementary material for: The prominent alteration in transcriptome and metabolome of Mycobacterium bovis BCG str. Tokyo 172 induced by vitamin B1
Source: BMC Microbiol. 2019 May 22;19:104. doi: 10.1186/s12866-019-1492-9 (PMC6530141; doi:10.1186/s12866-019-1492-9)
Supplement: Supplementary file 2 — Table S2. The change fold of genes listed in the manuscript. (XLSX 11 kb) [file 12866_2019_1492_MOESM2_ESM.xlsx]

## Sheet: Sheet1
gene id	Discription	Up/Down	Fold change
JTY_RS06200	nitrate reductase subunit alpha	down	2
JTY_RS00450	transcriptional regulator	down	13
JTY_RS16225	DNA-binding response regulator	down	5
JTY_RS18710	CarD family transcriptional regulator	down	2
JTY_RS17900	WhiB family transcriptional regulator	up	2.4
JTY_RS20155	transcriptional regulator	up	3
JTY_RS20120	TetR family transcriptional regulator	up	2.3
JTY_RS15890	DNA-binding transcriptional regulator	up	2
JTY_RS00440	hypothetical protein	down	6
JTY_RS02300	molecular chaperone GroEL	up	2.2
JTY_RS16210	diacylglycerol O-acyltransferase	down	14
JTY_RS01345	nitrite reductase (NAD(P)H) small subunit	down	3
JTY_RS01340	nitrite reductase large subunit	down	3
JTY_RS10510	phosphofructokinase	down	50
JTY_RS05125	transcriptional regulator	up	2.5
JTY_RS05135	heavy metal translocating P-type ATPase	up	2
JTY_RS12025 (uspA)	sugar ABC transporter permease	down	3
JTY_RS12030 (uspB)	carbohydrate ABC transporter permease	down	9
JTY_RS12035(uspC)	sugar ABC transporter substrate-binding protein	down	2
JTY_RS05160	acyl-CoA carboxylase subunit beta	down	4
JTY_RS10525	NAD(P)H nitroreductase	down	30
JTY_RS09290	type VII secretion system ESX-5 target PPE25	up	2
JTY_RS17945	PPE family protein	up	3
JTY_RS10910	PPE family protein	up	3
JTY_RS09425	DUF4189 domain-containing protein	down	10
JTY_RS09420	NADH dehydrogenase	down	2
JTY_RS10515	hypothetical protein	down	120
JTY_RS16955	DUF1490 domain-containing protein	down	3
JTY_RS00440	hypothetical protein	down	6
JTY_RS09435	hypothetical protein	down	4
JTY_RS13660	alpha/beta hydrolase	down	12
JTY_RS12370	hypothetical protein	up	3
JTY_RS00960	hypothetical protein	up	2
JTY_RS08085	hypothetical protein	up	3
JTY_RS13125	hypothetical protein	up	2
JTY_RS09350	hypothetical protein	up	2
JTY_RS10505	universal stress protein	down	38
JTY_RS16230	universal stress protein	down	10
JTY_RS13645	universal stress protein	down	15
JTY_RS13640	universal stress protein	down	13
JTY_RS10325	universal stress protein	down	7
JTY_RS10375	universal stress protein	down	2
