# Supplementary material for: The prominent alteration in transcriptome and metabolome of Mycobacterium bovis BCG str. Tokyo 172 induced by vitamin B1
Source: BMC Microbiol. 2019 May 22;19:104. doi: 10.1186/s12866-019-1492-9 (PMC6530141; doi:10.1186/s12866-019-1492-9)
Supplement: Supplementary file 4 — Table S4. The complete list of differentially produced metabolites in control and VB1-treated samples. (XLSX 26 kb) [file 12866_2019_1492_MOESM4_ESM.xlsx]

## Sheet: Content integration
ND stands for Not Detected
	Glycine	Sarkosine	Alanine	Valine	Proline	Threonine	Isoleucine	Leucine	Ornithine	Methionine	Histidine	Phenylalanine	Arginine	Tyrosine	Aspartic acid	Tryptophan	4-aminobutyric acid	Serine	Lysine	Glutamate
sample name	μg/g	μg/g	μg/g	μg/g	μg/g	μg/g	μg/g	μg/g	μg/g	μg/g	μg/g	μg/g	μg/g	μg/g	μg/g	μg/g	μg/g	μg/g	μg/g	μg/g
control-1	4.46247	33.0629	7.70791	7.60649	1.31846	10.8519	5.67951	9.02637	1.31846	5.98377	1.41988	5.37525	5.67951	4.66531	5.37525	56.0852	29.5132	6.49087	38.3367	99.7972
control-2	2.53293	23.9108	5.26849	4.7619	ND	7.49747	4.45795	6.58561	1.31712	5.06586	1.11449	3.85005	4.7619	2.33029	7.80142	50.0507	23.1003	4.154	25.5319	89.463
control-3	4.35223	30.9717	6.57895	7.89474	0.708502	12.247	5.97166	9.91903	1.61943	5.46559	2.12551	5.76923	6.17409	3.94737	11.4372	60.1215	24.3927	6.88259	33.7045	103.34
control-4	3.06931	26.8317	5.64356	5.0495	ND	7.52475	4.05941	6.43564	1.48515	5.14851	1.18812	3.9604	4.55446	2.9703	8.21782	49.505	23.3663	4.65347	28.5149	88.1188
control-5	5.09804	33.6275	7.64706	6.96078	1.47059	12.1569	5.39216	8.33333	1.37255	5.98039	1.37255	5.29412	5	5.78431	4.41176	59.6078	33.3333	7.54902	42.0588	102.353
control-6	10.4313	82.347	20.662	12.6379	5.51655	20.2608	7.62287	12.7382	3.51053	7.72317	2.10632	7.22166	8.72618	8.22467	4.11234	78.7362	48.4453	12.4373	65.8977	138.516
control (average concentration)	4.99104	38.4586	8.91799	7.48522		11.7565	5.53059	8.8397	1.77054	5.89455	1.55448	5.24512	5.81602	4.65371	6.89264	59.0177	30.3585	7.02788	39.0074	103.598
+VB1-1	3.52941	25.6863	5.68627	5.29412	ND	9.90196	3.82353	5.68627	1.17647	7.15686	1.37255	4.31373	4.21569	4.60784	2.7451	43.1373	39.4118	5.4902	30.4902	76.6667
+VB1-2	2.75229	22.9358	3.8736	4.48522	ND	6.62589	4.79103	6.01427	1.73293	6.01427	1.1213	4.17941	4.28135	2.75229	6.32008	27.0133	27.7268	4.58716	21.3048	48.6239
+VB1-3	3.03337	25.3792	4.04449	5.35895	ND	8.2912	5.25784	6.97674	2.02224	6.16785	1.51668	4.44894	5.25784	3.53893	4.44894	35.3893	29.4237	4.75228	24.0647	60.5662
+VB1-4	2.96736	27.5964	4.45104	5.44016	ND	9.39664	4.54995	7.91296	1.6815	6.13254	1.18694	4.35213	4.84669	3.75865	5.04451	40.0593	30.5638	5.14342	27.1019	62.7102
+VB1-5	2.27048	23.5933	3.65252	4.83712	ND	9.87167	3.75123	5.62685	1.67818	6.21915	1.1846	3.94867	4.24482	3.45508	6.21915	41.9546	40.9674	4.44225	29.7137	70.6811
+VB1-6	3.05118	27.7559	5.01969	5.21654	ND	9.94094	4.42913	6.29921	1.77165	7.08661	1.27953	4.52756	4.82283	4.13386	6.20079	45.6693	41.437	5.51181	31.3976	80.4134
VB1 (average concentration)	2.93402	25.4911	4.4546	5.10535		9.00472	4.43379	6.41939	1.67716	6.46288	1.27693	4.29507	4.61153	3.70778	5.16309	38.8705	34.9217	4.98785	27.3455	66.6102
Fold changment	-1.73	-1.51	-2	-1.47		-1.31	-1.25	-1.38	-1.1	1.1	-1.21	-1.22	-1.26	-1.25	-1.34	-1.52	1.15	-1.41	-1.43	-1.56

## Sheet: raw data and calculation
X stands for The ratio of the peak area between the internal standard and the metabolite of the sample
Y stands for The ratio of the concentration between the internal standard and the metabolite of the sample
ND stands for Not Dected			Gly		Sar		Ala		Val		Pro		Thr		Ile		Leu		Orn		Met		His		Phe		Arg		Tyr		Asp		Trp		GABA		Ser		Lys		Glu
			Y=5.77031X+0.702202		Y=1.9441X+1.663		Y=8.90136X+4.4133		Y=6.30414X-0.758641		Y=34.7055X+10.2123		Y=2.20236X+0.717935		Y=0.674768X-0.0916903		Y=20.93X-0.419592		Y=2.47935X-0.175508		Y=12.148X-4.81056		Y=2.60044X-0.112288		Y=15.0184X-0.333403		Y=0.771019X-0.0867387		Y=3.39962X+0.0695955		Y=12.3262X+0.979834		Y=1.00989X-0.00629674		Y=30.1334X+7.69881		Y=2.57724X+0.306161		Y=2.31797X-0.288802		Y=41.6561X+8.68948
			r = 0.999755	Glycine	r = 0.997168	Sarkosine	r = 0.999381	Alanine	r = 0.991272	Valine	r = 0.998862	Proline	r = 0.998324	Threonine	r = 0.993419	Isoleucine	r = 0.997088	Leucine	r = 0.996761	Ornithine	r = 0.990822	Methionine	r = 0.995669	Histidine	r = 0.995256	Phenylalanine	r = 0.993811	Arginine	r = 0.996067	Tyrosine	r = 0.999219	Aspartic acid	r = 0.993952	Tryptophan	r = 0.999447	4-aminobutyric acid	r = 0.998003	Serine	r = 0.990323	Lysine	r = 0.999260	Glutamate
Sample quantity（mg）	sample name	Number of samples	concentration（μg/mL）	μg/g	concentration（μg/mL）	μg/g	concentration（μg/mL）	μg/g	concentration（μg/mL）	μg/g	concentration（μg/mL）	μg/g	concentration（μg/mL）	μg/g	concentration（μg/mL）	μg/g	concentration（μg/mL）	μg/g	concentration（μg/mL）	μg/g	concentration（μg/mL）	μg/g	concentration（μg/mL）	μg/g	concentration（μg/mL）	μg/g	concentration（μg/mL）	μg/g	concentration（μg/mL）	μg/g	concentration（μg/mL）	μg/g	concentration（μg/mL）	μg/g	concentration（μg/mL）	μg/g	concentration（μg/mL）	μg/g	concentration（μg/mL）	μg/g	concentration（μg/mL）	μg/g
98.6	control-1	01	0.44	4.46247	3.26	33.0629	0.76	7.70791	0.75	7.60649	0.13	1.31846	1.07	10.8519	0.56	5.67951	0.89	9.02637	0.13	1.31846	0.59	5.98377	0.14	1.41988	0.53	5.37525	0.56	5.67951	0.46	4.66531	0.53	5.37525	5.53	56.0852	2.91	29.5132	0.64	6.49087	3.78	38.3367	9.84	99.7972
98.7	control-2	02	0.25	2.53293	2.36	23.9108	0.52	5.26849	0.47	4.7619	ND	ND	0.74	7.49747	0.44	4.45795	0.65	6.58561	0.13	1.31712	0.5	5.06586	0.11	1.11449	0.38	3.85005	0.47	4.7619	0.23	2.33029	0.77	7.80142	4.94	50.0507	2.28	23.1003	0.41	4.154	2.52	25.5319	8.83	89.463
98.8	control-3	03	0.43	4.35223	3.06	30.9717	0.65	6.57895	0.78	7.89474	0.07	0.708502	1.21	12.247	0.59	5.97166	0.98	9.91903	0.16	1.61943	0.54	5.46559	0.21	2.12551	0.57	5.76923	0.61	6.17409	0.39	3.94737	1.13	11.4372	5.94	60.1215	2.41	24.3927	0.68	6.88259	3.33	33.7045	10.21	103.34
101	control-4	04	0.31	3.06931	2.71	26.8317	0.57	5.64356	0.51	5.0495	ND	ND	0.76	7.52475	0.41	4.05941	0.65	6.43564	0.15	1.48515	0.52	5.14851	0.12	1.18812	0.4	3.9604	0.46	4.55446	0.3	2.9703	0.83	8.21782	5	49.505	2.36	23.3663	0.47	4.65347	2.88	28.5149	8.9	88.1188
102	control-5	05	0.52	5.09804	3.43	33.6275	0.78	7.64706	0.71	6.96078	0.15	1.47059	1.24	12.1569	0.55	5.39216	0.85	8.33333	0.14	1.37255	0.61	5.98039	0.14	1.37255	0.54	5.29412	0.51	5	0.59	5.78431	0.45	4.41176	6.08	59.6078	3.4	33.3333	0.77	7.54902	4.29	42.0588	10.44	102.353
99.7	control-6	06	1.04	10.4313	8.21	82.347	2.06	20.662	1.26	12.6379	0.55	5.51655	2.02	20.2608	0.76	7.62287	1.27	12.7382	0.35	3.51053	0.77	7.72317	0.21	2.10632	0.72	7.22166	0.87	8.72618	0.82	8.22467	0.41	4.11234	7.85	78.7362	4.83	48.4453	1.24	12.4373	6.57	65.8977	13.81	138.516
102	VB1-1	07	0.36	3.52941	2.62	25.6863	0.58	5.68627	0.54	5.29412	ND	ND	1.01	9.90196	0.39	3.82353	0.58	5.68627	0.12	1.17647	0.73	7.15686	0.14	1.37255	0.44	4.31373	0.43	4.21569	0.47	4.60784	0.28	2.7451	4.4	43.1373	4.02	39.4118	0.56	5.4902	3.11	30.4902	7.82	76.6667
98.1	VB1-2	08	0.27	2.75229	2.25	22.9358	0.38	3.8736	0.44	4.48522	ND	ND	0.65	6.62589	0.47	4.79103	0.59	6.01427	0.17	1.73293	0.59	6.01427	0.11	1.1213	0.41	4.17941	0.42	4.28135	0.27	2.75229	0.62	6.32008	2.65	27.0133	2.72	27.7268	0.45	4.58716	2.09	21.3048	4.77	48.6239
98.9	VB1-3	09	0.3	3.03337	2.51	25.3792	0.4	4.04449	0.53	5.35895	ND	ND	0.82	8.2912	0.52	5.25784	0.69	6.97674	0.2	2.02224	0.61	6.16785	0.15	1.51668	0.44	4.44894	0.52	5.25784	0.35	3.53893	0.44	4.44894	3.5	35.3893	2.91	29.4237	0.47	4.75228	2.38	24.0647	5.99	60.5662
101.1	VB1-4	10	0.3	2.96736	2.79	27.5964	0.45	4.45104	0.55	5.44016	ND	ND	0.95	9.39664	0.46	4.54995	0.8	7.91296	0.17	1.6815	0.62	6.13254	0.12	1.18694	0.44	4.35213	0.49	4.84669	0.38	3.75865	0.51	5.04451	4.05	40.0593	3.09	30.5638	0.52	5.14342	2.74	27.1019	6.34	62.7102
101.3	VB1-5	11	0.23	2.27048	2.39	23.5933	0.37	3.65252	0.49	4.83712	ND	ND	1	9.87167	0.38	3.75123	0.57	5.62685	0.17	1.67818	0.63	6.21915	0.12	1.1846	0.4	3.94867	0.43	4.24482	0.35	3.45508	0.63	6.21915	4.25	41.9546	4.15	40.9674	0.45	4.44225	3.01	29.7137	7.16	70.6811
101.6	VB1-6	12	0.31	3.05118	2.82	27.7559	0.51	5.01969	0.53	5.21654	ND	ND	1.01	9.94094	0.45	4.42913	0.64	6.29921	0.18	1.77165	0.72	7.08661	0.13	1.27953	0.46	4.52756	0.49	4.82283	0.42	4.13386	0.63	6.20079	4.64	45.6693	4.21	41.437	0.56	5.51181	3.19	31.3976	8.17	80.4134

## Sheet: ions monitorized
amino acids	paren ion/daughter	Dwell (s)	Cone Volt	Collision Energy
Gly	132.10/76.00	0.02	15	10
Sar	146.10/44.00	0.02	15	17
Ala	146.10/90.00	0.02	15	10
Val	174.20/72.00	0.02	24	15
Pro	172.10/70.00	0.02	23	15
Thr	176.10/74.00	0.02	23	15
Ile	188.20/69.00	0.02	19	21
Leu	188.20/86.00	0.02	23	16
Orn	189.20/70.00	0.02	13	15
Met	206.10/104.00	0.02	20	11
His	212.10/110.00	0.02	20	9
Phe	222.20/120.00	0.02	26	13
Arg	231.20/70.00	0.02	19	13
Tyr	238.10/136.00	0.02	20	10
Asp	246.20/144.00	0.02	20	10
Trp	261.20/159.00	0.02	20	10
GABA	160.10/87.00	0.02	18	16
Ser	162.10/60.00	0.02	20	10
Lys	203.10/84.00	0.02	20	13
Glu	260.20/84.00	0.02	25	21
Ala-d4	150.10/94.00	0.02	20	10
