# Supplementary material for: The prominent alteration in transcriptome and metabolome of Mycobacterium bovis BCG str. Tokyo 172 induced by vitamin B1
Source: BMC Microbiol. 2019 May 22;19:104. doi: 10.1186/s12866-019-1492-9 (PMC6530141; doi:10.1186/s12866-019-1492-9)
Supplement: Supplementary file 5 — Table S5. The complete list of detected amino acids in control and VB1-treated samples. (XLSX 23 kb) [file 12866_2019_1492_MOESM5_ESM.xlsx]

## Sheet: MSMS_ALL
ms: mass to charge ratio
rt: retention time;
exact mass: accurate molecular weight;
precursor type: positive or negative mode;
ppm: the error value between detected and theoretical molecular weight
NO of detected metabolites	name	mz	rt	exact_mass	formula	KEGG	precursor_type	ppm	CK-1	CK-2	CK-3	CK-4	CK-5	VB1-1	VB1-2	VB1-3	VB1-4	VB1-5	VB1-6
333	4-nitrophenol	138.019	546.928	139.109	C6H5NO3	C00870	[M-H]-	6	754.397	1208.51	1155.84	1098.42	1115.38	1162	1114.51	977.473	1677.19	1620.76	1247.7
599	diphenylamine	168.081	868.537	169.222	C12H11N	C11016	[M-H]-	3	495.081	389.304	709.599	532.441	569.443	602.173	1855.09	758.092	805.484	1027.58	884.59
666	2-isopropylmalic acid	175.061	368.253	176.167	C7H12O5	C02504	[M-H]-	1	883.313	33879.1	49769.7	29982.7	57781.4	19487	14341	10184.2	17566.2	16702.5	18791.1
841	Nonanedioic acid	187.098	499.896	188.221	C9H16O4	C08261	[M-H]-	0	16179.8	20622.5	19566.3	16721.9	13678.3	28853.7	19189.1	18458.6	20658.9	51979.4	13379.7
985	sebacic acid	201.114	557.492	202.248	C10H18O4	C08277	[M-H]-	2	9622.9	8025.52	15268.9	13416.4	10097.4	7152.43	8814.73	9075.49	10214.6	11677.8	8484.13
997	L-Tryptophan	203.083	335.714	204.225	C11H12N2O2	C00806	[M-H]-	2	110026	94108.9	137670	105060	78479.1	61432.8	49609.1	22540.3	50386.1	59320.7	30708.1
1154	pantothenic acid	218.103	303.489	219.235	C9H17NO5	C00864	[M-H]-	1	10839.5	9046.91	552864	309656	186990	138616	80632	45319.6	89344.7	62314.5	38331.4
1173	4-nonylphenol	219.178	867.605	220.35	C15H24O	C14550	[M-H]-	12	8991.51	5408.15	9633.58	6892.7	4105.19	3771.5	3614.69	1635.38	4329.18	3841.27	3147.34
1305	dodecanedioic acid	229.145	661.206	230.301	C12H22O4	C02678	[M-H]-	1	8382.99	8342.37	12327.9	15477.8	8507.01	9874.28	7463.9	7781.09	9565.17	8109.17	5786.79
1546	(+)-trans-C75	253.145	701.782	254.152	C14H22O4		[M-H]-	2	1911.35	2452.75	2646.49	2794.96	1964.45	3166.73	3331.68	2852.76	2358.88	2589.4	1803
1656	adenosine	266.09	272.675	267.242	C10H13N5O4	C00212	[M-H]-	2	1016.94	3008.91	2658.17	3658.69	2269.59	4425.1	2373.68	4160.91	3683.51	3779.87	2243.44
1663	inosine	267.075	271.543	268.226	C10H12N4O5	C00294	[M-H]-	7	742784	503913	821333	590450	463952	327801	268477	303199	353184	299290	222749
1906	5'-S-methyl-5'-thioadenosine	296.082	324.2	297.335	C11H15N5O3S	C00170	[M-H]-	0	1564.04	899.859	816.322	907.78	1070.27	5235.9	3436.4	3659.73	4738.2	5359.1	3790.21
2038	9(S)-HPODE	311.225	693.887	312.444	C18H32O4	C14827	[M-H]-	6	39942	43822.4	63452.3	90014.9	42867.1	65491.8	7884.6	43546.6	42733.4	4845.39	29918.1
2352	dGMP	346.057	132.431	347.221	C10H14N5O7P	C00362	[M-H]-	4	15611.4	55185.4	9903.06	9933.84	1488.97	784.446	2504.51	2326.87	264.167	1084.13	493.655
2603	S-adenosylhomocysteine	383.115	267.491	384.412	C14H20N6O5S	C00021	[M-H]-	3	1313.22	11792.6	3318.9	1217.29	2252.86	15735.2	13540	21861.4	16240.8	18504.7	16679.6
3074	Geranylgeranyl PP	449.178	332.983	450.443	C20H36O7P2	C00353	[M-H]-	19	4443.46	4350.66	1739.81	4113.01	4680.23	2685.78	1672.36	917.275	2094.86	1850.23	887.501
3310	LysoPE(0:0/18:2(9Z,12Z))	476.279	776.004	477.286	C23H44NO7P		[M-H]-	3	30104.5	19828.6	19457.1	12917.3	17188.9	27926	42192.9	51310.6	41825.8	37723	36971.6
3326	PE(18:1(9Z)/0:0)	478.295	803.748	479.301	C23H46NO7P		[M-H]-	2	58799.6	25686.8	38872.5	22834.2	45109.9	101063	111252	162054	127551	98438.7	128031
3365	PG(16:0/0:0)[U]	483.277	580.656	484.28	C22H45O9P		[M-H]-	8	809.81	1090.7	2286.91	4134.76	1215.59	744.45	2017.05	2430.39	2249.53	2013.28	2098.14
3975	12-OAHSA	563.498	822.881	564.512	C36H68O4		[M-H]-	11	65298	42087	32287.8	32648.8	32775.5	56905.1	15822.6	11356.4	46351.4	55039.1	10642.8
52	L-proline	116.07	84.6325	115.13	C5H9NO2	C00148	[M+H]+	1	10281.8	6001.1	9576.7	234.206	2443.69	2913.13	241.287	538.234	2239.92	215.19	159.371
56	betaine	118.085	20.259	117.146	C5H11NO2	C00719	[M+H]+	11	4905.49	1786	2933.05	1566.89	744.082	960.95	1434.93	320.431	2422.42	1091.95	1344.95
86	5-oxo-D-proline	130.049	77.114	129.114	C5H7NO3	C02237	[M+H]+	2	47382.7	11956.5	21114.7	573.424	5190.59	4379.03	480.178	2517.01	2666.41	407.186	414.734
99	DL-pipecolic acid	130.085	66.173	129.157	C6H11NO2	C00408	[M+H]+	8	5447.27	1502.58	2440.94	1216.08	1620.3	1638.19	1080.94	1905.42	1125.89	1084.57	923.645
112	hypoxanthine	137.045	250.673	136.112	C5H4N4O	C00262	[M+H]+	3	112190	56989	192050	11869.1	33594.7	48810.4	9462.31	31555.2	36272.8	27594.4	3608.92
159	L-Glutamate	148.06	77.733	147.129	C5H9NO4	C00025	[M+H]+	2	86186.2	26841.6	71536	191.785	25319.3	13963.4	173.092	6631.63	5882.58	136.953	153.474
207	2-Phenylbutyrolactone	163.074	811.269	162.185	C10H10O2		[M+H]+	6	2267.17	2022.01	2286.71	3033.73	3311.51	2074.8	2841.21	4852.49	2653.6	4133.58	4212.59
267	L-tyrosine	182.081	232.783	181.189	C9H11NO3	C00082	[M+H]+	0	3019.25	2899.96	2795.85	2132.74	376.496	1600.07	772.386	42.4816	3136.64	2607.05	59.178
470	ergothioneine	230.096	88.292	229.299	C9H15N3O2S	C05570	[M+H]+	1	126256	56225.8	79024.5	201.69	16917.3	21967.6	247.888	2765.07	10547.4	188.703	134.131
596	D-glucopyranose 6-phosphate	261.037	74.344	260.136	C6H13O9P	C00092	[M+H]+	0	41076.4	61427.8	53398.7	269.47	77624.3	55572	246.521	5723.33	5792.05	276.259	217.889
807	Oleamide	282.279	925.076	281.477	C18H35NO	C19670	[M+H]+	0	50632.5	22772.9	35871	21069.3	56632.3	105508	28129.2	49957.9	34379.8	20334	6766.77
916	Linolenic Acid methyl ester	293.246	858.28	292.24	C19H32O2		[M+H]+	5	6062.16	2582.08	2330.57	14426.9	1000.85	8260.41	3508.75	2717.88	4660.41	5959.6	1490.6
997	NYLIDRIN	300.201	322.227	299.189	C19H25NO2		[M+H]+	19	5143.14	17415.7	619.918	1608.4	10739.2	50296.7	11696	302.861	15734	11357.4	3514.82
1283	CMP	324.058	87.363	323.197	C9H14N3O8P	C00055	[M+H]+	3	8104.48	7279.31	4829.3	223.539	1412.57	2689.73	128.334	1185.01	1668.17	178.901	152.368
1443	Nicotinic acid mononucleotide	336.048	86.4775	335.041	C11H14NO9P	C01185	[M+H]+	0	63599	48495.4	47322.4	184.546	7840.37	20411.5	163.005	3975.88	10403.8	162.736	82.9481
1721	L-(+)-Maltose Monnhydrate	360.15	113.349	360.31			[M]+	0	7600.65	8410.96	15954.2	181.392	2462.93	248.092	176.703	251.746	61.7456	110.624	91.4862
2113	Adenosine 5'-phosphate disodium	391.285	872.219	391.185	C10H12N5Na2O7P	C18344	[M]+	2	916022	849315	1.0318e+06	1.36178e+06	1.18747e+06	46033	21007.3	787354	645516	887002	700510
2602	ADP	428.035	87.273	427.201	C10H15N5O10P2	C00008	[M+H]+	3	53334.2	38815.7	40382.2	429.62	39340.8	26956.2	283.104	10749	20313.6	324.219	169.947
8947	NAD	664.108	198.534	663.109	C21H27N7O14P2	C00003	[M+H]+	13	1138.68	1322.07	802.334	703.467	3173.15	1443.81	455.383	78.8641	1030.42	821.15	351.068
9087	cellotetraose	667.231	132.211	666.578	C24H42O21	C02013	[M+H]+	2	1958.13	2847.64	327.428	236.538	634.059	340.9	290.555	1203.02	429.937	408.966	452.183

## Sheet: CK vs VB1
ms: mass to charge ratio
rt: retention time;
exact mass: accurate molecular weight;
precursor type: positive or negative mode;
ppm: the error value between detected and theoretical molecular weight
VIP:Variable Importance in the Projection
metabolite	mz	rt	exact_mass	formula	KEGG	precursor_type	ppm	meanOf_CK	meanOf_VB1	sdOf_CK	sdOf_VB1	VIP	pvalue	qvalue	log2fc_VB1/CK
5-S-methyl-5-thioadenosine	296.0819	324.2000	297.3347	C11H15N5O3S	C00170	[M-H]-	0	1051.65	4369.93	300.837	845.685	2.14799	7.16956e-05	0.00153739	2.05495
PE(18:1(9Z)/0:0)	478.2948	803.7480	479.3012	C23H46NO7P	na	[M-H]-	2	38260.6	121398	14707.2	23572.6	2.09131	7.49946e-05	0.00153739	1.66582
S-adenosylhomocysteine	383.1147	267.4910	384.4120	C14H20N6O5S	C00021	[M-H]-	3	3978.97	17093.6	4449.73	2831.77	2.03979	0.000927156	0.0111624	2.10299
LysoPE(0:0/18:2(9Z,12Z))	476.2787	776.0040	477.2855	C23H44NO7P	na	[M-H]-	3	19899.3	39658.3	6333.25	7687.76	1.91159	0.00116247	0.0111624	0.994909
L-Tryptophan	203.0830	335.7140	204.2253	C11H12N2O2	C00806	[M-H]-	2	105069	45666.2	21877.8	15693.4	1.98322	0.00136127	0.0111624	-1.20214
inosine	267.0751	271.5425	268.2261	C10H12N4O5	C00294	[M-H]-	7	624487	295783	153468	45753.5	1.96238	0.00706346	0.048267	-1.07813
Geranylgeranyl PP	449.1778	332.9825	450.4432	C20H36O7P2	C00353	[M-H]-	19	3865.43	1684.67	1205.51	696.049	1.78664	0.0111833	0.0655023	-1.19817
Adenosine 5-phosphate disodium	391.2846	872.2190	391.1849	C10H12N5Na2O7P	C18344	[M]+	2	1.06928e+06	514570	207849	381567	2.08823	0.0157803	0.0808738	-1.0552
4-nonylphenol	219.1780	867.6050	220.3505	C15H24O	C14550	[M-H]-	12	7006.23	3389.9	2335.97	940.138	1.73393	0.0222064	0.101162	-1.0474
ADP	428.0352	87.2730	427.2011	C10H15N5O10P2	C00008	[M+H]+	3	34460.5	9799.34	19951	11652.2	1.95351	0.0492612	0.198614	-1.81419
