# Supplementary material for: The prominent alteration in transcriptome and metabolome of Mycobacterium bovis BCG str. Tokyo 172 induced by vitamin B1
Source: BMC Microbiol. 2019 May 22;19:104. doi: 10.1186/s12866-019-1492-9 (PMC6530141; doi:10.1186/s12866-019-1492-9)
Supplement: Supplementary file 6 — Table S6. The associated KEGG analysis of transcriptomics and metabolomics in control and VB1-treated samples. (XLS 44 kb) [file 12866_2019_1492_MOESM6_ESM.xls]

## Sheet: KEGGpathway
KEGG	pathway Description	Compounds_counts	Compounds	Compounds_KO	Genes_count	Genes	Genes_ko
ko00910	Nitrogen metabolism	1	ADP;	C00008;	21	JTY_RS06805|JTY_RS16975|JTY_RS01340|JTY_RS06200|JTY_RS01415|JTY_RS01345|JTY_RS06205|JTY_RS11500|JTY_RS12095|JTY_RS01385|JTY_RS09030|JTY_RS09035|JTY_RS20135|JTY_RS00130|JTY_RS20140|JTY_RS12855|JTY_RS09760|JTY_RS11510|JTY_RS06215|JTY_RS14380|JTY_RS18735	K01673|K01673|K00362|K00370|K02575|K00363|K00371|K01915|K02575|K02575|K00370|K02575|K00266|K00459|K00265|K15371|K01915|K01915|K00374|K00459|K01673
ko00230	Purine metabolism	2	ADP;inosine;	C00008;C00294;	60	JTY_RS15800|JTY_RS02990|JTY_RS05455|JTY_RS18880|JTY_RS08145|JTY_RS07130|JTY_RS06810|JTY_RS03520|JTY_RS08415|JTY_RS04275|JTY_RS04090|JTY_RS04115|JTY_RS08835|JTY_RS19345|JTY_RS04180|JTY_RS00015|JTY_RS16990|JTY_RS05065|JTY_RS09580|JTY_RS05430|JTY_RS03515|JTY_RS11405|JTY_RS06705|JTY_RS17870|JTY_RS12685|JTY_RS17875|JTY_RS17780|JTY_RS01240|JTY_RS14390|JTY_RS02600|JTY_RS12510|JTY_RS18080|JTY_RS15815|JTY…	K00526|K00525|K01524|K00760|K02337|K02428|K00957|K03046|K00873|K00764|K01945|K01756|K01515|K02342|K01952|K02338|K01589|K11175|K00088|K02428|K03043|K00856|K01768|K00088|K00940|K00088|K01239|K00526|K00962|K01524|K02340|K03040|K00525|K01768|K00602|K01933|K01951|K02335|K01768|K19710|K02342|K01952|K01939|K01768|K01430|K01952|K01835|K01428|K03060|K03651|K01768|K01129|K02341|K01923|K00951|K00939|K01429|…
ko00680	Methane metabolism	1	ADP;	C00008;	24	JTY_RS10510|JTY_RS06265|JTY_RS15995|JTY_RS15515|JTY_RS11545|JTY_RS16670|JTY_RS19105|JTY_RS02135|JTY_RS12540|JTY_RS01905|JTY_RS16915|JTY_RS04680|JTY_RS20025|JTY_RS02560|JTY_RS16920|JTY_RS04035|JTY_RS05835|JTY_RS02140|JTY_RS05440|JTY_RS00385|JTY_RS15440|JTY_RS06595|JTY_RS03840|JTY_RS05865	K16370|K11779|K00121|K00058|K15634|K15634|K01895|K13788|K15634|K01624|K11212|K00831|K15634|K01834|K12234|K00121|K00600|K00925|K01689|K00600|K14941|K00024|K00058|K02446
ko01110	Biosynthesis of secondary metabolites	2	ADP;Geranylgeranyl PP;	C00008;C00353;	295	JTY_RS04500|JTY_RS10510|JTY_RS04705|JTY_RS10640|JTY_RS05165|JTY_RS05145|JTY_RS09795|JTY_RS02445|JTY_RS06670|JTY_RS06030|JTY_RS10990|JTY_RS19690|JTY_RS15435|JTY_RS12130|JTY_RS11400|JTY_RS07055|JTY_RS18705|JTY_RS08355|JTY_RS01125|JTY_RS01180|JTY_RS17075|JTY_RS07815|JTY_RS11295|JTY_RS08345|JTY_RS09675|JTY_RS16265|JTY_RS07620|JTY_RS07625|JTY_RS14290|JTY_RS17410|JTY_RS12955|JTY_RS11245|JTY_RS16930|JTY…	K01738|K16370|K01647|K01061|K00249|K01692|K04093|K01637|K00104|K01647|K00548|K01692|K00057|K00640|K01953|K00700|K00991|K02500|K01596|K00128|K00128|K01692|K00655|K01814|K13953|K00249|K00927|K01803|K01061|K00240|K00627|K13787|K00966|K02361|K01845|K01692|K00626|K00626|K01698|K00606|K13787|K00128|K01770|K00626|K01652|K00013|K01719|K01649|K00121|K11752|K01749|K00760|K00789|K01703|K13542|K11263|K00805|…
ko00900	Terpenoid backbone biosynthesis	1	Geranylgeranyl PP;	C00353;	27	JTY_RS18705|JTY_RS11245|JTY_RS04840|JTY_RS09700|JTY_RS17810|JTY_RS18700|JTY_RS18520|JTY_RS05250|JTY_RS05725|JTY_RS01295|JTY_RS17720|JTY_RS12225|JTY_RS05785|JTY_RS07040|JTY_RS18400|JTY_RS05795|JTY_RS17730|JTY_RS05375|JTY_RS17725|JTY_RS18570|JTY_RS05920|JTY_RS02945|JTY_RS09075|JTY_RS14855|JTY_RS04555|JTY_RS14845|JTY_RS13875	K00991|K13787|K00626|K00626|K13787|K01770|K00626|K00805|K00626|K00626|K01662|K14215|K12503|K00626|K00626|K12503|K13787|K00919|K03527|K00626|K03527|K00805|K01823|K00099|K00626|K03526|K01662
ko00270	Cysteine and methionine metabolism	1	S-adenosylhomocysteine;	C00021;	29	JTY_RS04500|JTY_RS04315|JTY_RS00500|JTY_RS05740|JTY_RS10990|JTY_RS12130|JTY_RS02040|JTY_RS07395|JTY_RS00410|JTY_RS17525|JTY_RS19195|JTY_RS16850|JTY_RS19330|JTY_RS17530|JTY_RS06040|JTY_RS12125|JTY_RS06865|JTY_RS12750|JTY_RS00380|JTY_RS16160|JTY_RS11445|JTY_RS11885|JTY_RS05750|JTY_RS19305|JTY_RS06595|JTY_RS11870|JTY_RS02810|JTY_RS19335|JTY_RS17025	K01738|K01011|K01243|K01697|K00548|K00640|K10764|K00789|K14155|K01740|K01738|K01251|K00133|K00641|K00549|K01738|K00003|K00547|K01752|K01011|K00826|K14155|K01739|K01919|K00024|K01011|K00772|K00928|K01011
ko00190	Oxidative phosphorylation	1	ADP;	C00008;	43	JTY_RS09420|JTY_RS18900|JTY_RS06935|JTY_RS06960|JTY_RS17410|JTY_RS06940|JTY_RS16345|JTY_RS06930|JTY_RS16320|JTY_RS11375|JTY_RS16330|JTY_RS01320|JTY_RS16355|JTY_RS09635|JTY_RS08180|JTY_RS16315|JTY_RS16310|JTY_RS16350|JTY_RS17405|JTY_RS06945|JTY_RS16335|JTY_RS08440|JTY_RS17400|JTY_RS08175|JTY_RS08445|JTY_RS16305|JTY_RS11395|JTY_RS15770|JTY_RS06950|JTY_RS16295|JTY_RS11365|JTY_RS01315|JTY_RS07710|JTY…	K03885|K01507|K02109|K02114|K00240|K02113|K00341|K02110|K00336|K03891|K00338|K00239|K00343|K03885|K00247|K00335|K00334|K00342|K00239|K02111|K00339|K00426|K00242|K00246|K00425|K00333|K02275|K02274|K02115|K00331|K03889|K00240|K02301|K00937|K00245|K03890|K03885|K00244|K02108|K02259|K00330|K02276|K00340
ko00195	Photosynthesis	1	ADP;	C00008;	6	JTY_RS06935|JTY_RS06960|JTY_RS06940|JTY_RS06930|JTY_RS06945|JTY_RS06925	K02109|K02114|K02113|K02110|K02111|K02108
ko01100	Metabolic pathways	4	ADP;S-adenosylhomocysteine;inosine;Geranylgeranyl PP;	C00008;C00021;C00294;C00353;	572	JTY_RS04500|JTY_RS10510|JTY_RS05155|JTY_RS15800|JTY_RS04315|JTY_RS02205|JTY_RS00695|JTY_RS11635|JTY_RS04265|JTY_RS04705|JTY_RS00500|JTY_RS02990|JTY_RS10640|JTY_RS02170|JTY_RS05165|JTY_RS09800|JTY_RS05145|JTY_RS07775|JTY_RS12550|JTY_RS07330|JTY_RS01705|JTY_RS07335|JTY_RS07345|JTY_RS09795|JTY_RS02445|JTY_RS05740|JTY_RS12390|JTY_RS06670|JTY_RS06030|JTY_RS03660|JTY_RS02210|JTY_RS08310|JTY_RS10990|JTY…	K01738|K16370|K01965|K00526|K01011|K00941|K18851|K00645|K01784|K01647|K01243|K00525|K01061|K03153|K00249|K18851|K01692|K11717|K00969|K00609|K00012|K01465|K01956|K04093|K01637|K01697|K00681|K00104|K01647|K00101|K03147|K00767|K00548|K01955|K01087|K08744|K01692|K00640|K01953|K01092|K00700|K01858|K00991|K02500|K01596|K01692|K00128|K01584|K00128|K06446|K02233|K01692|K00655|K00820|K01814|K13953|K00249|…
