# Supplementary material for: The prominent alteration in transcriptome and metabolome of Mycobacterium bovis BCG str. Tokyo 172 induced by vitamin B1
Source: BMC Microbiol. 2019 May 22;19:104. doi: 10.1186/s12866-019-1492-9 (PMC6530141; doi:10.1186/s12866-019-1492-9)
Supplement: Supplementary file 7 — Table S7. The homologous genes between M. bovis BCG and M. tuberculosis H37Rv. (XLS 1840 kb) [file 12866_2019_1492_MOESM7_ESM.xls]

gene_id	gene_name	description	GO_id	GO_term	KO_ID	KO_Description	kegg_id	kegg_term	locus	Zcontrol1_FPKM	Zcontrol2_FPKM	Zcontrol3_FPKM	ZplusVB1-1_FPKM	ZplusVB1-2_FPKM	ZplusVB1-3_FPKM	Zcontrol1_count	Zcontrol2_count	Zcontrol3_count	ZplusVB1-1_count	ZplusVB1-2_count	ZplusVB1-3_count	H37Rv_Gene_ID	H37Rv_Gene_Info	H37Rv_Gene_Description	Tokyo172_qstart	Tokyo172_qend	H37Rv_sstart	H37Rv_send	Tokyo172_Length	H37RV_Length	Length	Evalue	Score	Positive	Pident
JTY_RS00010	-	MULTISPECIES: chromosomal replication initiator protein DnaA	-	-	K02313	chromosomal replication initiator protein[-]	ko02020|ko04112	Two-component system|Cell cycle - Caulobacter	NC_012207.1:1-1524	308.820979	259.5127646	358.5861803	700.0226097	709.1022051	674.462385	5290	5276	7555	12945	14413	11955	885041	[gene=dnaA], [locus_tag=Rv0001], [location=1..1524]	[product=chromosomal replication initiator protein DnaA]	1	1524	1	1524	1524	1524	1524	0	1521	1523	99.93
JTY_RS00015	-	MULTISPECIES: DNA polymerase III subunit beta	GO:0005618|GO:0005576	cell wall|extracellular region	K02338	DNA polymerase III subunit beta[2.7.7.7]	ko01100|ko00230|ko00240|ko03440|ko03030|ko03430	Metabolic pathways|Purine metabolism|Pyrimidine metabolism|Homologous recombination|DNA replication|Mismatch repair	NC_012207.1:2052-3260	226.431721	184.5208858	219.994277	247.1704266	249.8678503	242.2208367	3077	2976	3677	3626	4029	3406	887092	[gene=dnaN], [locus_tag=Rv0002], [location=2052..3260]	[product=DNA polymerase III subunit beta]	1	1209	1	1209	1209	1209	1209	0	1203	1207	99.83
JTY_RS00020	-	MULTISPECIES: DNA replication and repair protein RecF	GO:0005829|GO:0005886	cytosol|plasma membrane	K03629	DNA replication and repair protein RecF[-]	ko03440	Homologous recombination	NC_012207.1:3280-4437	319.7640638	267.3501533	314.8226936	275.9905453	270.9731508	311.0247801	4162	4130	5040	3878	4185	4189	887089	[gene=recF], [locus_tag=Rv0003], [location=3280..4437]	[product=DNA replication%2Frepair protein RecF]	1	1158	1	1158	1158	1158	1158	0	1152	1156	99.83
JTY_RS00025	-	MULTISPECIES: hypothetical protein	GO:0005575|GO:0003674|GO:0008150	cellular_component|molecular_function|biological_process	-	-	-	-	NC_012207.1:4434-4997	257.598498	272.0681478	300.6232104	255.2752691	247.2710521	268.9135828	1633	2047	2344	1747	1860	1764	887088	[gene=recF], [locus_tag=Rv0004], [location=4434..4997]	[product=hypothetical protein]	1	564	1	564	564	564	564	0	564	564	100
JTY_RS00030	-	MULTISPECIES: DNA gyrase subunit B	GO:0000287|GO:0005524|GO:0046982|GO:0003918|GO:0005618|GO:0006200|GO:0040007|GO:0005886	magnesium ion binding|ATP binding|protein heterodimerization activity|DNA topoisomerase type II (ATP-hydrolyzing) activity|cell wall|ATP catabolic process|growth|plasma membrane	-	-	-	-	NC_012207.1:5240-7267	1436.700404	1356.997432	1460.310366	1512.121507	1490.114366	1538.424716	32749	36712	40942	37210	40304	36287	887081	[gene=gyrB], [locus_tag=Rv0005], [location=5240..7267]	[product=DNA gyrase subunit B]	1	2028	1	2028	2028	2028	2028	0	2019	2025	99.85
JTY_RS00035	-	MULTISPECIES: DNA gyrase subunit A	GO:0000287|GO:0005524|GO:0046982|GO:0003918|GO:0005515|GO:0005618|GO:0006200|GO:0005886|GO:0006265	magnesium ion binding|ATP binding|protein heterodimerization activity|DNA topoisomerase type II (ATP-hydrolyzing) activity|protein binding|cell wall|ATP catabolic process|plasma membrane|DNA topological change	-	-	-	-	NC_012207.1:7302-9818	1123.081135	1084.128986	1137.346371	997.762034	1016.758772	970.2287532	31773	36402	39576	30473	34132	28403	887105	[gene=gyrA], [locus_tag=Rv0006], [location=7302..9818]	[product=DNA gyrase subunit A]	1	2517	1	2517	2517	2517	2517	0	2496	2510	99.72
JTY_RS00040	-	MULTISPECIES: membrane protein	GO:0005887|GO:0005618	integral component of plasma membrane|cell wall	-	-	-	-	NC_012207.1:9914-10828	368.4169351	415.9345687	433.689339	429.8078595	442.3348451	437.1311651	3789	5077	5486	4772	5398	4652	885982	[gene=Rv0007], [locus_tag=Rv0007], [location=9914..10828]	[product=membrane protein]	1	915	1	915	915	915	915	0	915	915	100
JTY_RS00045	-	-	-	-	-	-	-	-	NC_012207.1:10887-10963	43.90675625	52.57070186	75.15241992	80.27188795	85.69054775	92.67883704	38	54	80	75	88	83	-	-	-
JTY_RS00050	-	-	-	-	-	-	-	-	NC_012207.1:11112-11187	9.365286466	12.822501	12.37326624	7.590433759	10.85200906	7.919215778	8	13	13	7	11	7	-	-	-
JTY_RS00055	-	MULTISPECIES: hypothetical protein	-	-	-	-	-	-	NC_012207.1:11225-11416	46.33765318	24.98713865	31.64625211	42.49398237	43.73784808	42.98970611	100	64	84	99	112	96	-	-	-
JTY_RS00060	-	MULTISPECIES: cell wall synthesis protein CwsA	GO:0005887|GO:0005515|GO:0005886	integral component of plasma membrane|protein binding|plasma membrane	-	-	-	-	NC_012207.1:11874-12311	78.60919	58.53165705	55.81962022	101.2285022	96.20587389	109.5351064	387	342	338	538	562	558	887085	[gene=Rv0008c], [locus_tag=Rv0008c], [location=11874..12311]	[product=cell wall synthesis protein CwsA]	1	438	1	438	438	438	438	0	435	437	99.77
JTY_RS00065	-	MULTISPECIES: peptidyl-prolyl cis-trans isomerase	GO:0003755|GO:0005618|GO:0005829|GO:0005576|GO:0000413|GO:0010039|GO:0005886	peptidyl-prolyl cis-trans isomerase activity|cell wall|cytosol|extracellular region|protein peptidyl-prolyl isomerization|response to iron ion|plasma membrane	K03767	peptidyl-prolyl cis-trans isomerase A (cyclophilin A)[5.2.1.8]	ko04217|ko01503	Necroptosis|Cationic antimicrobial peptide (CAMP) resistance	NC_012207.1:12468-13016	872.6688058	991.7053431	1076.31797	954.2777665	993.0273199	1091.888217	5385	7263	8169	6357	7271	6972	887087	[gene=ppiA], [locus_tag=Rv0009], [location=12468..13016]	[product=iron-regulated peptidyl-prolyl cis-trans isomerase PpiA]	1	549	1	549	549	549	549	0	549	549	100
JTY_RS00070	-	-	-	-	-	-	-	-	NC_012207.1:13133-13557	216.2456087	222.4155172	238.4477515	183.0534316	191.769668	201.4946951	1033	1261	1401	944	1087	996	887082	[gene=Rv0010c], [locus_tag=Rv0010c], [location=13133..13558]	[product=membrane protein]	1	425	1	426	425	426	426	0	416	423	99.3
JTY_RS00075	-	MULTISPECIES: cell division protein CrgA	GO:0005515	protein binding	-	-	-	-	NC_012207.1:13713-13994	387.1073381	457.4784939	499.1577341	469.9284987	450.9372837	475.3243277	1227	1721	1946	1608	1696	1559	887074	[gene=Rv0011c], [locus_tag=Rv0011c], [location=13714..13995]	[product=cell division protein CrgA]	1	282	1	282	282	282	282	8.00E-149	282	282	100
JTY_RS00080	-	MULTISPECIES: DUF881 domain-containing protein	GO:0005575|GO:0003674|GO:0008150	cellular_component|molecular_function|biological_process	-	-	-	-	NC_012207.1:14133-14876	168.8487193	162.7191113	178.5023343	157.0717679	157.2139147	163.5221349	1412	1615	1836	1418	1560	1415	887083	[gene=Rv0012], [locus_tag=Rv0012], [location=14089..14877]	[product=membrane protein]	1	744	46	789	744	789	744	0	738	742	99.73
JTY_RS00085	-	MULTISPECIES: glutamine amidotransferase	GO:0005886	plasma membrane	K01664	para-aminobenzoate synthetase component II[2.6.1.85]	ko00790	Folate biosynthesis	NC_012207.1:14913-15611	82.73181075	80.10917071	89.09840898	111.8881709	115.2036723	106.3977203	650	747	861	949	1074	865	885955	[gene=trpG], [locus_tag=Rv0013], [location=14914..15612]	[product=anthranilate synthase component II]	1	699	1	699	699	699	699	0	696	698	99.86
JTY_RS00090	-	MULTISPECIES: serine/threonine protein kinase	GO:0042802|GO:0052572|GO:0008360|GO:0046777|GO:0051338|GO:0004674|GO:0005515|GO:0005618|GO:0045717|GO:0004672|GO:0032091|GO:0043086|GO:0040007|GO:0043388|GO:0043085|GO:0030145	identical protein binding|response to host immune response|regulation of cell shape|protein autophosphorylation|regulation of transferase activity|protein serine/threonine kinase activity|protein binding|cell wall|negative regulation of fatty acid biosynthetic process|protein kinase activity|negative regulation of protein binding|negative regulation of catalytic activity|growth|positive regulatio…	-	-	-	-	NC_012207.1:15589-17469	392.1518228	396.248438	424.5071403	370.5730829	382.627887	382.4037844	8291	9943	11039	8458	9599	8366	887072	[gene=pknB], [locus_tag=Rv0014c], [location=15590..17470]	[product=serine%2Fthreonine-protein kinase PknB]	1	1881	1	1881	1881	1881	1881	0	1881	1881	100
JTY_RS00095	-	MULTISPECIES: serine/threonine protein kinase	GO:0051055|GO:0006468|GO:0008360|GO:0046777|GO:0004674|GO:0005515|GO:0045717|GO:0004672|GO:0005829|GO:0043086|GO:0005576|GO:0040007|GO:0005886|GO:0043388|GO:0043085	negative regulation of lipid biosynthetic process|protein phosphorylation|regulation of cell shape|protein autophosphorylation|protein serine/threonine kinase activity|protein binding|negative regulation of fatty acid biosynthetic process|protein kinase activity|cytosol|negative regulation of catalytic activity|extracellular region|growth|plasma membrane|positive regulation of DNA binding|positiv…	-	-	-	-	NC_012207.1:17466-18761	534.8405364	541.8521761	548.758072	439.9803779	464.0480134	463.3320448	7791	9368	9832	6919	8021	6984	885953	[gene=pknA], [locus_tag=Rv0015c], [location=17467..18762]	[product=serine%2Fthreonine-protein kinase PknA]	1	1296	1	1296	1296	1296	1296	0	1296	1296	100
JTY_RS00100	-	MULTISPECIES: penicillin-binding protein A	GO:0070726|GO:0005829|GO:0030428|GO:0008658	cell wall assembly|cytosol|cell septum|penicillin binding	K05364	peptidoglycan glycosyltransferase[2.4.1.129]	ko00550	Peptidoglycan biosynthesis	NC_012207.1:18758-20233	268.8945312	299.3893647	320.0644107	292.130115	285.1333863	306.2279088	4461	5895	6531	5232	5613	5257	887078	[gene=pbpA], [locus_tag=Rv0016c], [location=18759..20234]	[product=penicillin-binding protein PbpA]	1	1476	1	1476	1476	1476	1476	0	1476	1476	100
JTY_RS00105	-	MULTISPECIES: cell division protein RodA	GO:0005515|GO:0051301|GO:0052556	protein binding|cell division|positive regulation by symbiont of host immune response	-	-	-	-	NC_012207.1:20230-21639	210.7479867	223.4493921	231.9313681	197.7908657	193.2968233	197.447174	3340	4203	4521	3384	3635	3238	887075	[gene=rodA], [locus_tag=Rv0017c], [location=20231..21640]	[product=cell division protein RodA]	1	1410	1	1410	1410	1410	1410	0	1410	1410	100
JTY_RS00110	-	MULTISPECIES: serine/threonine protein phosphatase	GO:0000287|GO:0004647|GO:0006469|GO:0043392|GO:0005618|GO:0005887|GO:0004721|GO:0043086|GO:0006470|GO:0016021|GO:0043085|GO:0030145	magnesium ion binding|phosphoserine phosphatase activity|negative regulation of protein kinase activity|negative regulation of DNA binding|cell wall|integral component of plasma membrane|phosphoprotein phosphatase activity|negative regulation of catalytic activity|protein dephosphorylation|integral component of membrane|positive regulation of catalytic activity|manganese ion binding	-	-	-	-	NC_012207.1:21636-23171	476.9891553	481.3453226	504.9270792	459.4945876	468.1791495	449.319442	8235	9863	10722	8564	9591	8027	887070	[gene=pstP], [locus_tag=Rv0018c], [location=21637..23181]	[product=phosphoserine%2Fthreonine phosphatase PstP]	1	1536	10	1545	1536	1545	1536	0	1527	1533	99.8
JTY_RS00115	-	MULTISPECIES: phosphopeptide-binding protein	GO:0006979|GO:0005515|GO:0051301|GO:0044119|GO:0005576|GO:0005886	response to oxidative stress|protein binding|cell division|growth of symbiont in host cell|extracellular region|plasma membrane	-	-	-	-	NC_012207.1:23269-23736	616.1255939	590.24263	602.1673208	567.2046928	538.1502022	542.6974401	3241	3685	3896	3221	3359	2954	887079	[gene=fhaB], [locus_tag=Rv0019c], [location=23270..23737]	[product=FHA domain-containing protein FhaB]	1	468	1	468	468	468	468	0	465	467	99.79
JTY_RS00120	-	MULTISPECIES: DUF2662 domain-containing protein	GO:0005618|GO:0005829	cell wall|cytosol	-	-	-	-	NC_012207.1:23860-25425	1694.321014	1775.288256	1725.675681	1546.267296	1529.838901	1664.789116	29823	37087	37360	29382	31952	30322	887067	[gene=fhaA], [locus_tag=Rv0020c], [location=23861..25444]	[product=FHA domain-containing protein FhaA]	1	1566	1	1584	1566	1584	1584	0	1512	1563	98.67
JTY_RS00125	-	-	-	-	-	-	-	-	NC_012207.1:25625-25710	173.7989314	77.57673146	100.9314477	137.9936682	156.0606427	152.9626486	168	89	120	144	179	153	-	-	-
JTY_RS00130	-	MULTISPECIES: nitronate monooxygenase	GO:0046482|GO:0046686|GO:0008152|GO:0005829|GO:0009610|GO:0005739|GO:0016491	para-aminobenzoic acid metabolic process|response to cadmium ion|metabolic process|cytosol|response to symbiotic fungus|mitochondrion|oxidoreductase activity	K00459	nitronate monooxygenase[1.13.12.16]	ko00910	Nitrogen metabolism	NC_012207.1:25894-26862	64.54575541	47.03471903	57.55386106	48.22303016	48.43844199	50.04362161	703	608	771	567	626	564	887066	[gene=Rv0021c], [locus_tag=Rv0021c], [location=25913..26881]	[product=hypothetical protein]	1	969	1	969	969	969	969	0	966	968	99.9
JTY_RS00135	-	MULTISPECIES: WhiB family transcriptional regulator	GO:0005618	cell wall	-	-	-	-	NC_012207.1:27004-27423	21.18292717	3.569621545	8.26680074	3.924390283	6.783794265	7.165004752	100	20	48	20	38	35	887071	[gene=whiB5], [locus_tag=Rv0022c], [location=27023..27442]	[product=transcriptional regulator WhiB5]	1	420	1	420	420	420	420	0	420	420	100
JTY_RS00140	-	MULTISPECIES: transcriptional regulator	-	-	-	-	-	-	NC_012207.1:27576-28346	88.96850283	78.07283801	100.7613449	69.37214599	66.32379512	75.38503554	771	803	1074	649	682	676	887062	[gene=Rv0023], [locus_tag=Rv0023], [location=27595..28365]	[product=transcriptional regulator]	1	771	1	771	771	771	771	0	768	770	99.87
JTY_RS00145	-	-	GO:0005886	plasma membrane	-	-	-	-	NC_012207.1:28343-29176	79.90098201	76.75928842	78.75240788	63.34133887	59.87524919	61.85545845	749	854	908	641	666	600	887061	[gene=Rv0024], [locus_tag=Rv0024], [location=28362..29207]	[product=NLP%2FP60 family protein]	1	834	1	835	834	846	835	0	831	834	99.88
JTY_RS00150	-	MULTISPECIES: DUF4226 domain-containing protein	GO:0005886	plasma membrane	-	-	-	-	NC_012207.1:29225-29587	90.68417506	76.20065512	82.69620369	51.53642282	47.92049615	59.92474398	370	369	415	227	232	253	887060	[gene=Rv0025], [locus_tag=Rv0025], [location=29245..29607]	[product=hypothetical protein]	1	363	1	363	363	363	363	0	360	362	99.72
JTY_RS00155	-	-	-	-	-	-	-	-	NC_012207.1:29720-31135	86.32960683	76.86739747	81.78470003	68.44459953	68.94251683	73.28873712	1374	1452	1601	1176	1302	1207	887057	[gene=Rv0026], [locus_tag=Rv0026], [location=29722..31068]	[product=hypothetical protein]	1	1333	19	1347	1416	1347	1333	0	1310	1326	99.47
JTY_RS00160	-	MULTISPECIES: ESX-1 secretion-associated protein	-	-	-	-	-	-	NC_012207.1:31173-31490	65.74699464	79.2046751	87.34710042	57.53358862	64.84023234	74.08258887	235	336	384	222	275	274	887054	[gene=Rv0027], [locus_tag=Rv0027], [location=31189..31506]	[product=hypothetical protein]	1	318	1	318	318	318	318	9.00E-169	318	318	100
JTY_RS00165	-	MULTISPECIES: DUF2694 domain-containing protein	-	-	-	-	-	-	NC_012207.1:31498-31803	178.8093145	169.2760214	183.9086389	151.0902557	166.1298785	160.1571091	615	691	778	561	678	570	885812	[gene=Rv0028], [locus_tag=Rv0028], [location=31514..31819]	[product=hypothetical protein]	1	306	1	306	306	306	306	4.00E-162	306	306	100
JTY_RS00170	-	MULTISPECIES: hypothetical protein	GO:0005829	cytosol	-	-	-	-	NC_012207.1:32041-33138	124.7827347	104.1133589	118.5807287	120.5419733	120.5262766	134.1368876	1540	1525	1800	1606	1765	1713	887053	[gene=Rv0029], [locus_tag=Rv0029], [location=32057..33154]	[product=hypothetical protein]	1	1098	1	1098	1098	1098	1098	0	1095	1097	99.91
JTY_RS00175	-	MULTISPECIES: DUF2710 domain-containing protein	-	-	-	-	-	-	NC_012207.1:33208-33537	45.56258858	48.83865579	67.73127785	46.2012151	52.03089047	60.70653092	169	215	309	185	229	233	887051	[gene=Rv0030], [locus_tag=Rv0030], [location=33224..33553]	[product=hypothetical protein]	1	330	1	330	330	330	330	2.00E-175	330	330	100
JTY_RS00180	-	MULTISPECIES: transposase	GO:0005618|GO:0005886	cell wall|plasma membrane	-	-	-	-	NC_012207.1:33566-33778	26.3147966	7.03869037	9.169013768	5.803772843	11.26432439	9.284115264	63	20	27	15	32	23	-	-	-
JTY_RS00185	-	MULTISPECIES: 8-amino-7-oxononanoate synthase	GO:0005618	cell wall	K00652	8-amino-7-oxononanoate synthase[2.3.1.47]	ko01100|ko00780	Metabolic pathways|Biotin metabolism	NC_012207.1:34279-36594	31.00066809	12.13757207	14.02334801	12.8814643	9.777044382	10.80309747	807	375	449	362	302	291	887050	[gene=bioF2], [locus_tag=Rv0032], [location=34295..36610]	[product=8-amino-7-oxononanoate synthase]	1	2316	1	2316	2316	2316	2316	0	2307	2313	99.87
JTY_RS00190	-	MULTISPECIES: acyl carrier protein	GO:0000036	ACP phosphopantetheine attachment site binding involved in fatty acid biosynthetic process	-	-	-	-	NC_012207.1:36591-36854	0	0.283908594	0.274000068	0.312026433	0.283927923	0.651270279	0	1	1	1	1	2	887052	[gene=acpA], [locus_tag=Rv0033], [location=36607..36870]	[product=acyl carrier protein AcpA]	1	264	1	264	264	264	264	4.00E-137	261	263	99.62
JTY_RS00195	-	MULTISPECIES: hypothetical protein	-	-	-	-	-	-	NC_012207.1:36851-37246	4.718056966	1.325078214	1.826667121	1.456749913	1.325377446	1.954029679	21	7	10	7	7	9	887046	[gene=acpA], [locus_tag=Rv0034], [location=36867..37262]	[product=hypothetical protein]	1	396	1	396	396	396	396	0	393	395	99.75
JTY_RS00200	-	MULTISPECIES: fatty acyl-AMP ligase	GO:0008150	biological_process	-	-	-	-	NC_012207.1:37243-38931	34.60761101	12.95961937	18.20135117	14.49178008	13.05140814	13.33721994	657	292	425	297	294	262	887048	[gene=fadD34], [locus_tag=Rv0035], [location=37259..38947]	[product=fatty-acid--CoA ligase FadD34]	1	1689	1	1689	1689	1689	1689	0	1689	1689	100
JTY_RS00205	-	-	GO:0005618|GO:0005886	cell wall|plasma membrane	-	-	-	-	NC_012207.1:39132-39812	229.0186349	226.7561607	251.2049149	265.99631	266.0046309	264.7552279	1753	2060	2365	2198	2416	2097	887043	[gene=Rv0036c], [locus_tag=Rv0036c], [location=39056..39829]	[product=hypothetical protein]	1	681	1	682	681	774	682	0	675	680	99.71
JTY_RS00210	-	MULTISPECIES: MFS transporter	-	-	-	-	-	-	NC_012207.1:39860-41146	98.85389223	94.53201372	106.5623564	111.9969576	102.4770468	101.6116981	1430	1623	1896	1749	1759	1521	887042	[gene=Rv0037c], [locus_tag=Rv0037c], [location=39877..41202]	[product=MFS-type transporter]	1	1287	40	1326	1287	1326	1287	0	1287	1287	100
JTY_RS00215	-	MULTISPECIES: DUF179 domain-containing protein	GO:0005886	plasma membrane	-	-	-	-	NC_012207.1:41290-41895	482.8667528	524.3601478	499.1780518	384.8653059	384.2981542	367.8942424	3289	4239	4182	2830	3106	2593	887045	[gene=Rv0038], [locus_tag=Rv0038], [location=41304..41912]	[product=hypothetical protein]	1	606	4	609	606	609	606	0	606	606	100
JTY_RS00220	-	MULTISPECIES: membrane protein	-	-	-	-	-	-	NC_012207.1:41987-42334	100.7285761	64.40668989	80.44076433	69.86144796	77.77981835	78.32009579	394	299	387	295	361	317	887038	[gene=Rv0039c], [locus_tag=Rv0039c], [location=42004..42351]	[product=transmembrane protein]	1	348	1	348	348	348	348	0	345	347	99.71
JTY_RS00225	-	MULTISPECIES: hypothetical protein	GO:0005576	extracellular region	-	-	-	-	NC_012207.1:42416-43348	56.16556556	44.43059682	50.78127646	67.21996016	74.97893383	75.84227666	589	553	655	761	933	823	887037	[gene=mtc28], [locus_tag=Rv0040c], [location=42433..43365]	[product=proline-rich protein]	1	933	1	933	933	933	933	0	930	932	99.89
JTY_RS00230	-	MULTISPECIES: leucine--tRNA ligase	GO:0005618|GO:0040007|GO:0005886	cell wall|growth|plasma membrane	K01869	leucyl-tRNA synthetase[6.1.1.4]	-	-	NC_012207.1:43545-46454	114.9864006	98.53201728	116.9031002	117.671967	118.3688488	120.2526306	3761	3825	4703	4155	4594	4070	887040	[gene=leuS], [locus_tag=Rv0041], [location=43562..46471]	[product=leucine--tRNA ligase]	1	2910	1	2910	2910	2910	2910	0	2904	2908	99.93
JTY_RS00235	-	MULTISPECIES: MarR family transcriptional regulator	GO:0005886	plasma membrane	-	-	-	-	NC_012207.1:46564-47067	449.6084303	472.9720259	438.024123	352.5438173	333.3885746	348.5225443	2547	3180	3052	2156	2241	2043	887034	[gene=Rv0042c], [locus_tag=Rv0042c], [location=46581..47207]	[product=transcriptional regulator]	1	504	124	627	504	627	504	0	504	504	100
JTY_RS00240	-	MULTISPECIES: GntR family transcriptional regulator	GO:0006355|GO:0003700	regulation of transcription, DNA-templated|sequence-specific DNA binding transcription factor activity	-	-	-	-	NC_012207.1:47349-48083	185.9259345	167.6692443	189.8405017	159.7800694	146.0814596	160.0264865	1536	1644	1929	1425	1432	1368	887032	[gene=Rv0043c], [locus_tag=Rv0043c], [location=47366..48100]	[product=HTH-type transcriptional regulator]	1	735	1	735	735	735	735	0	735	735	100
JTY_RS00245	-	MULTISPECIES: LLM class F420-dependent oxidoreductase	GO:0005886	plasma membrane	-	-	-	-	NC_012207.1:48216-49010	121.4224342	100.4202863	97.81048172	81.2725464	78.46856158	89.87254365	1085	1065	1075	784	832	831	887030	[gene=Rv0044c], [locus_tag=Rv0044c], [location=48233..49027]	[product=oxidoreductase]	1	795	1	795	795	795	795	0	795	795	100
JTY_RS00250	-	MULTISPECIES: alpha/beta hydrolase	GO:0008152|GO:0052689	metabolic process|carboxylic ester hydrolase activity	-	-	-	-	NC_012207.1:49026-49922	73.79319466	64.51547225	91.04281537	113.5588458	100.4734916	108.3126801	744	772	1129	1236	1202	1130	887029	[gene=Rv0045c], [locus_tag=Rv0045c], [location=49043..49939]	[product=hydrolase]	1	897	1	897	897	897	897	0	897	897	100
JTY_RS00255	-	MULTISPECIES: inositol-3-phosphate synthase	GO:0005829|GO:0004512|GO:0010125|GO:0008270|GO:0010126|GO:0009405	cytosol|inositol-3-phosphate synthase activity|mycothiol biosynthetic process|zinc ion binding|mycothiol metabolic process|pathogenesis	K01858	myo-inositol-1-phosphate synthase[5.5.1.4]	ko01100|ko01130|ko00521|ko00562	Metabolic pathways|Biosynthesis of antibiotics|Streptomycin biosynthesis|Inositol phosphate metabolism	NC_012207.1:50004-51107	237.9745764	243.2857263	311.417346	450.2100795	448.3117188	432.3100274	2953	3583	4753	6031	6601	5551	887028	[gene=ino1], [locus_tag=Rv0046c], [location=50021..51124]	[product=inositol-3-phosphate synthase]	1	1104	1	1104	1104	1104	1104	0	1098	1102	99.82
JTY_RS00260	-	MULTISPECIES: PadR family transcriptional regulator	GO:0005575|GO:0003674|GO:0008150	cellular_component|molecular_function|biological_process	-	-	-	-	NC_012207.1:51168-51710	167.2869934	152.5462425	253.1033089	449.4004786	451.3926492	431.6375171	1021	1105	1900	2961	3269	2726	887031	[gene=Rv0047c], [locus_tag=Rv0047c], [location=51185..51727]	[product=hypothetical protein]	1	543	1	543	543	543	543	0	543	543	100
JTY_RS00265	-	MULTISPECIES: DUF1707 domain-containing protein	GO:0005887|GO:0005618|GO:0005886	integral component of plasma membrane|cell wall|plasma membrane	-	-	-	-	NC_012207.1:51811-52680	117.7042819	96.07148996	118.8942142	150.521897	135.8239549	135.3924172	1151	1115	1430	1589	1576	1370	887027	[gene=Rv0048c], [locus_tag=Rv0048c], [location=51828..52697]	[product=membrane protein]	1	870	1	870	870	870	870	0	864	868	99.77
JTY_RS00270	-	MULTISPECIES: hypothetical protein	-	-	-	-	-	-	NC_012207.1:52814-53227	194.6991077	246.7939705	257.3631464	270.7282518	272.3873352	287.0125324	906	1363	1473	1360	1504	1382	887024	[gene=Rv0049], [locus_tag=Rv0049], [location=52831..53244]	[product=hypothetical protein]	1	414	1	414	414	414	414	0	414	414	100
JTY_RS00275	-	MULTISPECIES: penicillin-binding protein	GO:0071456|GO:0052572|GO:0030288|GO:0008658	cellular response to hypoxia|response to host immune response|outer membrane-bounded periplasmic space|penicillin binding	-	-	-	-	NC_012207.1:53220-55691	595.1385822	564.1831941	618.1477773	593.5592626	586.3949191	576.255064	16536	18605	21125	17804	19333	16568	887065	[gene=ponA1], [locus_tag=Rv0050], [location=53663..55699]	[product=bifunctional penicillin-insensitive transglycosylase%2Fpenicillin-sensitive transpeptidase]	427	2472	1	2037	2472	2037	2046	0	2008	2035	99.46
JTY_RS00280	-	MULTISPECIES: hypothetical protein	-	-	-	-	-	-	NC_012207.1:55688-57370	137.2852714	124.2233621	132.5913096	124.7700312	117.569492	108.9171275	2597	2789	3085	2548	2639	2132	887018	[gene=ponA1], [locus_tag=Rv0051], [location=55696..57378]	[product=transmembrane protein]	1	1683	1	1683	1683	1683	1683	0	1683	1683	100
JTY_RS00285	-	MULTISPECIES: DJ-1/PfpI family protein	GO:0008152|GO:0050549	metabolic process|cyclohexyl-isocyanide hydratase activity	-	-	-	-	NC_012207.1:57327-57965	111.3845566	108.1605393	106.9731898	98.53431999	95.86506294	100.5108514	800	922	945	764	817	747	887015	[gene=Rv0052], [locus_tag=Rv0052], [location=57410..57973]	[product=hypothetical protein]	76	639	1	564	639	564	564	0	564	564	100
JTY_RS00290	-	MULTISPECIES: 30S ribosomal protein S6	GO:0005618|GO:0005886	cell wall|plasma membrane	K02990	small subunit ribosomal protein S6[-]	ko03010	Ribosome	NC_012207.1:58184-58474	631.9512366	688.3074349	1013.176724	1466.722306	1427.949919	1424.121967	2067	2672	4076	5179	5542	4820	887020	[gene=rpsF], [locus_tag=Rv0053], [location=58192..58482]	[product=30S ribosomal protein S6]	1	291	1	291	291	291	291	8.00E-154	291	291	100
JTY_RS00295	-	MULTISPECIES: single-stranded DNA-binding protein	GO:0046677|GO:0003697|GO:0051289|GO:0005515|GO:0005576|GO:0006974|GO:0005886	response to antibiotic|single-stranded DNA binding|protein homotetramerization|protein binding|extracellular region|cellular response to DNA damage stimulus|plasma membrane	K03111	single-strand DNA-binding protein[-]	ko03440|ko03030|ko03430	Homologous recombination|DNA replication|Mismatch repair	NC_012207.1:58578-59072	383.193442	389.1946557	485.7355951	674.6200286	644.3646902	730.0410696	2132	2570	3324	4052	4254	4203	887013	[gene=ssb], [locus_tag=Rv0054], [location=58586..59080]	[product=single-strand DNA-binding protein]	1	495	1	495	495	495	495	0	495	495	100
JTY_RS00300	-	MULTISPECIES: 30S ribosomal protein S18	GO:0042254|GO:0006412|GO:0003735	ribosome biogenesis|translation|structural constituent of ribosome	K02963	small subunit ribosomal protein S18[-]	ko03010	Ribosome	NC_012207.1:59114-59368	69.7790542	103.1823549	121.6918674	100.8345889	89.68070995	140.2639998	200	351	429	312	305	416	887022	[gene=rpsR1], [locus_tag=Rv0055], [location=59122..59376]	[product=30S ribosomal protein S18]	1	255	1	255	255	255	255	7.00E-134	255	255	100
JTY_RS00305	-	MULTISPECIES: 50S ribosomal protein L9	GO:0005618|GO:0005829|GO:0005886	cell wall|cytosol|plasma membrane	K02939	large subunit ribosomal protein L9[-]	ko03010	Ribosome	NC_012207.1:59401-59859	291.1342538	315.8513899	369.0780362	369.6907886	387.4729141	404.2331847	1502	1934	2342	2059	2372	2158	887010	[gene=rplI], [locus_tag=Rv0056], [location=59409..59867]	[product=50S ribosomal protein L9]	1	459	1	459	459	459	459	0	459	459	100
JTY_RS00310	-	MULTISPECIES: hypothetical protein	-	-	-	-	-	-	NC_012207.1:59888-60409	150.837318	171.751173	332.0170326	433.3779247	451.7410575	460.6966605	885	1196	2396	2745	3145	2797	887008	[gene=Rv0057], [locus_tag=Rv0057], [location=59896..60417]	[product=hypothetical protein]	1	522	1	522	522	522	522	0	522	522	100
JTY_RS00315	-	MULTISPECIES: intein-containing replicative DNA helicase	GO:0005618|GO:0005515|GO:0005829|GO:0040007|GO:0006974	cell wall|protein binding|cytosol|growth|cellular response to DNA damage stimulus	K02314	replicative DNA helicase[3.6.4.12]	ko03030|ko04112	DNA replication|Cell cycle - Caulobacter	NC_012207.1:60388-63012	189.1215629	178.4514767	261.3402591	344.5642473	340.1331344	317.5823928	5580	6249	9484	10975	11908	9696	887009	[gene=dnaB], [locus_tag=Rv0058], [location=60396..63020]	[product=replicative DNA helicase]	1	2625	1	2625	2625	2625	2625	0	2619	2623	99.92
JTY_RS00320	-	MULTISPECIES: DUF4433 domain-containing protein	-	-	-	-	-	-	NC_012207.1:63192-63884	111.4352242	85.77860249	135.4832644	181.9504958	197.4554488	180.6430925	868	793	1298	1530	1825	1456	887006	[gene=Rv0059], [locus_tag=Rv0059], [location=63200..63892]	[product=hypothetical protein]	1	693	1	693	693	693	693	0	693	693	100
JTY_RS00325	-	MULTISPECIES: hypothetical protein	GO:0005829|GO:0040007	cytosol|growth	-	-	-	-	NC_012207.1:63901-64959	226.0757016	225.1680083	277.042284	287.7056806	297.7918152	294.9596356	2691	3181	4056	3697	4206	3633	887004	[gene=Rv0060], [locus_tag=Rv0060], [location=63909..64967]	[product=hypothetical protein]	1	1059	1	1059	1059	1059	1059	0	1059	1059	100
JTY_RS00330	-	-	GO:0005576	extracellular region	-	-	-	-	NC_012207.1:64983-65408	46.99035273	41.35210671	33.28050883	47.78395634	50.86594559	46.0169722	225	235	196	247	289	228	14515843	[gene=Rv0061c], [locus_tag=Rv0061c], [location=65012..65350]	[product=hypothetical protein]	22	360	339	1	426	339	339	3.00E-180	339	339	100
JTY_RS00335	-	MULTISPECIES: hypothetical protein	-	-	-	-	-	-	NC_012207.1:65392-65604	672.4845713	594.0618974	654.7438155	844.6351338	846.9453424	840.0120534	1610	1688	1928	2183	2406	2081	-	-	-
JTY_RS00340	-	MULTISPECIES: endo-1,4-beta-glucanase	GO:0030245|GO:0005576|GO:0008810	cellulose catabolic process|extracellular region|cellulase activity	K01179	endoglucanase[3.2.1.4]	ko01100|ko00500	Metabolic pathways|Starch and sucrose metabolism	NC_012207.1:65634-66686	210.6347592	196.7653543	299.2976375	352.1134702	362.5051171	359.18542	2493	2764	4357	4499	5091	4399	887007	[gene=celA1], [locus_tag=Rv0062], [location=65552..66694]	[product=cellulase CelA]	1	1053	91	1143	1053	1143	1053	0	1050	1052	99.91
JTY_RS00345	-	MULTISPECIES: FAD-binding oxidoreductase	GO:0005576	extracellular region	-	-	-	-	NC_012207.1:66915-68354	126.6564862	108.1217104	136.4806753	155.1536714	148.2917065	165.4501647	2050	2077	2717	2711	2848	2771	886999	[gene=Rv0063], [locus_tag=Rv0063], [location=66923..68362]	[product=oxidoreductase]	1	1440	1	1440	1440	1440	1440	0	1440	1440	100
JTY_RS00350	-	MULTISPECIES: membrane protein	GO:0005618|GO:0005576|GO:0005886	cell wall|extracellular region|plasma membrane	-	-	-	-	NC_012207.1:68612-71551	244.4211866	234.344277	225.6878185	256.4609572	255.8975869	241.2680164	8077	9191	9173	9149	10034	8250	886996	[gene=Rv0064], [locus_tag=Rv0064], [location=68620..71559]	[product=transmembrane protein]	1	2940	1	2940	2940	2940	2940	0	2925	2935	99.83
JTY_RS00355	-	MULTISPECIES: hypothetical protein	-	-	-	-	-	-	NC_012207.1:71618-71857	6.672565844	7.496035516	6.931899419	5.837651158	7.497894393	3.940546278	18	24	23	17	24	11	14515844	[gene=vapB1], [locus_tag=Rv0064A], [location=71589..71828]	[product=antitoxin VapB1]	1	240	1	240	240	240	240	7.00E-124	237	239	99.58
JTY_RS00360	-	MULTISPECIES: ribonuclease VapC1	GO:0040008	regulation of growth	-	-	-	-	NC_012207.1:71850-72251	73.25519698	57.80613565	59.37886944	70.52253747	77.59008846	69.29665108	331	310	330	344	416	324	886993	[gene=vapC1], [locus_tag=Rv0065], [location=71821..72222]	[product=ribonuclease VapC1]	1	402	1	402	402	402	402	0	402	402	100
JTY_RS00365	-	MULTISPECIES: isocitrate dehydrogenase (NADP(+))	GO:0000287|GO:0006097|GO:0042803|GO:0004448|GO:0006099|GO:0005618|GO:0006102|GO:0005829|GO:0005576|GO:0005886	magnesium ion binding|glyoxylate cycle|protein homodimerization activity|isocitrate dehydrogenase activity|tricarboxylic acid cycle|cell wall|isocitrate metabolic process|cytosol|extracellular region|plasma membrane	K00031	isocitrate dehydrogenase[1.1.1.42]	ko01100|ko01110|ko01130|ko01120|ko01230|ko01200|ko00020|ko00720|ko00480|ko04146	Metabolic pathways|Biosynthesis of secondary metabolites|Biosynthesis of antibiotics|Microbial metabolism in diverse environments|Biosynthesis of amino acids|Carbon metabolism|Citrate cycle (TCA cycle)|Carbon fixation pathways in prokaryotes|Glutathione metabolism|Peroxisome	NC_012207.1:72303-74540	229.4972948	210.2475649	209.6336112	189.7189786	187.7489342	187.7480369	5773	6277	6486	5152	5604	4887	887016	[gene=icd2], [locus_tag=Rv0066c], [location=72274..74511]	[product=isocitrate dehydrogenase]	1	2238	1	2238	2238	2238	2238	0	2232	2236	99.91
JTY_RS00370	-	MULTISPECIES: TetR/AcrR family transcriptional regulator	GO:0003677|GO:0006355|GO:0006351	DNA binding|regulation of transcription, DNA-templated|transcription, DNA-templated	-	-	-	-	NC_012207.1:74658-75227	77.73027156	46.42363531	52.53751916	30.94096584	39.19952907	44.79961371	498	353	414	214	298	297	886991	[gene=Rv0067c], [locus_tag=Rv0067c], [location=74629..75198]	[product=transcriptional regulator]	1	570	1	570	570	570	570	0	570	570	100
JTY_RS00375	-	MULTISPECIES: short-chain dehydrogenase	GO:0005886	plasma membrane	-	-	-	-	NC_012207.1:75330-76241	28.7781373	12.65798399	13.80063259	14.5487848	17.10048843	15.4611903	295	154	174	161	208	164	886989	[gene=Rv0068], [locus_tag=Rv0068], [location=75301..76212]	[product=oxidoreductase]	1	912	1	912	912	912	912	0	909	911	99.89
JTY_RS00380	-	MULTISPECIES: L-serine dehydratase	GO:0005886	plasma membrane	K01752	L-serine dehydratase[4.3.1.17]	ko01100|ko01110|ko01130|ko01230|ko01200|ko00270|ko00260	Metabolic pathways|Biosynthesis of secondary metabolites|Biosynthesis of antibiotics|Biosynthesis of amino acids|Carbon metabolism|Cysteine and methionine metabolism|Glycine, serine and threonine metabolism	NC_012207.1:76266-77651	88.51915605	72.09509977	105.6831756	75.57484288	79.25267404	77.41844142	1379	1333	2025	1271	1465	1248	886986	[gene=sdaA], [locus_tag=Rv0069c], [location=76237..77622]	[product=L-serine dehydratase]	1	1386	1	1386	1386	1386	1386	0	1386	1386	100
JTY_RS00385	-	MULTISPECIES: serine hydroxymethyltransferase	GO:0004372|GO:0006544|GO:0042803|GO:0030170|GO:0005886|GO:0006563	glycine hydroxymethyltransferase activity|glycine metabolic process|protein homodimerization activity|pyridoxal phosphate binding|plasma membrane|L-serine metabolic process	K00600	glycine hydroxymethyltransferase[2.1.2.1]	ko01100|ko01110|ko01130|ko01120|ko01230|ko01200|ko00260|ko00630|ko00680|ko00670|ko01523|ko00460	Metabolic pathways|Biosynthesis of secondary metabolites|Biosynthesis of antibiotics|Microbial metabolism in diverse environments|Biosynthesis of amino acids|Carbon metabolism|Glycine, serine and threonine metabolism|Glyoxylate and dicarboxylate metabolism|Methane metabolism|One carbon pool by folate|Antifolate resistance|Cyanoamino acid metabolism	NC_012207.1:77648-78925	96.20844184	70.26918315	101.8792176	97.50250364	100.9106484	87.86289386	1382	1198	1800	1512	1720	1306	886983	[gene=glyA2], [locus_tag=Rv0070c], [location=77619..78896]	[product=serine hydroxymethyltransferase]	1	1278	1	1278	1278	1278	1278	0	1275	1277	99.92
JTY_RS00390	-	maturase	GO:0003964|GO:0003723|GO:0006278	RNA-directed DNA polymerase activity|RNA binding|RNA-dependent DNA replication	-	-	-	-	NC_012207.1:79515-80267	68.17374503	31.85620319	34.96634472	25.71985675	24.29594922	25.34838969	577	320	364	235	244	222	886988	[gene=Rv0071], [locus_tag=Rv0071], [location=79486..80193]	[product=maturase]	65	753	20	708	753	708	689	0	686	688	99.85
JTY_RS00395	-	MULTISPECIES: glutamine ABC transporter permease	GO:0005887|GO:0005576|GO:0009405|GO:0005886	integral component of plasma membrane|extracellular region|pathogenesis|plasma membrane	-	-	-	-	NC_012207.1:80698-81747	142.4343116	140.0711541	177.7356458	130.212329	134.1052148	133.7180334	1681	1962	2580	1659	1878	1633	886984	[gene=Rv0072], [locus_tag=Rv0072], [location=80624..81673]	[product=glutamine ABC transporter permease]	1	1050	1	1050	1050	1050	1050	0	1050	1050	100
JTY_RS00400	-	MULTISPECIES: glutamine ABC transporter ATP-binding protein	GO:0006810|GO:0042626	transport|ATPase activity, coupled to transmembrane movement of substances	-	-	-	-	NC_012207.1:81750-82742	141.2026932	131.8811233	162.9524213	103.4103203	106.6920829	102.1705718	1576	1747	2237	1246	1413	1180	886977	[gene=Rv0073], [locus_tag=Rv0073], [location=81676..82668]	[product=glutamine ABC transporter ATP-binding protein]	1	993	1	993	993	993	993	0	993	993	100
JTY_RS00405	-	MULTISPECIES: amidohydrolase family protein	GO:0005886	plasma membrane	-	-	-	-	NC_012207.1:82822-84057	136.3319375	118.0827105	138.1724943	94.88148733	96.39286627	93.07450701	1894	1947	2361	1423	1589	1338	886976	[gene=Rv0074], [locus_tag=Rv0074], [location=82748..83983]	[product=hypothetical protein]	1	1236	1	1236	1236	1236	1236	0	1236	1236	100
JTY_RS00410	-	MULTISPECIES: pyridoxal phosphate-dependent aminotransferase	GO:0005576|GO:0005886	extracellular region|plasma membrane	K14155	cystathione beta-lyase[4.4.1.8]	ko01100|ko01110|ko01230|ko00270|ko00450	Metabolic pathways|Biosynthesis of secondary metabolites|Biosynthesis of amino acids|Cysteine and methionine metabolism|Selenocompound metabolism	NC_012207.1:84070-85242	114.8322806	98.67072227	116.6721301	88.52531453	89.29720842	87.22525825	1514	1544	1892	1260	1397	1190	886982	[gene=Rv0075], [locus_tag=Rv0075], [location=83996..85168]	[product=aminotransferase]	1	1173	1	1173	1173	1173	1173	0	1170	1172	99.91
JTY_RS00415	-	MULTISPECIES: hypothetical protein	-	-	-	-	-	-	NC_012207.1:85257-85646	46.5372813	29.21584015	37.27994065	35.50093514	39.21985187	36.59625873	204	152	201	168	204	166	886992	[gene=Rv0076c], [locus_tag=Rv0076c], [location=85183..85572]	[product=membrane protein]	1	390	1	390	390	390	390	0	390	390	100
JTY_RS00420	-	MULTISPECIES: alpha/beta hydrolase	GO:0010033	response to organic substance	-	-	-	-	NC_012207.1:85710-86540	36.40107953	13.8917947	19.06284618	21.32217269	20.3011921	19.86517507	340	154	219	215	225	192	886969	[gene=Rv0077c], [locus_tag=Rv0077c], [location=85636..86466]	[product=oxidoreductase]	1	831	1	831	831	831	831	0	831	831	100
JTY_RS00425	-	MULTISPECIES: TetR/AcrR family transcriptional regulator	GO:0005886	plasma membrane	-	-	-	-	NC_012207.1:86602-87207	88.08757892	65.68416179	59.5623801	42.29432753	44.54194689	43.69900591	600	531	499	311	360	308	886990	[gene=Rv0078], [locus_tag=Rv0078], [location=86528..87133]	[product=transcriptional regulator]	1	606	1	606	606	606	606	0	600	604	99.67
JTY_RS00430	-	MULTISPECIES: hypothetical protein	-	-	-	-	-	-	NC_012207.1:87282-87875	239.3460792	251.3864301	258.649835	237.8041025	227.0827308	242.3049324	1598	1992	2124	1714	1799	1674	3205053	[gene=Rv0078A], [locus_tag=Rv0078A], [location=87208..87801]	[product=hypothetical protein]	1	594	1	594	594	594	594	0	594	594	100
JTY_RS00435	-	MULTISPECIES: hypothetical protein	-	-	-	-	-	-	NC_012207.1:87872-88078	54.15462311	49.97447205	49.97020732	40.21100134	26.44174364	36.96697186	126	138	143	101	73	89	14515845	[gene=Rv0078B], [locus_tag=Rv0078B], [location=87798..88004]	[product=hypothetical protein]	1	207	1	207	207	207	207	3.00E-107	207	207	100
JTY_RS00440	-	MULTISPECIES: hypothetical protein	GO:0005618|GO:0005886	cell wall|plasma membrane	-	-	-	-	NC_012207.1:88278-89099	1243.069252	1397.915519	1064.510403	199.3147435	195.1094531	196.1202994	11485	15329	12097	1988	2139	1875	886995	[gene=Rv0079], [locus_tag=Rv0079], [location=88204..89025]	[product=hypothetical protein]	1	822	1	822	822	822	822	0	822	822	100
JTY_RS00445	-	MULTISPECIES: pyridoxamine 5\'-phosphate oxidase family protein	-	-	-	-	-	-	NC_012207.1:89096-89554	791.6062161	1026.271854	735.9499032	49.55537026	37.73443964	30.72027353	4084	6284	4670	276	231	164	886966	[gene=Rv0080], [locus_tag=Rv0080], [location=89022..89480]	[product=hypothetical protein]	1	459	1	459	459	459	459	0	456	458	99.78
JTY_RS00450	-	MULTISPECIES: transcriptional regulator	GO:0005886	plasma membrane	-	-	-	-	NC_012207.1:89649-89993	203.2092329	280.9431712	198.1329516	16.96044276	16.5170643	17.69415944	788	1293	945	71	76	71	887012	[gene=Rv0081], [locus_tag=Rv0081], [location=89575..89919]	[product=HTH-type transcriptional regulator]	1	345	1	345	345	345	345	0	345	345	100
JTY_RS00455	-	MULTISPECIES: oxidoreductase	GO:0009375|GO:0008901	ferredoxin hydrogenase complex|ferredoxin hydrogenase activity	-	-	-	-	NC_012207.1:89998-90477	447.6226432	492.8726094	345.2454725	16.99759295	22.18120552	23.82346026	2415	3156	2291	99	142	133	886968	[gene=Rv0082], [locus_tag=Rv0082], [location=89924..90403]	[product=oxidoreductase]	1	480	1	480	480	480	480	0	480	480	100
JTY_RS00460	-	MULTISPECIES: hypothetical protein	GO:0008137	NADH dehydrogenase (ubiquinone) activity	-	-	-	-	NC_012207.1:90474-92402	205.2409165	182.1773207	128.3192492	7.732885256	8.70671764	9.850373126	4450	4688	3422	181	224	221	886965	[gene=Rv0083], [locus_tag=Rv0083], [location=90400..92322]	[product=oxidoreductase]	1	1922	1	1922	1929	1923	1922	0	1919	1921	99.95
JTY_RS00465	-	MULTISPECIES: formate hydrogenlyase HycD	GO:0009375|GO:0008901	ferredoxin hydrogenase complex|ferredoxin hydrogenase activity	-	-	-	-	NC_012207.1:92402-93352	230.7941366	240.0978556	157.3707609	11.61229458	12.45706295	11.93397117	2467	3046	2069	134	158	132	886959	[gene=hycD], [locus_tag=Rv0084], [location=92328..93278]	[product=formate hydrogenlyase HycD]	1	951	1	951	951	951	951	0	951	951	100
JTY_RS00470	-	MULTISPECIES: hydrogenase HycP	GO:0040007	growth	-	-	-	-	NC_012207.1:93363-94025	150.0252369	160.2120361	86.62657584	8.328336995	6.559253432	7.521596602	1118	1417	794	67	58	58	886973	[gene=hycP], [locus_tag=Rv0085], [location=93289..93951]	[product=hydrogenase HycP]	1	663	1	663	663	663	663	0	663	663	100
JTY_RS00475	-	MULTISPECIES: hydrogenase	GO:0040007	growth	-	-	-	-	NC_012207.1:94025-95491	215.0526173	194.7366792	120.7050385	17.19040367	17.42867122	19.10646836	3546	3811	2448	306	341	326	886963	[gene=hycQ], [locus_tag=Rv0086], [location=93951..95417]	[product=hydrogenase HycQ]	1	1467	1	1467	1467	1467	1467	0	1464	1466	99.93
JTY_RS00480	-	MULTISPECIES: formate hydrogenase	GO:0005886	plasma membrane	-	-	-	-	NC_012207.1:95488-96966	152.9126584	135.4276292	77.81193213	17.05092778	16.22260781	19.3583837	2542	2672	1591	306	320	333	886956	[gene=hycE], [locus_tag=Rv0087], [location=95414..96892]	[product=formate hydrogenase HycE]	1	1479	1	1479	1479	1479	1479	0	1476	1478	99.93
JTY_RS00485	-	MULTISPECIES: hypothetical protein	GO:0005618|GO:0005886	cell wall|plasma membrane	-	-	-	-	NC_012207.1:97196-97675	901.9178522	992.1482063	713.0953461	385.6235533	369.4275377	381.1742808	4866	6353	4732	2246	2365	2128	886954	[gene=Rv0088], [locus_tag=Rv0088], [location=96927..97601]	[product=polyketide cyclase%2Fdehydrase]	1	480	196	675	480	675	480	0	480	480	100
JTY_RS00490	-	MULTISPECIES: methyltransferase	GO:0005618	cell wall	-	-	-	-	NC_012207.1:97832-98425	149.3292123	131.2458911	111.545785	70.06476279	71.94945994	68.03060794	997	1040	916	505	570	470	886949	[gene=Rv0089], [locus_tag=Rv0089], [location=97758..98351]	[product=methyltransferase]	1	594	1	594	594	594	594	0	594	594	100
JTY_RS00495	-	MULTISPECIES: DUF2127 domain-containing protein	GO:0005575|GO:0003674|GO:0008150	cellular_component|molecular_function|biological_process	-	-	-	-	NC_012207.1:98554-99324	58.73534542	26.54281184	32.93043047	23.83664871	28.20223752	28.10209389	509	273	351	223	290	252	886961	[gene=Rv0090], [locus_tag=Rv0090], [location=98480..99250]	[product=membrane protein]	1	771	1	771	771	771	771	0	771	771	100
JTY_RS00500	-	MULTISPECIES: 5\'-methylthioadenosine/S-adenosylhomocysteine nucleosidase	GO:0008152|GO:0008782|GO:0008930	metabolic process|adenosylhomocysteine nucleosidase activity|methylthioadenosine nucleosidase activity	K01243	adenosylhomocysteine nucleosidase[3.2.2.9]	ko01100|ko01230|ko00270	Metabolic pathways|Biosynthesis of amino acids|Cysteine and methionine metabolism	NC_012207.1:99764-100525	110.6852122	92.96423778	131.0940244	236.6395325	229.9551446	214.7222148	948	945	1381	2188	2337	1903	886953	[gene=mtn], [locus_tag=Rv0091], [location=99684..100451]	[product=bifunctional 5%27-methylthioadenosine nucleosidase %2FS-adenosylhomocysteine nucleosidase]	1	762	7	768	762	768	762	0	762	762	100
JTY_RS00505	-	MULTISPECIES: heavy metal translocating P-type ATPase	GO:0005618|GO:0005576	cell wall|extracellular region	-	-	-	-	NC_012207.1:100657-102942	108.1165392	91.1934539	121.4747269	150.9460472	152.8442439	132.015242	2778	2781	3839	4187	4660	3510	886946	[gene=ctpA], [locus_tag=Rv0092], [location=100583..102868]	[product=cation transporter ATPase A]	1	2286	1	2286	2286	2286	2286	0	2283	2285	99.96
JTY_RS00510	-	MULTISPECIES: hypothetical protein	GO:0005618|GO:0005886	cell wall|plasma membrane	-	-	-	-	NC_012207.1:102889-103599	69.69820757	46.38973193	48.62974116	41.72804312	40.49495706	44.62210852	557	440	478	360	384	369	886945	[gene=ctpA], [locus_tag=Rv0093c], [location=102815..103663]	[product=membrane protein]	1	711	139	849	711	849	711	0	711	711	100
JTY_RS00515	-	MULTISPECIES: HNH endonuclease, partial	GO:0005618|GO:0040007	cell wall|growth	-	-	-	-	NC_012207.1:103784-104737	6.155021032	0.864367231	1.516478365	0.604688643	0.628727925	0.540768053	66	11	20	7	8	6	888022	[gene=Rv3467], [locus_tag=Rv3467], [location=3883964..3884917]	[product=hypothetical protein]	1	954	1	954	954	954	954	0	924	944	98.95
JTY_RS00520	-	-	GO:0005886	plasma membrane	-	-	-	-	NC_012207.1:104889-105290	19.25432991	0.745958623	3.778566728	3.485164871	2.424731258	2.138715	87	4	21	17	13	10	886940	[gene=Rv0095c], [locus_tag=Rv0095c], [location=104805..105215]	[product=hypothetical protein]	1	402	1	402	402	411	402	0	351	385	95.77
JTY_RS00525	-	MULTISPECIES: PPE family protein	GO:0005886	plasma membrane	-	-	-	-	NC_012207.1:105399-106790	29.59221934	11.79350854	10.70463861	17.76136795	16.0515313	16.42991033	463	219	206	300	298	266	886938	[gene=PPE1], [locus_tag=Rv0096], [location=105324..106715]	[product=PPE family protein PPE1]	1	1392	1	1392	1392	1392	1392	0	1386	1390	99.86
JTY_RS00530	-	MULTISPECIES: taurine catabolism dioxygenase	GO:0042802	identical protein binding	-	-	-	-	NC_012207.1:106809-107678	58.80096711	41.9612787	38.9940165	60.90968571	58.43188829	62.95251689	575	487	469	643	678	637	886942	[gene=Rv0097], [locus_tag=Rv0097], [location=106734..107603]	[product=oxidoreductase]	1	870	1	870	870	870	870	0	870	870	100
JTY_RS00535	-	MULTISPECIES: hypothetical protein	GO:0047617|GO:0018812|GO:0006633|GO:0005886	acyl-CoA hydrolase activity|3-hydroxyacyl-CoA dehydratase activity|fatty acid biosynthetic process|plasma membrane	-	-	-	-	NC_012207.1:107675-108226	29.011505	25.5304065	27.91161063	33.89079979	27.30216663	35.66883666	180	188	213	227	201	229	886935	[gene=fcoT], [locus_tag=Rv0098], [location=107600..108151]	[product=fatty acyl CoA thioesterase FcoT]	1	552	1	552	552	552	552	0	552	552	100
JTY_RS00540	-	MULTISPECIES: acyl-CoA synthetase	GO:0005886	plasma membrane	-	-	-	-	NC_012207.1:108255-109853	67.6583297	54.28738835	57.58693043	65.45613337	65.13179718	54.79222137	1216	1158	1273	1270	1389	1019	886933	[gene=fadD10], [locus_tag=Rv0099], [location=108156..109778]	[product=fatty-acid--CoA ligase FadD10]	1	1599	25	1623	1599	1623	1599	0	1599	1599	100
JTY_RS00545	-	MULTISPECIES: hypothetical protein	-	-	-	-	-	-	NC_012207.1:109846-110094	0.714426746	0.301011521	0.290506096	0.661978564	0.301032015	0.345251714	2	1	1	2	1	1	886931	[gene=Rv0100], [locus_tag=Rv0100], [location=109783..110019]	[product=hypothetical protein]	13	249	1	237	249	237	237	7.00E-124	237	237	100
JTY_RS00550	-	MULTISPECIES: non-ribosomal peptide synthetase	GO:0005618|GO:0005829|GO:0005886	cell wall|cytosol|plasma membrane	-	-	-	-	NC_012207.1:110076-117614	106.8943379	87.12212246	84.03017169	78.51029496	77.54489548	70.87948452	9058	8762	8758	7182	7797	6215	886951	[gene=nrp], [locus_tag=Rv0101], [location=110001..117539]	[product=peptide synthetase Nrp]	1	7539	1	7539	7539	7539	7539	0	7533	7537	99.97
JTY_RS00555	-	MULTISPECIES: membrane protein	GO:0040007	growth	-	-	-	-	NC_012207.1:117789-119774	257.8114451	239.4544332	255.8287293	203.1273642	196.1307519	201.5271496	5755	6344	7024	4895	5195	4655	886926	[gene=Rv0102], [locus_tag=Rv0102], [location=117714..119699]	[product=integral membrane protein]	1	1986	1	1986	1986	1986	1986	0	1986	1986	100
JTY_RS00560	-	MULTISPECIES: cation-transporting P-type ATPase B	GO:0005829|GO:0005886	cytosol|plasma membrane	-	-	-	-	NC_012207.1:119990-122248	125.477461	104.2626784	112.0076246	95.80176546	98.64428238	96.67419981	3186	3142	3498	2626	2972	2540	886928	[gene=ctpB], [locus_tag=Rv0103c], [location=119915..122173]	[product=cation-transporter P-type ATPase B]	1	2259	1	2259	2259	2259	2259	0	2256	2258	99.96
JTY_RS00565	-	MULTISPECIES: hypothetical protein	GO:0004692	cGMP-dependent protein kinase activity	-	-	-	-	NC_012207.1:122392-123906	34.00179688	9.796944534	13.94165636	13.59945415	16.18355539	13.84744971	579	198	292	250	327	244	886923	[gene=Rv0104], [locus_tag=Rv0104], [location=122317..123831]	[product=hypothetical protein]	1	1515	1	1515	1515	1515	1515	0	1509	1513	99.87
JTY_RS00570	-	MULTISPECIES: 50S ribosomal protein L28	GO:0006412|GO:0003735	translation|structural constituent of ribosome	K02902	large subunit ribosomal protein L28[-]	ko03010	Ribosome	NC_012207.1:124055-124339	40.26997102	1.841161307	5.329767805	4.048231338	2.630862165	3.31835476	129	7	21	14	10	11	886920	[gene=rpmB1], [locus_tag=Rv0105c], [location=123980..124264]	[product=50S ribosomal protein L28]	1	285	1	285	285	285	285	2.00E-150	285	285	100
JTY_RS00575	-	MULTISPECIES: hypothetical protein	GO:0003674|GO:0008150	molecular_function|biological_process	-	-	-	-	NC_012207.1:124449-125645	34.93332077	12.02394299	14.86568514	35.11327661	31.57008165	20.39942636	470	192	246	510	504	284	886919	[gene=Rv0106], [locus_tag=Rv0106], [location=124374..125570]	[product=hypothetical protein]	1	1197	1	1197	1197	1197	1197	0	1197	1197	100
JTY_RS00580	-	MULTISPECIES: cation-translocating P-type ATPase	GO:0005618|GO:0005829|GO:0005886	cell wall|cytosol|plasma membrane	-	-	-	-	NC_012207.1:125740-130617	114.9039379	93.09501565	112.9499999	104.0382015	104.8445044	99.46296359	6300	6058	7617	6158	6821	5643	886915	[gene=ctpI], [locus_tag=Rv0107c], [location=125643..130541]	[product=cation-transporter ATPase I]	1	4878	1	4877	4878	4899	4878	0	4859	4872	99.88
JTY_RS00585	-	MULTISPECIES: hypothetical protein	GO:0005618	cell wall	-	-	-	-	NC_012207.1:130971-131213	704.4252395	912.1870856	867.1182786	727.4713811	703.8149155	696.3251301	1924	2957	2913	2145	2281	1968	886918	[gene=Rv0108c], [locus_tag=Rv0108c], [location=130895..131104]	[product=hypothetical protein]	34	243	1	210	243	210	210	7.00E-109	210	210	100
JTY_RS00590	-	MULTISPECIES: PE family protein	GO:0005618	cell wall	-	-	-	-	NC_012207.1:131459-132949	50.60047101	29.8137015	35.26960371	26.31020761	25.1438528	28.19840842	848	593	727	476	500	489	886912	[gene=PE_PGRS1], [locus_tag=Rv0109], [location=131382..132872]	[product=PE-PGRS family protein PE_PGRS1]	1	1491	1	1491	1491	1491	1491	0	1488	1490	99.93
JTY_RS00595	-	MULTISPECIES: rhomboid family intramembrane serine protease	GO:0005886|GO:0031969	plasma membrane|chloroplast membrane	-	-	-	-	NC_012207.1:132992-133846	56.91903105	31.21207922	41.1162972	30.07347388	30.43003257	35.59839846	547	356	486	312	347	354	886917	[gene=Rv0110], [locus_tag=Rv0110], [location=133020..133769]	[product=integral membrane protein]	106	855	1	750	855	750	750	0	750	750	100
JTY_RS00600	-	MULTISPECIES: acyltransferase	GO:0005618|GO:0005886	cell wall|plasma membrane	-	-	-	-	NC_012207.1:134069-136084	397.5337056	375.7748491	359.4108802	346.5755024	348.7116836	341.8268242	9008	10106	10017	8478	9376	8015	886909	[gene=Rv0111], [locus_tag=Rv0111], [location=133950..136007]	[product=transmembrane acyltransferase]	1	2016	43	2058	2016	2058	2016	0	2016	2016	100
JTY_RS00605	-	MULTISPECIES: GDP-mannose 4,6-dehydratase	GO:0040007	growth	K15856	GDP-4-dehydro-6-deoxy-D-mannose reductase[1.1.1.281]	ko00520|ko00051	Amino sugar and nucleotide sugar metabolism|Fructose and mannose metabolism	NC_012207.1:136366-137322	87.66698503	78.79974536	91.91065188	146.4830365	145.4137619	135.7518202	943	1006	1216	1701	1856	1511	886907	[gene=gca], [locus_tag=Rv0112], [location=136289..137245]	[product=GDP-mannose 4%2C6-dehydratase]	1	957	1	957	957	957	957	0	954	956	99.9
JTY_RS00610	-	MULTISPECIES: phosphoheptose isomerase	GO:0009244|GO:0008968	lipopolysaccharide core region biosynthetic process|D-sedoheptulose 7-phosphate isomerase activity	K03271	D-sedoheptulose 7-phosphate isomerase[5.3.1.28]	ko01100|ko00540	Metabolic pathways|Lipopolysaccharide biosynthesis	NC_012207.1:137396-137986	68.94677208	52.00384395	45.65259177	77.11385378	68.12812375	68.23047959	458	410	373	553	537	469	886905	[gene=gmhA], [locus_tag=Rv0113], [location=137319..137909]	[product=phosphoheptose isomerase]	1	591	1	591	591	591	591	0	591	591	100
JTY_RS00615	-	MULTISPECIES: D-glycero-alpha-D-manno-heptose-1,7-bisphosphate 7-phosphatase	GO:0000287|GO:0008270|GO:0016311|GO:0034200	magnesium ion binding|zinc ion binding|dephosphorylation|D,D-heptose 1,7-bisphosphate phosphatase activity	K03273	D-glycero-D-manno-heptose 1,7-bisphosphate phosphatase[3.1.3.83]	ko01100	Metabolic pathways	NC_012207.1:138018-138590	63.6598046	54.94565158	55.54458959	79.10485156	82.17585381	77.72641576	410	420	440	550	628	518	886903	[gene=gmhB], [locus_tag=Rv0114], [location=137941..138513]	[product=D-glycero-alpha-D-manno-heptose-1%2C7-bisphosphate 7-phosphatase]	1	573	1	573	573	573	573	0	570	572	99.83
JTY_RS00620	-	MULTISPECIES: sugar kinase	GO:0016301|GO:0000271	kinase activity|polysaccharide biosynthetic process	K07031	D-glycero-alpha-D-manno-heptose-7-phosphate kinase[2.7.1.168]	ko00540	Lipopolysaccharide biosynthesis	NC_012207.1:138590-139657	63.39416225	43.16608026	54.92795836	68.13719008	65.50125961	69.95868654	761	615	811	883	933	869	886902	[gene=hddA], [locus_tag=Rv0115], [location=138513..139673]	[product=D-alpha-D-heptose-7-phosphate kinase HddA]	1	1068	1	1067	1068	1161	1068	0	1064	1067	99.91
JTY_RS00625	-	MULTISPECIES: hypothetical protein	-	-	-	-	-	-	NC_012207.1:140034-140222	83.79027583	28.95325572	49.75378138	224.5641926	213.0355616	191.9746702	178	73	130	515	537	422	19394668	[gene=Rv0115a], [locus_tag=Rv0115a], [location=139956..140144]	[product=hypothetical protein]	1	189	1	189	189	189	189	3.00E-97	189	189	100
JTY_RS00630	-	MULTISPECIES: transpeptidase	GO:0071972|GO:0006508|GO:0005576|GO:0018104	peptidoglycan L,D-transpeptidase activity|proteolysis|extracellular region|peptidoglycan-protein cross-linking	-	-	-	-	NC_012207.1:140345-141100	174.5241542	159.5413224	153.8538193	198.7283662	213.5313087	196.2962553	1483	1609	1608	1823	2153	1726	886900	[gene=ldtA], [locus_tag=Rv0116c], [location=140267..141022]	[product=L%2CD-transpeptidase LdtA]	1	756	1	756	756	756	756	0	756	756	100
JTY_RS00635	-	MULTISPECIES: LysR family transcriptional regulator	GO:0019217|GO:0080134	regulation of fatty acid metabolic process|regulation of response to stress	-	-	-	-	NC_012207.1:141278-142222	50.36839036	20.46570806	28.78062412	25.98835083	24.5962341	22.29085078	535	258	376	298	310	245	886914	[gene=oxyS], [locus_tag=Rv0117], [location=141200..142144]	[product=oxidative stress response regulatory protein OxyS]	1	945	1	945	945	945	945	0	945	945	100
JTY_RS00640	-	MULTISPECIES: oxalyl-CoA decarboxylase	GO:0005618|GO:0040007|GO:0005886	cell wall|growth|plasma membrane	K01577	oxalyl-CoA decarboxylase[4.1.1.8]	ko01100|ko00630	Metabolic pathways|Glyoxylate and dicarboxylate metabolism	NC_012207.1:142206-143954	39.21939147	11.95785422	14.88868696	9.895188797	10.03147744	8.553670086	771	279	360	210	234	174	886898	[gene=oxcA], [locus_tag=Rv0118c], [location=142128..143876]	[product=oxalyl-CoA decarboxylase OxcA]	1	1749	1	1749	1749	1749	1749	0	1746	1748	99.94
JTY_RS00645	-	MULTISPECIES: acyl-CoA synthetase	GO:0046482|GO:0048046|GO:0005737|GO:0015706|GO:0050203|GO:0010214|GO:0033611|GO:0005829|GO:0005739|GO:0009507|GO:0050832|GO:0009506|GO:0016208|GO:0010167|GO:0046686|GO:0010030|GO:0009570	para-aminobenzoic acid metabolic process|apoplast|cytoplasm|nitrate transport|oxalate-CoA ligase activity|seed coat development|oxalate catabolic process|cytosol|mitochondrion|chloroplast|defense response to fungus|plasmodesma|AMP binding|response to nitrate|response to cadmium ion|positive regulation of seed germination|chloroplast stroma	-	-	-	-	NC_012207.1:144127-145704	52.77217302	23.98959562	29.0162301	24.12850039	23.7100935	26.31681511	936	505	633	462	499	483	886896	[gene=fadD7], [locus_tag=Rv0119], [location=144049..145626]	[product=fatty-acid--CoA ligase FadD7]	1	1578	1	1578	1578	1578	1578	0	1578	1578	100
JTY_RS00650	-	MULTISPECIES: elongation factor G-like protein EF-G2	GO:0005618|GO:0005886	cell wall|plasma membrane	-	-	-	-	NC_012207.1:145705-147849	112.4860226	88.06679995	98.53645376	82.52812865	78.5094532	83.09311855	2712	2520	2922	2148	2246	2073	886894	[gene=fusA2], [locus_tag=Rv0120c], [location=145627..147771]	[product=elongation factor G]	1	2145	1	2145	2145	2145	2145	0	2139	2143	99.91
JTY_RS00655	-	MULTISPECIES: TIGR03668 family PPOX class F420-dependent oxidoreductase	-	-	-	-	-	-	NC_012207.1:147985-148419	110.4435768	94.60675714	100.935344	99.65326597	84.97617253	107.3257199	540	549	607	526	493	543	886892	[gene=Rv0121c], [locus_tag=Rv0121c], [location=147908..148342]	[product=hypothetical protein]	1	435	1	435	435	435	435	0	435	435	100
JTY_RS00660	-	MULTISPECIES: hypothetical protein	GO:0005618	cell wall	-	-	-	-	NC_012207.1:148568-148936	26.5218965	7.313297375	8.821268989	9.380272358	8.737477281	10.71824689	110	36	45	42	43	46	886888	[gene=Rv0122], [locus_tag=Rv0122], [location=148491..148859]	[product=hypothetical protein]	1	369	1	369	369	369	369	0	369	369	100
JTY_RS00665	-	MULTISPECIES: hypothetical protein	GO:0005886	plasma membrane	-	-	-	-	NC_012207.1:148933-149301	40.26493759	25.19038962	28.03206752	29.70438258	28.04085482	27.96072575	167	124	143	133	138	120	886887	[gene=Rv0123], [locus_tag=Rv0123], [location=148856..149224]	[product=hypothetical protein]	1	369	1	369	369	369	369	0	369	369	100
JTY_RS00670	-	MULTISPECIES: PE family protein	GO:0005618	cell wall	-	-	-	-	NC_012207.1:149610-151226	22.83357765	9.920720187	11.7649582	8.715258099	8.300071285	8.348018028	415	214	263	171	179	157	886883	[gene=PE_PGRS2], [locus_tag=Rv0124], [location=149533..150996]	[product=PE-PGRS family protein PE_PGRS2]	1	1344	1	1371	1617	1464	1371	0	1249	1335	97.37
JTY_RS00675	-	MULTISPECIES: serine protease PepA	GO:0005618|GO:0005576	cell wall|extracellular region	-	-	-	-	NC_012207.1:151378-152445	349.8760357	400.7779414	473.6946146	579.127783	557.4278115	555.0807618	4200	5710	6994	7505	7940	6895	886924	[gene=pepA], [locus_tag=Rv0125], [location=151148..152215]	[product=serine protease PepA]	1	1068	1	1068	1068	1068	1068	0	1068	1068	100
JTY_RS00680	-	MULTISPECIES: trehalose synthase/amylase TreS	GO:0005992|GO:0004556|GO:0000023|GO:0016161|GO:0005977|GO:0005978|GO:0005509|GO:0005829|GO:0005886|GO:0005991|GO:0047471	trehalose biosynthetic process|alpha-amylase activity|maltose metabolic process|beta-amylase activity|glycogen metabolic process|glycogen biosynthetic process|calcium ion binding|cytosol|plasma membrane|trehalose metabolic process|maltose alpha-D-glucosyltransferase activity	K05343	maltose alpha-D-glucosyltransferase / alpha-amylase[3.2.1.1]	ko01100|ko00500	Metabolic pathways|Starch and sucrose metabolism	NC_012207.1:152554-154359	169.020367	150.0477526	189.1665238	210.9148605	212.855533	203.0936174	3431	3615	4723	4622	5127	4266	886881	[gene=treS], [locus_tag=Rv0126], [location=152324..154129]	[product=trehalose synthase%2Famylase TreS]	1	1806	1	1806	1806	1806	1806	0	1806	1806	100
JTY_RS00685	-	MULTISPECIES: maltokinase	GO:0046835|GO:0005992	carbohydrate phosphorylation|trehalose biosynthetic process	K16146	maltokinase[2.7.1.175]	ko01100|ko00500	Metabolic pathways|Starch and sucrose metabolism	NC_012207.1:154462-155829	140.1513838	126.3059426	145.9904127	150.9094914	153.3012587	150.4006742	2155	2305	2761	2505	2797	2393	886880	[gene=mak], [locus_tag=Rv0127], [location=154232..155599]	[product=maltokinase]	1	1368	1	1368	1368	1368	1368	0	1365	1367	99.93
JTY_RS00690	-	MULTISPECIES: DUF1275 domain-containing protein	GO:0003674|GO:0008150	molecular_function|biological_process	-	-	-	-	NC_012207.1:155897-156676	66.72639972	43.34321249	54.52892672	54.83627914	53.06202186	57.65009566	585	451	588	519	552	523	886878	[gene=Rv0128], [locus_tag=Rv0128], [location=155667..156446]	[product=transmembrane protein]	1	780	1	780	780	780	780	0	780	780	100
JTY_RS00695	-	MULTISPECIES: diacylglycerol acyltransferase	GO:0046677|GO:0071769|GO:0009247|GO:0005618|GO:0006869|GO:0005576|GO:0016747	response to antibiotic|mycolate cell wall layer assembly|glycolipid biosynthetic process|cell wall|lipid transport|extracellular region|transferase activity, transferring acyl groups other than amino-acyl groups	K18851	diacylglycerol O-acyltransferase / trehalose O-mycolyltransferase[2.3.1.122]	ko01100|ko00561	Metabolic pathways|Glycerolipid metabolism	NC_012207.1:156808-157830	1022.659077	1022.5702	1078.579518	2236.344985	2233.53741	1994.66585	11759	13955	15254	27760	30474	23733	886885	[gene=fbpC], [locus_tag=Rv0129c], [location=156578..157600]	[product=diacylglycerol acyltransferase%2Fmycolyltransferase Ag85C]	1	1023	1	1023	1023	1023	1023	0	1023	1023	100
JTY_RS00700	-	MULTISPECIES: enoyl-CoA hydratase	GO:0018812|GO:0006633|GO:0042803|GO:0004300	3-hydroxyacyl-CoA dehydratase activity|fatty acid biosynthetic process|protein homodimerization activity|enoyl-CoA hydratase activity	-	-	-	-	NC_012207.1:158077-158532	121.1610162	87.78404724	101.9975849	134.8246035	140.7500024	125.9518297	621	534	643	746	856	668	886876	[gene=htdZ], [locus_tag=Rv0130], [location=157847..158302]	[product=3-hydroxyl-thioester dehydratase]	1	456	1	456	456	456	456	0	456	456	100
JTY_RS00705	-	MULTISPECIES: acyl-CoA dehydrogenase	GO:0005829	cytosol	K00249	acyl-CoA dehydrogenase[1.3.8.7]	ko01100|ko01110|ko01130|ko01200|ko00280|ko00640|ko00071|ko01212|ko00410	Metabolic pathways|Biosynthesis of secondary metabolites|Biosynthesis of antibiotics|Carbon metabolism|Valine, leucine and isoleucine degradation|Propanoate metabolism|Fatty acid degradation|Fatty acid metabolism|beta-Alanine metabolism	NC_012207.1:158545-159888	89.36565324	72.28441197	69.42798666	98.60106891	101.2550821	93.39995076	1350	1296	1290	1608	1815	1460	886874	[gene=fadE1], [locus_tag=Rv0131c], [location=158315..159658]	[product=acyl-CoA dehydrogenase FadE1]	1	1344	1	1344	1344	1344	1344	0	1344	1344	100
JTY_RS00710	-	MULTISPECIES: LLM class F420-dependent oxidoreductase	GO:0005886	plasma membrane	-	-	-	-	NC_012207.1:159930-161012	47.56484051	27.47900434	29.65502669	44.36444581	46.17819956	39.21852756	579	397	444	583	667	494	886877	[gene=fgd2], [locus_tag=Rv0132c], [location=159700..160782]	[product=F420-dependent glucose-6-phosphate dehydrogenase]	1	1083	1	1083	1083	1083	1083	0	1083	1083	100
JTY_RS00715	-	MULTISPECIES: N-acetyltransferase	GO:0005886	plasma membrane	-	-	-	-	NC_012207.1:161099-161581	144.4126387	116.5552499	130.1417723	139.0609868	146.5428018	146.6807698	784	751	869	815	944	824	886873	[gene=Rv0133], [locus_tag=Rv0133], [location=160869..161474]	[product=GCN5-like N-acetyltransferase]	1	482	1	482	483	606	482	0	479	481	99.79
JTY_RS00720	-	-	GO:0005886	plasma membrane	-	-	-	-	NC_012207.1:162001-162903	122.5656025	102.9373221	111.4251763	124.6688751	123.470334	129.3972003	1244	1240	1391	1366	1487	1359	886871	[gene=ephF], [locus_tag=Rv0134], [location=161771..162673]	[product=epoxide hydrolase EphF]	1	903	1	903	903	903	904	0	894	901	99.67
JTY_RS00725	-	MULTISPECIES: TetR/AcrR family transcriptional regulator	GO:0005886	plasma membrane	-	-	-	-	NC_012207.1:162874-163479	305.957557	327.6787112	331.233645	354.946414	368.0897362	344.6260594	2084	2649	2775	2610	2975	2429	886869	[gene=ephF], [locus_tag=Rv0135c], [location=162644..163249]	[product=transcriptional regulator]	1	606	1	606	606	606	606	0	606	606	100
JTY_RS00730	-	MULTISPECIES: cytochrome P450	GO:0005829	cytosol	-	-	-	-	NC_012207.1:163596-164921	44.68549238	25.26985699	28.91187507	30.57850539	26.68935644	29.17847229	666	447	530	492	472	450	886868	[gene=cyp138], [locus_tag=Rv0136], [location=163366..164691]	[product=cytochrome P450 Cyp138]	1	1326	1	1326	1326	1326	1326	0	1326	1326	100
JTY_RS00735	-	MULTISPECIES: peptide-methionine (S)-S-oxide reductase	GO:0051409|GO:0052572|GO:0052060|GO:0033744|GO:0006979|GO:0008113|GO:0005829|GO:0051701	response to nitrosative stress|response to host immune response|evasion or tolerance by symbiont of host-produced nitric oxide|L-methionine:thioredoxin-disulfide S-oxidoreductase activity|response to oxidative stress|peptide-methionine (S)-S-oxide reductase activity|cytosol|interaction with host	-	-	-	-	NC_012207.1:164942-165490	112.7905671	100.6315551	115.9456689	176.984992	178.092155	200.7746705	696	737	880	1179	1304	1282	886865	[gene=msrA], [locus_tag=Rv0137c], [location=164712..165260]	[product=peptide methionine sulfoxide reductase MsrA]	1	549	1	549	549	549	549	0	549	549	100
JTY_RS00740	-	MULTISPECIES: nuclear transport factor 2 family protein	-	-	-	-	-	-	NC_012207.1:165553-166056	40.60062952	31.53141451	39.46804976	54.12438315	52.36629638	56.63706708	230	212	275	331	352	332	886863	[gene=Rv0138], [locus_tag=Rv0138], [location=165323..165826]	[product=hypothetical protein]	1	504	1	504	504	504	504	0	504	504	100
JTY_RS00745	-	MULTISPECIES: oxidoreductase	GO:0005618|GO:0005886	cell wall|plasma membrane	-	-	-	-	NC_012207.1:166057-167079	113.3195599	95.40569774	123.17331	72.26231441	69.62853417	73.4563072	1303	1302	1742	897	950	874	886860	[gene=Rv0139], [locus_tag=Rv0139], [location=165827..166849]	[product=oxidoreductase]	1	1023	1	1023	1023	1023	1023	0	1023	1023	100
JTY_RS00750	-	MULTISPECIES: DUF427 domain-containing protein	GO:0005576	extracellular region	-	-	-	-	NC_012207.1:167140-167520	75.42474387	70.82992939	85.43414702	92.14663622	85.80264304	83.72245279	323	360	450	426	436	371	886859	[gene=Rv0140], [locus_tag=Rv0140], [location=166910..167290]	[product=hypothetical protein]	1	381	1	381	381	381	381	0	381	381	100
JTY_RS00755	-	MULTISPECIES: hypothetical protein	-	-	-	-	-	-	NC_012207.1:167501-167911	123.1704823	103.4141333	121.9650294	132.141333	130.4379062	137.6502941	569	567	693	659	715	658	886872	[gene=Rv0141c], [locus_tag=Rv0141c], [location=167271..167681]	[product=hypothetical protein]	1	411	1	411	411	411	411	0	411	411	100
JTY_RS00760	-	MULTISPECIES: DNA-3-methyladenine glycosylase 2 family protein	GO:0005618	cell wall	-	-	-	-	NC_012207.1:167956-168867	47.31323027	18.0006183	19.59052755	15.27164439	13.15422822	13.48138635	485	219	247	169	160	143	886858	[gene=Rv0142], [locus_tag=Rv0142], [location=167711..168637]	[product=hypothetical protein]	1	912	16	927	912	927	912	0	912	912	100
JTY_RS00765	-	MULTISPECIES: chloride channel protein	GO:0006821|GO:0005247	chloride transport|voltage-gated chloride channel activity	-	-	-	-	NC_012207.1:168934-170358	176.5634186	170.9651078	202.7897223	175.7562706	177.0555699	180.8277418	2828	3250	3995	3039	3365	2997	886856	[gene=Rv0143c], [locus_tag=Rv0143c], [location=168704..170182]	[product=transmembrane protein]	1	1425	55	1479	1425	1479	1425	0	1422	1424	99.93
JTY_RS00770	-	MULTISPECIES: TetR/AcrR family transcriptional regulator	GO:0005829|GO:0005886	cytosol|plasma membrane	-	-	-	-	NC_012207.1:170721-171356	317.5446595	278.6308693	322.5470768	334.057185	336.3443285	333.6423973	2270	2364	2836	2578	2853	2468	886854	[gene=Rv0144], [locus_tag=Rv0144], [location=170284..171126]	[product=transcriptional regulator]	1	636	208	843	636	843	636	0	633	635	99.84
JTY_RS00775	-	MULTISPECIES: SAM-dependent methyltransferase	GO:0005829|GO:0005886|GO:0052556	cytosol|plasma membrane|positive regulation by symbiont of host immune response	-	-	-	-	NC_012207.1:171445-172398	344.0300484	339.6845798	383.659748	573.1753922	564.7785877	476.3100996	3689	4323	5060	6635	7186	5285	886851	[gene=Rv0145], [locus_tag=Rv0145], [location=171215..172168]	[product=S-adenosylmethionine-dependent methyltransferase]	1	954	1	954	954	954	954	0	954	954	100
JTY_RS00780	-	MULTISPECIES: SAM-dependent methyltransferase	GO:0005829|GO:0005886|GO:0052556	cytosol|plasma membrane|positive regulation by symbiont of host immune response	-	-	-	-	NC_012207.1:172432-173373	94.9185922	86.65942262	91.83840073	191.2468059	192.6210795	166.2080944	1005	1089	1196	2186	2420	1821	886849	[gene=Rv0146], [locus_tag=Rv0146], [location=172211..173143]	[product=S-adenosylmethionine-dependent methyltransferase]	10	942	1	933	942	933	933	0	933	933	100
JTY_RS00785	-	MULTISPECIES: aldehyde dehydrogenase family protein	GO:0005618|GO:0005886	cell wall|plasma membrane	K00128	aldehyde dehydrogenase (NAD+)[1.2.1.3]	ko01100|ko01110|ko01130|ko01120|ko00620|ko00010|ko00280|ko00340|ko00071|ko00330|ko00410|ko00380|ko00310|ko00625|ko00903|ko00981	Metabolic pathways|Biosynthesis of secondary metabolites|Biosynthesis of antibiotics|Microbial metabolism in diverse environments|Pyruvate metabolism|Glycolysis / Gluconeogenesis|Valine, leucine and isoleucine degradation|Histidine metabolism|Fatty acid degradation|Arginine and proline metabolism|beta-Alanine metabolism|Tryptophan metabolism|Lysine degradation|Chloroalkane and chloroalkene degrad…	NC_012207.1:173513-174988	230.7393374	212.5436134	220.8253312	319.7685896	325.9756008	286.8884225	3828	4185	4506	5727	6417	4925	886847	[gene=Rv0147], [locus_tag=Rv0147], [location=173238..174758]	[product=aldehyde dehydrogenase]	1	1476	46	1521	1476	1521	1476	0	1476	1476	100
JTY_RS00790	-	MULTISPECIES: short-chain type dehydrogenase/reductase	GO:0070490|GO:0005618|GO:0005886	protein pupylation|cell wall|plasma membrane	-	-	-	-	NC_012207.1:175063-175923	247.9956926	276.2522301	281.5239483	316.2509434	328.5663139	311.4622244	2400	3173	3351	3304	3773	3119	886845	[gene=Rv0148], [locus_tag=Rv0148], [location=174833..175693]	[product=short-chain type dehydrogenase%2Freductase]	1	861	1	861	861	861	861	0	861	861	100
JTY_RS00795	-	MULTISPECIES: quinone oxidoreductase	GO:0005886	plasma membrane	-	-	-	-	NC_012207.1:175930-176898	182.9867472	173.4406096	166.2418929	199.1006036	183.1529488	168.6753275	1993	2242	2227	2341	2367	1901	886843	[gene=Rv0149], [locus_tag=Rv0149], [location=175700..176668]	[product=quinone oxidoreductase]	1	969	1	969	969	969	969	0	969	969	100
JTY_RS00800	-	MULTISPECIES: hypothetical protein	-	-	-	-	-	-	NC_012207.1:176895-177182	61.47469684	21.34329143	20.84633468	23.46489946	25.25324857	23.88322021	199	82	83	82	97	80	886840	[gene=Rv0150c], [locus_tag=Rv0150c], [location=176665..176952]	[product=hypothetical protein]	1	288	1	288	288	288	288	4.00E-152	288	288	100
JTY_RS00805	-	MULTISPECIES: PE family protein	GO:0005886	plasma membrane	-	-	-	-	NC_012207.1:177773-179425	72.12207134	45.34884761	48.00402469	38.43938502	39.78012675	39.53066376	1340	1000	1097	771	877	760	886857	[gene=PE1], [locus_tag=Rv0151c], [location=177543..179309]	[product=PE family protein PE1]	1	1653	115	1767	1653	1767	1653	0	1650	1652	99.94
JTY_RS00810	-	MULTISPECIES: PE family protein	GO:0005886	plasma membrane	-	-	-	-	NC_012207.1:179549-181126	41.55245649	24.08463468	29.52042759	36.6627795	32.50040261	32.74620196	737	507	644	702	684	601	886838	[gene=PE2], [locus_tag=Rv0152c], [location=179319..180896]	[product=PE family protein PE2]	1	1578	1	1578	1578	1578	1578	0	1578	1578	100
JTY_RS00820	-	MULTISPECIES: protein-tyrosine-phosphatase	GO:0035335|GO:0004725|GO:0004438|GO:0016791|GO:0004722|GO:0044119|GO:0005576|GO:0006470|GO:0034594|GO:0009405	peptidyl-tyrosine dephosphorylation|protein tyrosine phosphatase activity|phosphatidylinositol-3-phosphatase activity|phosphatase activity|protein serine/threonine phosphatase activity|growth of symbiont in host cell|extracellular region|protein dephosphorylation|phosphatidylinositol trisphosphate phosphatase activity|pathogenesis	-	-	-	-	NC_012207.1:181385-182215	96.14159903	88.4926064	112.7230977	93.12354771	93.74623297	103.1542877	898	981	1295	939	1039	997	886842	[gene=ptbB], [locus_tag=Rv0153c], [location=181155..181985]	[product=phosphotyrosine protein phosphatase]	1	831	1	831	831	831	831	0	828	830	99.88
JTY_RS00825	-	MULTISPECIES: acyl-CoA dehydrogenase	GO:0005886	plasma membrane	K00249	acyl-CoA dehydrogenase[1.3.8.7]	ko01100|ko01110|ko01130|ko01200|ko00280|ko00640|ko00071|ko01212|ko00410	Metabolic pathways|Biosynthesis of secondary metabolites|Biosynthesis of antibiotics|Carbon metabolism|Valine, leucine and isoleucine degradation|Propanoate metabolism|Fatty acid degradation|Fatty acid metabolism|beta-Alanine metabolism	NC_012207.1:182217-183440	127.710434	113.4835555	131.5490672	148.3296793	140.708037	147.9347271	1757	1853	2226	2203	2297	2106	886836	[gene=fadE2], [locus_tag=Rv0154c], [location=181987..183198]	[product=acyl-CoA dehydrogenase FadE2]	13	1224	1	1212	1224	1212	1212	0	1212	1212	100
JTY_RS00830	-	-	-	-	-	-	-	-	NC_012207.1:183645-183791	33.28768642	12.74876384	11.80946856	14.57647555	16.32177615	12.28286529	55	25	24	26	32	21	-	-	-
JTY_RS00835	-	MULTISPECIES: NAD(P)(+) transhydrogenase (Re/Si-specific) subunit alpha	GO:0005886	plasma membrane	K00324	NAD(P) transhydrogenase subunit alpha[1.6.1.2]	ko01100|ko00760	Metabolic pathways|Nicotinate and nicotinamide metabolism	NC_012207.1:183852-184952	83.23119463	72.03396604	96.44571759	93.41624039	88.93960676	95.81869084	1030	1058	1468	1248	1306	1227	886832	[gene=pntAa], [locus_tag=Rv0155], [location=183622..184722]	[product=NAD%28P%29 transhydrogenase subunit alpha PntAa]	1	1101	1	1101	1101	1101	1101	0	1101	1101	100
JTY_RS00840	-	MULTISPECIES: NAD(P) transhydrogenase subunit alpha	GO:0005886	plasma membrane	K00324	NAD(P) transhydrogenase subunit alpha[1.6.1.2]	ko01100|ko00760	Metabolic pathways|Nicotinate and nicotinamide metabolism	NC_012207.1:184953-185285	13.62585291	19.13430492	23.45967653	13.11669306	10.8077757	18.84836944	51	85	108	53	48	73	886890	[gene=pntAb], [locus_tag=Rv0156], [location=184723..185055]	[product=NAD%28P%29 transhydrogenase subunit alpha PntAb]	1	333	1	333	333	333	333	2.00E-175	330	332	99.7
JTY_RS00845	-	MULTISPECIES: NAD(P) transhydrogenase subunit beta	GO:0005887|GO:0005886	integral component of plasma membrane|plasma membrane	-	-	ko01100|ko00760	Metabolic pathways|Nicotinate and nicotinamide metabolism	NC_012207.1:185288-186709	282.2340302	261.8384941	345.8005286	223.7665367	235.3242785	246.3284289	4511	4967	6798	3861	4463	4074	886830	[gene=pntB], [locus_tag=Rv0157], [location=185052..186479]	[product=NAD%28P%29 transhydrogenase subunit beta PntB]	1	1422	7	1428	1422	1428	1422	0	1422	1422	100
JTY_RS00850	-	MULTISPECIES: hypothetical protein	-	-	-	-	-	-	NC_012207.1:186725-186850	155.3417718	111.8474952	106.2053422	191.6424701	170.1900522	199.2535034	220	188	185	293	286	292	3205086	[gene=Rv0157A], [locus_tag=Rv0157A], [location=186495..186623]	[product=hypothetical protein]	1	126	4	129	126	129	126	2.00E-62	126	126	100
JTY_RS00855	-	MULTISPECIES: TetR/AcrR family transcriptional regulator	GO:0042802	identical protein binding	-	-	-	-	NC_012207.1:187015-187659	210.7655815	189.2054711	238.4227505	217.3399472	219.8220426	235.9427392	1528	1628	2126	1701	1891	1770	886828	[gene=Rv0158], [locus_tag=Rv0158], [location=186785..187429]	[product=transcriptional regulator]	1	645	1	645	645	645	645	0	645	645	100
JTY_RS00860	-	MULTISPECIES: PE family protein	GO:0005886	plasma membrane	-	-	-	-	NC_012207.1:187663-189069	38.12935862	14.11856794	16.96539127	16.40055457	20.30346	20.34900461	603	265	330	280	381	333	886826	[gene=PE3], [locus_tag=Rv0159c], [location=187433..188839]	[product=PE family protein PE3]	1	1407	1	1407	1407	1407	1407	0	1401	1405	99.86
JTY_RS00865	-	MULTISPECIES: PE family protein	GO:0005886	plasma membrane	-	-	-	-	NC_012207.1:189161-190669	27.12096151	8.146942257	8.772167715	11.41438716	11.97475382	13.38972204	460	164	183	209	241	235	886825	[gene=PE4], [locus_tag=Rv0160c], [location=188931..190439]	[product=PE family protein PE4]	1	1509	1	1509	1509	1509	1509	0	1503	1507	99.87
JTY_RS00870	-	MULTISPECIES: FAD-binding oxidoreductase	GO:0008762|GO:0005759|GO:0003779|GO:0004458|GO:0050660|GO:0031966|GO:0055114	UDP-N-acetylmuramate dehydrogenase activity|mitochondrial matrix|actin binding|D-lactate dehydrogenase (cytochrome) activity|flavin adenine dinucleotide binding|mitochondrial membrane|oxidation-reduction process	-	-	-	-	NC_012207.1:190837-192186	63.33238553	39.92398995	47.52631433	38.03198715	39.48894534	40.82418301	961	719	887	623	711	641	886835	[gene=Rv0161], [locus_tag=Rv0161], [location=190607..191956]	[product=oxidoreductase]	1	1350	1	1350	1350	1350	1350	0	1350	1350	100
JTY_RS00875	-	MULTISPECIES: alcohol dehydrogenase	GO:0042572|GO:0042803|GO:0032526|GO:0042573|GO:0033574|GO:0008270|GO:0005739|GO:0006068|GO:0048149|GO:0016491	retinol metabolic process|protein homodimerization activity|response to retinoic acid|retinoic acid metabolic process|response to testosterone|zinc ion binding|mitochondrion|ethanol catabolic process|behavioral response to ethanol|oxidoreductase activity	K00001	alcohol dehydrogenase[1.1.1.1]	ko01100|ko01110|ko01130|ko01120|ko00010|ko00071|ko01220|ko00350|ko00625|ko00982|ko00626|ko00980|ko00830	Metabolic pathways|Biosynthesis of secondary metabolites|Biosynthesis of antibiotics|Microbial metabolism in diverse environments|Glycolysis / Gluconeogenesis|Fatty acid degradation|Degradation of aromatic compounds|Tyrosine metabolism|Chloroalkane and chloroalkene degradation|Drug metabolism - cytochrome P450|Naphthalene degradation|Metabolism of xenobiotics by cytochrome P450|Retinol metabolism	NC_012207.1:192214-193332	50.80503949	28.06872787	30.51099411	23.71483537	25.59600106	24.12644352	639	419	472	322	382	314	886824	[gene=adhE1], [locus_tag=Rv0162c], [location=191984..193135]	[product=zinc-type alcohol dehydrogenase subunit E]	1	1119	34	1152	1119	1152	1119	0	1116	1118	99.91
JTY_RS00880	-	MULTISPECIES: acyl-CoA thioesterase	GO:0005575|GO:0003674|GO:0008150	cellular_component|molecular_function|biological_process	-	-	-	-	NC_012207.1:193347-193802	45.06964863	21.69942239	26.49084384	17.8922031	17.10040583	21.3062443	231	132	167	99	104	113	886821	[gene=adhE1], [locus_tag=Rv0163], [location=193117..193572]	[product=hypothetical protein]	1	456	1	456	456	456	456	0	456	456	100
JTY_RS00885	-	MULTISPECIES: cyclase	GO:0005576	extracellular region	-	-	-	-	NC_012207.1:193901-194341	564.0721642	571.9860087	657.8973482	642.6707758	639.4464548	605.5583267	2796	3365	4011	3439	3761	3106	886267	[gene=TB18.5], [locus_tag=Rv0164], [location=193626..194111]	[product=hypothetical protein]	1	441	46	486	441	486	441	0	441	441	100
JTY_RS00890	-	MULTISPECIES: GntR family transcriptional regulator	GO:0075182|GO:0052562	negative regulation of symbiont transcription in response to host|negative regulation by symbiont of host immune response	-	-	-	-	NC_012207.1:194355-195047	51.99457579	29.53031447	39.45506757	38.29278611	35.70423184	35.48347577	405	273	378	322	330	286	886818	[gene=mce1R], [locus_tag=Rv0165c], [location=194144..194815]	[product=transcriptional regulator Mce1R]	1	674	1	672	693	672	674	0	664	671	99.55
JTY_RS00895	-	MULTISPECIES: long-chain-fatty-acid--CoA ligase	GO:0042189|GO:0003824	vanillin biosynthetic process|catalytic activity	-	-	-	-	NC_012207.1:195225-196889	116.1132185	104.4060009	134.3722896	128.9402322	127.4417149	132.0929102	2173	2319	3093	2605	2830	2558	886822	[gene=fadD5], [locus_tag=Rv0166], [location=194993..196657]	[product=fatty-acid--CoA ligase FadD5]	1	1665	1	1665	1665	1665	1665	0	1656	1662	99.82
JTY_RS00900	-	MULTISPECIES: membrane protein	GO:0005886	plasma membrane	K02066	phospholipid/cholesterol/gamma-HCH transport system permease protein[-]	ko02010	ABC transporters	NC_012207.1:197093-197890	355.650959	341.3665793	342.5453755	268.4097601	253.4063158	260.523276	3190	3634	3779	2599	2697	2418	886816	[gene=yrbE1A], [locus_tag=Rv0167], [location=196861..197658]	[product=membrane protein]	1	798	1	798	798	798	798	0	798	798	100
JTY_RS00905	-	MULTISPECIES: membrane protein	GO:0040007	growth	K02066	phospholipid/cholesterol/gamma-HCH transport system permease protein[-]	ko02010	ABC transporters	NC_012207.1:197892-198761	126.9079318	125.9699877	134.5251121	104.2001838	106.2632944	100.0125305	1241	1462	1618	1100	1233	1012	886812	[gene=yrbE1B], [locus_tag=Rv0168], [location=197660..198529]	[product=membrane protein]	1	870	1	870	870	870	870	0	867	869	99.89
JTY_RS00910	-	MULTISPECIES: MCE-family protein MCE1A	GO:0044409|GO:0044117|GO:0030260|GO:0085014|GO:0008017|GO:0007157|GO:0003779|GO:0044406|GO:0005618|GO:0005576|GO:0042785|GO:0044121|GO:0005886	entry into host|growth of symbiont in host|entry into host cell|dormancy entry of symbiont in host|microtubule binding|heterophilic cell-cell adhesion|actin binding|adhesion of symbiont to host|cell wall|extracellular region|active evasion of host immune response via regulation of host cytokine network|growth of symbiont in host organelle|plasma membrane	K02067	phospholipid/cholesterol/gamma-HCH transport system substrate-binding protein[-]	ko02010	ABC transporters	NC_012207.1:198766-200130	371.9077726	363.9894144	358.7567349	242.408523	249.1608535	257.0555944	5706	6628	6770	4015	4536	4081	886823	[gene=mce1A], [locus_tag=Rv0169], [location=198534..199898]	[product=Mce family protein Mce1A]	1	1365	1	1365	1365	1365	1365	0	1359	1363	99.85
JTY_RS00915	-	MULTISPECIES: virulence factor Mce family protein	GO:0044117|GO:0044119|GO:0052572|GO:0005576|GO:0044121|GO:0005886	growth of symbiont in host|growth of symbiont in host cell|response to host immune response|extracellular region|growth of symbiont in host organelle|plasma membrane	K02067	phospholipid/cholesterol/gamma-HCH transport system substrate-binding protein[-]	ko02010	ABC transporters	NC_012207.1:200127-201167	303.5696087	270.106614	288.8506234	202.0342246	206.2101716	212.7591614	3552	3751	4157	2552	2863	2576	886810	[gene=mce1B], [locus_tag=Rv0170], [location=199895..200935]	[product=Mce family protein Mce1B]	1	1041	1	1041	1041	1041	1041	0	1038	1040	99.9
JTY_RS00920	-	MULTISPECIES: mammalian cell entry protein	GO:0044117|GO:0005576	growth of symbiont in host|extracellular region	K02067	phospholipid/cholesterol/gamma-HCH transport system substrate-binding protein[-]	ko02010	ABC transporters	NC_012207.1:201164-202711	289.8946584	259.2664817	244.0113335	186.0145372	188.0770503	199.4516096	5044	5354	5222	3494	3883	3591	886808	[gene=mce1C], [locus_tag=Rv0171], [location=200932..202479]	[product=Mce family protein Mce1C]	1	1548	1	1548	1548	1548	1548	0	1545	1547	99.94
JTY_RS00925	-	MULTISPECIES: Mce family protein Mce1D	GO:0044117|GO:0005618|GO:0005576	growth of symbiont in host|cell wall|extracellular region	K02067	phospholipid/cholesterol/gamma-HCH transport system substrate-binding protein[-]	ko02010	ABC transporters	NC_012207.1:202708-204300	390.1655848	393.3484874	342.9179728	253.3949485	238.0217187	235.8624219	6986	8359	7552	4898	5057	4370	886807	[gene=mce1D], [locus_tag=Rv0172], [location=202476..204068]	[product=Mce family protein Mce1D]	1	1593	1	1593	1593	1593	1593	0	1593	1593	100
JTY_RS00930	-	MULTISPECIES: virulence factor Mce family protein	GO:0044117|GO:0005618|GO:0005576	growth of symbiont in host|cell wall|extracellular region	K02067	phospholipid/cholesterol/gamma-HCH transport system substrate-binding protein[-]	ko02010	ABC transporters	NC_012207.1:204318-205469	373.1732897	346.8926642	305.411311	198.8067268	205.7365627	203.6780163	4832	5331	4864	2779	3161	2729	886804	[gene=lprK], [locus_tag=Rv0173], [location=204065..205237]	[product=Mce family lipoprotein LprK]	1	1152	22	1173	1152	1173	1152	0	1152	1152	100
JTY_RS00935	-	MULTISPECIES: MCE family protein	GO:0044117|GO:0005618|GO:0005576|GO:0005886	growth of symbiont in host|cell wall|extracellular region|plasma membrane	K02067	phospholipid/cholesterol/gamma-HCH transport system substrate-binding protein[-]	ko02010	ABC transporters	NC_012207.1:205463-207010	651.8606924	649.1346405	490.0319071	316.4483181	302.1439092	324.1436377	11342	13405	10487	5944	6238	5836	886820	[gene=mce1F], [locus_tag=Rv0174], [location=205231..206778]	[product=Mce family protein Mce1F]	1	1548	1	1548	1548	1548	1548	0	1539	1545	99.81
JTY_RS00940	-	MULTISPECIES: membrane protein	GO:0044117|GO:0005887|GO:0005576|GO:0005886	growth of symbiont in host|integral component of plasma membrane|extracellular region|plasma membrane	-	-	-	-	NC_012207.1:206980-207687	293.7970087	324.4101667	320.9066645	273.0798378	279.6884806	299.5912387	2338	3064	3141	2346	2641	2467	886801	[gene=Rv0175], [locus_tag=Rv0175], [location=206814..207455]	[product=Mce associated membrane protein]	67	708	1	642	708	642	642	0	642	642	100
JTY_RS00945	-	MULTISPECIES: RDD family protein	GO:0044117|GO:0044119|GO:0005886	growth of symbiont in host|growth of symbiont in host cell|plasma membrane	-	-	-	-	NC_012207.1:207684-208652	310.4256101	319.8826674	356.0727164	336.1151825	335.2774562	304.6980734	3381	4135	4770	3952	4333	3434	886799	[gene=Rv0176], [locus_tag=Rv0176], [location=207452..208420]	[product=Mce associated transmembrane protein]	1	969	1	969	969	969	970	0	957	966	99.59
JTY_RS00950	-	MULTISPECIES: Mce associated protein	GO:0044117|GO:0044119|GO:0005886	growth of symbiont in host|growth of symbiont in host cell|plasma membrane	-	-	-	-	NC_012207.1:208649-209203	277.9663575	317.8102602	356.8490608	304.1108715	311.3991335	337.4100155	1734	2353	2738	2048	2305	2178	886795	[gene=Rv0177], [locus_tag=Rv0177], [location=208417..208971]	[product=Mce associated protein]	1	555	1	555	555	555	555	0	555	555	100
JTY_RS00955	-	MULTISPECIES: Mce associated membrane protein	GO:0044117|GO:0005887|GO:0005576|GO:0005886	growth of symbiont in host|integral component of plasma membrane|extracellular region|plasma membrane	-	-	-	-	NC_012207.1:209170-209904	605.1066553	599.4889589	642.741592	562.7621182	557.2925412	568.9831157	4999	5878	6531	5019	5463	4864	886814	[gene=Rv0178], [locus_tag=Rv0178], [location=208938..209672]	[product=Mce associated membrane protein]	1	735	1	735	735	735	735	0	735	735	100
JTY_RS00960	-	MULTISPECIES: hypothetical protein	GO:0005576	extracellular region	-	-	-	-	NC_012207.1:209935-211044	398.4344374	425.9305206	424.4913134	917.2328213	885.6298709	885.1205061	4971	6307	6514	12354	13111	11427	886796	[gene=lprO], [locus_tag=Rv0179c], [location=209703..210812]	[product=lipoprotein LprO]	1	1110	1	1110	1110	1110	1110	0	1107	1109	99.91
JTY_RS00965	-	MULTISPECIES: YhgE/Pip domain-containing protein	GO:0005887|GO:0005618|GO:0005886	integral component of plasma membrane|cell wall|plasma membrane	-	-	-	-	NC_012207.1:211124-212482	94.59855802	83.23554257	94.36986028	130.9873063	132.35799	122.8002448	1445	1509	1773	2160	2399	1941	886792	[gene=Rv0180c], [locus_tag=Rv0180c], [location=210892..212250]	[product=transmembrane protein]	1	1359	1	1359	1359	1359	1359	0	1359	1359	100
JTY_RS00970	-	MULTISPECIES: hypothetical protein	GO:0005829|GO:0005886	cytosol|plasma membrane	-	-	-	-	NC_012207.1:212509-213243	100.709903	94.33946685	108.1569046	136.6819706	124.4548628	126.2197495	832	925	1099	1219	1220	1079	886788	[gene=Rv0181c], [locus_tag=Rv0181c], [location=212277..213011]	[product=hypothetical protein]	1	735	1	735	735	735	735	0	735	735	100
JTY_RS00975	-	MULTISPECIES: ECF RNA polymerase sigma factor SigG	GO:0009409|GO:0009415|GO:0005886|GO:0006282|GO:0001666	response to cold|response to water|plasma membrane|regulation of DNA repair|response to hypoxia	-	-	-	-	NC_012207.1:213260-214264	202.3700766	195.6461162	215.2034527	244.286439	241.9470646	240.2283329	2286	2623	2990	2979	3243	2808	886786	[gene=sigG], [locus_tag=Rv0182c], [location=213028..214140]	[product=ECF RNA polymerase sigma factor SigG]	1	1005	109	1113	1005	1113	1005	0	1005	1005	100
JTY_RS00980	-	MULTISPECIES: lysophospholipase	GO:0004622|GO:0052151|GO:0005618|GO:0047372|GO:0046503|GO:0005886	lysophospholipase activity|positive regulation by symbiont of host apoptotic process|cell wall|acylglycerol lipase activity|glycerolipid catabolic process|plasma membrane	-	-	-	-	NC_012207.1:214320-215159	127.2036807	130.9151387	155.9492098	169.2406848	171.2019743	171.958257	1201	1467	1811	1725	1918	1680	886785	[gene=sigG], [locus_tag=Rv0183], [location=214088..214927]	[product=lysophospholipase]	1	840	1	840	840	840	840	0	840	840	100
JTY_RS00985	-	MULTISPECIES: DUF2786 domain-containing protein	-	-	-	-	-	-	NC_012207.1:215201-215950	147.0944775	155.0206509	189.6121718	173.8362366	186.7475731	179.0659335	1240	1551	1966	1582	1868	1562	886806	[gene=Rv0184], [locus_tag=Rv0184], [location=214969..215718]	[product=hypothetical protein]	1	750	1	750	750	750	750	0	750	750	100
JTY_RS00990	-	MULTISPECIES: TIGR04338 family metallohydrolase	-	-	-	-	-	-	NC_012207.1:215947-216456	105.3665759	105.5341854	124.9539377	96.47145244	97.32559726	105.8723411	604	718	881	597	662	628	886782	[gene=Rv0185], [locus_tag=Rv0185], [location=215715..216224]	[product=hypothetical protein]	1	510	1	510	510	510	510	0	510	510	100
JTY_RS00995	-	MULTISPECIES: beta-glucosidase	GO:0005886	plasma membrane	K05349	beta-glucosidase[3.2.1.21]	ko01100|ko01110|ko00500|ko00460	Metabolic pathways|Biosynthesis of secondary metabolites|Starch and sucrose metabolism|Cyanoamino acid metabolism	NC_012207.1:216501-218576	258.6342534	256.6604683	299.3370133	214.7656925	213.1265964	212.2558286	6035	7108	8591	5410	5901	5125	886780	[gene=bglS], [locus_tag=Rv0186], [location=216269..218344]	[product=beta-glucosidase BglS]	1	2076	1	2076	2076	2076	2076	0	2067	2073	99.86
JTY_RS01000	-	MULTISPECIES: metallothionein	GO:0055070|GO:0046686|GO:0032025|GO:0005507|GO:0008270|GO:0010045|GO:0010043|GO:0046688	copper ion homeostasis|response to cadmium ion|response to cobalt ion|copper ion binding|zinc ion binding|response to nickel cation|response to zinc ion|response to copper ion	-	-	-	-	NC_012207.1:218622-218768	1319.396109	1498.722397	1773.911787	6763.460463	7013.337916	7016.366459	2180	2939	3605	12064	13750	11996	14515880	[gene=mymT], [locus_tag=Rv0186A], [location=218390..218551]	[product=metallothionein]	1	147	16	162	147	162	147	4.00E-74	147	147	100
JTY_RS01005	-	MULTISPECIES: O-methyltransferase	GO:0005886	plasma membrane	-	-	-	-	NC_012207.1:218943-219599	122.5517267	105.8818322	128.1538713	151.5292392	157.8324605	168.8175376	905	928	1164	1208	1383	1290	886779	[gene=Rv0187], [locus_tag=Rv0187], [location=218705..219367]	[product=O-methyltransferase]	1	657	7	663	657	663	657	0	654	656	99.85
JTY_RS01010	-	MULTISPECIES: hypothetical protein	-	-	-	-	-	-	NC_012207.1:219718-220149	452.0504756	444.7375546	461.9680847	456.3231336	459.5932725	499.1567247	2195	2563	2759	2392	2648	2508	886776	[gene=Rv0188], [locus_tag=Rv0188], [location=219486..219917]	[product=transmembrane protein]	1	432	1	432	432	432	432	0	432	432	100
JTY_RS01015	-	MULTISPECIES: dihydroxy-acid dehydratase	GO:0004160|GO:0040007|GO:0042803|GO:0005886|GO:0009082	dihydroxy-acid dehydratase activity|growth|protein homodimerization activity|plasma membrane|branched-chain amino acid biosynthetic process	K01687	dihydroxy-acid dehydratase[4.2.1.9]	ko01100|ko01110|ko01130|ko01230|ko01210	Metabolic pathways|Biosynthesis of secondary metabolites|Biosynthesis of antibiotics|Biosynthesis of amino acids|2-Oxocarboxylic acid metabolism	NC_012207.1:220228-221955	227.1064592	208.0965807	224.5794587	228.4476868	229.883392	226.6406393	4411	4797	5365	4790	5298	4555	886774	[gene=ilvD], [locus_tag=Rv0189c], [location=219996..221723]	[product=dihydroxy-acid dehydratase]	1	1728	1	1728	1728	1728	1728	0	1728	1728	100
JTY_RS01020	-	MULTISPECIES: hypothetical protein	GO:0045892|GO:0046688	negative regulation of transcription, DNA-templated|response to copper ion	-	-	-	-	NC_012207.1:222103-222393	595.5691358	709.6880257	817.3024843	1567.260444	1599.551149	1515.714863	1948	2755	3288	5534	6208	5130	886772	[gene=Rv0190], [locus_tag=Rv0190], [location=221871..222161]	[product=hypothetical protein]	1	291	1	291	291	291	291	8.00E-154	291	291	100
JTY_RS01025	-	MULTISPECIES: MFS transporter	GO:0016020|GO:0003674|GO:0008150	membrane|molecular_function|biological_process	-	-	-	-	NC_012207.1:222521-223762	165.1862572	147.0865266	185.9025627	282.2739684	285.4875034	255.2376129	2306	2437	3192	4254	4729	3687	886770	[gene=Rv0191], [locus_tag=Rv0191], [location=222289..223530]	[product=MFS-type transporter]	1	1242	1	1242	1242	1242	1242	0	1242	1242	100
JTY_RS01030	-	MULTISPECIES: hypothetical protein	GO:0005576	extracellular region	-	-	-	-	NC_012207.1:223839-224897	346.6326292	363.9779159	396.0283994	457.5120154	472.6010722	464.7258466	4126	5142	5798	5879	6675	5724	886768	[gene=Rv0192], [locus_tag=Rv0192], [location=223564..224664]	[product=hypothetical protein]	1	1059	44	1101	1059	1101	1059	0	1049	1056	99.72
JTY_RS01035	-	MULTISPECIES: hypothetical protein	-	-	-	-	-	-	NC_012207.1:224957-226783	28.92572506	6.359624119	8.15591513	10.91621516	10.05466999	11.38858837	594	155	206	242	245	242	886764	[gene=Rv0193c], [locus_tag=Rv0193c], [location=224724..226571]	[product=hypothetical protein]	1	1827	22	1848	1827	1848	1827	0	1821	1825	99.89
JTY_RS01040	-	MULTISPECIES: multidrug transporter	GO:0015562|GO:0005618|GO:0042891|GO:0005886	efflux transmembrane transporter activity|cell wall|antibiotic transport|plasma membrane	K18894	ATP-binding cassette, subfamily B, multidrug efflux pump[-]	ko02010	ABC transporters	NC_012207.1:227111-230695	28.56421904	5.66655626	8.27253608	7.149334026	8.533168514	7.242874437	1151	271	410	311	408	302	886790	[gene=Rv0194], [locus_tag=Rv0194], [location=226878..230462]	[product=multidrug ABC transporter ATPase%2Fpermease]	1	3585	1	3585	3585	3585	3585	0	3573	3581	99.89
JTY_RS01045	-	MULTISPECIES: DNA-binding response regulator	GO:0003677|GO:0005524|GO:0006355|GO:0035556|GO:0006351|GO:0042128|GO:0000160|GO:0000166|GO:0003700|GO:0000156	DNA binding|ATP binding|regulation of transcription, DNA-templated|intracellular signal transduction|transcription, DNA-templated|nitrate assimilation|phosphorelay signal transduction system|nucleotide binding|sequence-specific DNA binding transcription factor activity|phosphorelay response regulator activity	-	-	-	-	NC_012207.1:231133-231768	31.33481782	9.547037837	16.26388823	96.40752603	88.77228463	97.74048717	224	81	143	744	753	723	886762	[gene=Rv0195], [locus_tag=Rv0195], [location=230899..231534]	[product=two component transcriptional regulator]	1	636	1	636	636	636	636	0	633	635	99.84
JTY_RS01050	-	MULTISPECIES: transcriptional regulator	GO:0006355|GO:0003700	regulation of transcription, DNA-templated|sequence-specific DNA binding transcription factor activity	-	-	-	-	NC_012207.1:231881-232465	24.33324159	13.71088603	19.66006265	16.34167674	20.76336766	13.3745274	160	107	159	116	162	91	886760	[gene=Rv0196], [locus_tag=Rv0196], [location=231647..232231]	[product=HTH-type transcriptional regulator]	1	585	1	585	585	585	585	0	585	585	100
JTY_RS01055	-	MULTISPECIES: molybdopterin oxidoreductase family protein	GO:0016651|GO:0045333	oxidoreductase activity, acting on NAD(P)H|cellular respiration	-	-	-	-	NC_012207.1:232465-234711	35.7536697	18.71539722	26.59016458	32.42233053	33.50194582	33.09835626	903	561	826	884	1004	865	886758	[gene=Rv0197], [locus_tag=Rv0197], [location=232231..234519]	[product=oxidoreductase]	1	2246	1	2246	2247	2289	2246	0	2237	2243	99.87
JTY_RS01060	-	MULTISPECIES: zinc metalloprotease	GO:0005618|GO:0005886	cell wall|plasma membrane	-	-	-	-	NC_012207.1:234752-236743	235.1501189	216.5306883	228.0780627	214.8857402	213.6072121	224.0550938	5265	5754	6281	5194	5675	5191	886755	[gene=zmp1], [locus_tag=Rv0198c], [location=234516..236507]	[product=zinc metalloprotease]	1	1992	1	1992	1992	1992	1992	0	1992	1992	100
JTY_RS01065	-	MULTISPECIES: hypothetical protein	GO:0005887|GO:0005576|GO:0044121	integral component of plasma membrane|extracellular region|growth of symbiont in host organelle	-	-	-	-	NC_012207.1:236786-237445	102.313747	87.68239183	94.80171508	67.42866156	69.41230158	72.56122566	759	772	865	540	611	557	886753	[gene=Rv0199], [locus_tag=Rv0199], [location=236550..237209]	[product=membrane protein]	1	660	1	660	660	660	660	0	660	660	100
JTY_RS01070	-	MULTISPECIES: hypothetical protein	GO:0005886	plasma membrane	-	-	-	-	NC_012207.1:237442-238131	169.1690112	148.836862	166.788185	74.17152172	81.06423704	91.21267477	1312	1370	1591	621	746	732	886803	[gene=Rv0200], [locus_tag=Rv0200], [location=237206..237895]	[product=transmembrane protein]	1	690	1	690	690	690	690	0	690	690	100
JTY_RS01075	-	MULTISPECIES: hypothetical protein	GO:0044119	growth of symbiont in host cell	-	-	-	-	NC_012207.1:238128-238631	272.0245811	277.9826142	288.0453036	317.5510583	338.0003685	280.9675713	1541	1869	2007	1942	2272	1647	886756	[gene=Rv0201c], [locus_tag=Rv0201c], [location=237892..238395]	[product=hypothetical protein]	1	504	1	504	504	504	504	0	504	504	100
JTY_RS01080	-	MULTISPECIES: RND transporter MmpL11	GO:0005618|GO:0005829|GO:0005886	cell wall|cytosol|plasma membrane	-	-	-	-	NC_012207.1:238628-241528	162.4494959	158.1403121	160.5267031	163.6041634	177.8973392	167.8386591	5297	6120	6438	5759	6883	5663	886750	[gene=mmpL11], [locus_tag=Rv0202c], [location=238392..241292]	[product=transmembrane transport protein MmpL11]	1	2901	1	2901	2901	2901	2901	0	2901	2901	100
JTY_RS01085	-	MULTISPECIES: hemophore	GO:0005576	extracellular region	-	-	-	-	NC_012207.1:241750-242160	337.4739773	315.1670711	372.7590898	347.2969542	362.1245908	363.371744	1559	1728	2118	1732	1985	1737	886748	[gene=Rv0203], [locus_tag=Rv0203], [location=241514..241924]	[product=hypothetical protein]	1	411	1	411	411	411	411	0	408	410	99.76
JTY_RS01090	-	MULTISPECIES: lysylphosphatidylglycerol synthetase family protein	-	-	-	-	-	-	NC_012207.1:242212-243450	96.72356997	81.4352852	85.76190357	93.85352895	88.23192635	91.18370172	1347	1346	1469	1411	1458	1314	886747	[gene=Rv0204c], [locus_tag=Rv0204c], [location=241976..243214]	[product=transmembrane protein]	1	1239	1	1239	1239	1239	1239	0	1239	1239	100
JTY_RS01095	-	MULTISPECIES: AI-2E family transporter	GO:0040007	growth	-	-	-	-	NC_012207.1:243620-244723	93.80372649	60.09150909	70.82730894	61.66032146	67.30446584	69.85807864	1164	885	1081	826	991	897	886766	[gene=Rv0205], [locus_tag=Rv0205], [location=243384..244487]	[product=transmembrane protein]	1	1104	1	1104	1104	1104	1104	0	1098	1102	99.82
JTY_RS01100	-	MULTISPECIES: trehalose monomycolate RND transporter MmpL3	GO:0071766|GO:0005887|GO:0005618|GO:0015920|GO:0005576|GO:0040007	Actinobacterium-type cell wall biogenesis|integral component of plasma membrane|cell wall|lipopolysaccharide transport|extracellular region|growth	-	-	-	-	NC_012207.1:244720-247554	789.2617218	773.228397	896.1028891	858.7507035	848.2011145	847.9939843	25150	29243	35121	29541	32071	27961	886752	[gene=mmpL3], [locus_tag=Rv0206c], [location=244484..247318]	[product=transmembrane transport protein MmpL3]	1	2835	1	2835	2835	2835	2835	0	2829	2833	99.93
JTY_RS01105	-	MULTISPECIES: NYN domain-containing protein	GO:0005886	plasma membrane	-	-	-	-	NC_012207.1:247620-248348	184.4051172	168.3294425	180.5876	241.1339264	242.4216895	232.8159296	1511	1637	1820	2133	2357	1974	886742	[gene=Rv0207c], [locus_tag=Rv0207c], [location=247384..248112]	[product=hypothetical protein]	1	729	1	729	729	729	729	0	729	729	100
JTY_RS01110	-	MULTISPECIES: tRNA (guanosine(46)-N7)-methyltransferase TrmB	GO:0040007	growth	-	-	-	-	NC_012207.1:248351-249142	77.84745323	63.98238476	79.54942937	187.4060205	184.323249	166.2046786	693	676	871	1801	1947	1531	886740	[gene=Rv0208c], [locus_tag=Rv0208c], [location=248115..248906]	[product=tRNA %28guanine-N%287%29-%29-methyltransferase]	1	792	1	792	792	792	792	0	792	792	100
JTY_RS01115	-	MULTISPECIES: hypothetical protein	GO:0005886	plasma membrane	-	-	-	-	NC_012207.1:249274-250359	50.13693875	40.86305438	43.96004699	44.62130305	44.25553057	43.70210303	612	592	660	588	641	552	886739	[gene=Rv0209], [locus_tag=Rv0209], [location=249038..250123]	[product=hypothetical protein]	1	1086	1	1086	1086	1086	1086	0	1083	1085	99.91
JTY_RS01120	-	MULTISPECIES: hypothetical protein	-	-	-	-	-	-	NC_012207.1:250356-251834	47.10098603	25.29132568	33.69728397	29.86697181	32.34385392	30.40370157	783	499	689	536	638	523	886735	[gene=Rv0210], [locus_tag=Rv0210], [location=250120..251598]	[product=hypothetical protein]	1	1479	1	1479	1479	1479	1479	0	1476	1478	99.93
JTY_RS01125	-	MULTISPECIES: phosphoenolpyruvate carboxykinase	GO:0010106|GO:0005618|GO:0005829|GO:0052572|GO:0005576|GO:0005886	cellular response to iron ion starvation|cell wall|cytosol|response to host immune response|extracellular region|plasma membrane	K01596	phosphoenolpyruvate carboxykinase (GTP)[4.1.1.32]	ko01100|ko01110|ko01130|ko01120|ko00620|ko00020|ko04931|ko04068	Metabolic pathways|Biosynthesis of secondary metabolites|Biosynthesis of antibiotics|Microbial metabolism in diverse environments|Pyruvate metabolism|Citrate cycle (TCA cycle)|Insulin resistance|FoxO signaling pathway	NC_012207.1:252018-253838	303.1083824	302.8926653	323.1804225	206.5525844	202.5790661	203.9231008	6204	7358	8136	4564	4920	4319	886744	[gene=pckA], [locus_tag=Rv0211], [location=251782..253602]	[product=phosphoenolpyruvate carboxykinase]	1	1821	1	1821	1821	1821	1821	0	1818	1820	99.95
JTY_RS01130	-	MULTISPECIES: nicotinamide-nucleotide adenylyltransferase	GO:0052572	response to host immune response	-	-	-	-	NC_012207.1:253905-254876	48.78625168	25.60419672	30.66019947	26.28393776	26.30438342	28.48283784	533	332	412	310	341	322	886734	[gene=nadR], [locus_tag=Rv0212c], [location=253669..254640]	[product=transcriptional regulator NadR]	1	972	1	972	972	972	972	0	972	972	100
JTY_RS01135	-	MULTISPECIES: B12-binding domain-containing radical SAM protein	GO:0005829|GO:0005886	cytosol|plasma membrane	-	-	-	-	NC_012207.1:254873-256204	39.67514991	20.14732092	24.2743258	19.73700686	19.64539574	20.5265473	594	358	447	319	349	318	886746	[gene=nadR], [locus_tag=Rv0213c], [location=254637..255950]	[product=methyltransferase]	19	1332	1	1314	1332	1314	1314	0	1314	1314	100
JTY_RS01140	-	MULTISPECIES: acyl-CoA synthetase	GO:0008150	biological_process	-	-	-	-	NC_012207.1:256396-257913	79.88407559	58.66563207	64.8053954	65.52854753	62.1367047	61.05767339	1363	1188	1360	1207	1258	1078	886737	[gene=fadD4], [locus_tag=Rv0214], [location=256064..257677]	[product=fatty-acid--CoA ligase FadD4]	1	1518	97	1614	1518	1614	1518	0	1515	1517	99.93
JTY_RS01145	-	MULTISPECIES: acyl-CoA dehydrogenase	GO:0019626|GO:0004085	short-chain fatty acid catabolic process|butyryl-CoA dehydrogenase activity	K06446	acyl-CoA dehydrogenase [EC:1.3.99.-][-]	ko01100|ko01120|ko00930	Metabolic pathways|Microbial metabolism in diverse environments|Caprolactam degradation	NC_012207.1:257955-259121	217.9613334	211.0102258	227.7878397	148.1595414	145.4604792	152.4343347	2859	3285	3675	2098	2264	2069	886730	[gene=Rv0215c], [locus_tag=Rv0215c], [location=257719..258856]	1	1068	1	1068	1167	1138	1068	0	1065	1067	99.91
JTY_RS01150	-	MULTISPECIES: acyl dehydratase	GO:0005886	plasma membrane	-	-	-	-	NC_012207.1:259178-260191	417.4674338	475.7918726	520.8922697	450.2635153	450.391378	462.7102386	4758	6436	7302	5540	6091	5457	886729	[gene=Rv0216], [locus_tag=Rv0216], [location=258913..259926]	[product=hydratase]	1	1014	1	1014	1014	1014	1014	0	1014	1014	100
JTY_RS01155	-	MULTISPECIES: alpha/beta hydrolase	GO:0005575	cellular_component	-	-	-	-	NC_012207.1:260188-261096	76.92980938	50.96402334	61.27321821	59.65635884	56.33729704	56.75187277	786	618	770	658	683	600	886726	[gene=lipW], [locus_tag=Rv0217c], [location=259923..260831]	[product=esterase LipW]	1	909	1	909	909	909	909	0	906	908	99.89
JTY_RS01160	-	MULTISPECIES: membrane protein	-	-	-	-	-	-	NC_012207.1:261189-262517	40.23327235	20.7568743	24.2202633	22.26198719	22.62344594	20.44351065	601	368	445	359	401	316	886727	[gene=Rv0218], [locus_tag=Rv0218], [location=260924..262252]	[product=transmembrane protein]	1	1329	1	1329	1329	1329	1329	0	1323	1327	99.85
JTY_RS01165	-	MULTISPECIES: hypothetical protein	GO:0005576	extracellular region	-	-	-	-	NC_012207.1:262519-263067	15.07123886	6.280985795	9.354666979	6.755211014	5.189787963	5.794603551	93	46	71	45	38	37	886725	[gene=Rv0219], [locus_tag=Rv0219], [location=262254..262802]	[product=transmembrane protein]	1	549	1	549	549	549	549	0	549	549	100
JTY_RS01170	-	MULTISPECIES: alpha/beta hydrolase	GO:0004806|GO:0046503	triglyceride lipase activity|glycerolipid catabolic process	-	-	-	-	NC_012207.1:263077-264318	569.9856289	598.5461286	655.5511144	455.3940585	461.8872865	501.7526811	7957	9917	11256	6863	7651	7248	886722	[gene=lipC], [locus_tag=Rv0220], [location=262812..264023]	[product=esterase LipC]	1	1209	1	1209	1242	1212	1209	0	1209	1209	100
JTY_RS01175	-	MULTISPECIES: hypothetical protein	GO:0005886	plasma membrane	-	-	-	-	NC_012207.1:264332-265105	342.5401241	365.0262565	390.73587	278.5426678	275.3102906	288.7077566	2980	3769	4181	2616	2842	2599	886719	[gene=Rv0221], [locus_tag=Rv0221], [location=264067..265476]	[product=diacyglycerol O-acyltransferase]	1	688	1	688	774	1410	688	0	688	688	100
JTY_RS01180	-	-	GO:0043531|GO:0005524|GO:0016208|GO:0051287|GO:0070404|GO:0005886|GO:0071949	ADP binding|ATP binding|AMP binding|NAD binding|NADH binding|plasma membrane|FAD binding	K00128	aldehyde dehydrogenase (NAD+)[1.2.1.3]	ko01100|ko01110|ko01130|ko01120|ko00620|ko00010|ko00280|ko00340|ko00071|ko00330|ko00410|ko00380|ko00561|ko00310|ko00625|ko00903|ko00053|ko00981	Metabolic pathways|Biosynthesis of secondary metabolites|Biosynthesis of antibiotics|Microbial metabolism in diverse environments|Pyruvate metabolism|Glycolysis / Gluconeogenesis|Valine, leucine and isoleucine degradation|Histidine metabolism|Fatty acid degradation|Arginine and proline metabolism|beta-Alanine metabolism|Tryptophan metabolism|Glycerolipid metabolism|Lysine degradation|Chloroalkane…	NC_012207.1:265248-265481	558.5244686	519.6057683	497.3753136	314.8592192	354.0674633	367.4321202	1469	1622	1609	894	1105	1000	886718	[gene=Rv0223c], [locus_tag=Rv0223c], [location=266301..267764]	[product=aldehyde dehydrogenase]	1	234	881	648	234	1464	234	3.00E-122	234	234	100
JTY_RS01185	-	MULTISPECIES: aldehyde dehydrogenase	GO:0043531|GO:0005524|GO:0016208|GO:0051287|GO:0070404|GO:0005886|GO:0071949	ADP binding|ATP binding|AMP binding|NAD binding|NADH binding|plasma membrane|FAD binding	K00128	aldehyde dehydrogenase (NAD+)[1.2.1.3]	ko01100|ko01110|ko01130|ko01120|ko00620|ko00010|ko00280|ko00340|ko00071|ko00330|ko00410|ko00380|ko00561|ko00310|ko00625|ko00903|ko00053|ko00981	Metabolic pathways|Biosynthesis of secondary metabolites|Biosynthesis of antibiotics|Microbial metabolism in diverse environments|Pyruvate metabolism|Glycolysis / Gluconeogenesis|Valine, leucine and isoleucine degradation|Histidine metabolism|Fatty acid degradation|Arginine and proline metabolism|beta-Alanine metabolism|Tryptophan metabolism|Glycerolipid metabolism|Lysine degradation|Chloroalkane…	NC_012207.1:265777-266127	109.4996146	73.68031135	94.59098056	77.71706299	78.61033121	90.38837367	432	345	459	331	368	369	886718	[gene=Rv0223c], [locus_tag=Rv0223c], [location=266301..267764]	[product=aldehyde dehydrogenase]	1	351	1	352	351	1464	352	0	348	351	99.72
JTY_RS01190	-	MULTISPECIES: methyltransferase	GO:0040007	growth	-	-	-	-	NC_012207.1:266226-266990	27.56278813	15.28625508	22.59852677	20.36087099	15.68190345	18.88166831	237	156	239	189	160	168	886715	[gene=Rv0224c], [locus_tag=Rv0224c], [location=267863..268627]	[product=methyltransferase]	1	765	1	765	765	765	765	0	762	764	99.87
JTY_RS01195	-	MULTISPECIES: glycosyltransferase family 1 protein	GO:0097502|GO:0009247|GO:0033164|GO:0043750|GO:0000030|GO:0040007|GO:0005886	mannosylation|glycolipid biosynthetic process|glycolipid 6-alpha-mannosyltransferase activity|phosphatidylinositol alpha-mannosyltransferase activity|mannosyltransferase activity|growth|plasma membrane	-	-	-	-	NC_012207.1:267026-268180	266.9824801	238.9685673	272.6156435	179.2390106	178.9108069	178.5090569	3466	3682	4353	2512	2756	2398	886713	[gene=Rv0225], [locus_tag=Rv0225], [location=268663..269817]	[product=hypothetical protein]	1	1155	1	1155	1155	1155	1155	0	1155	1155	100
JTY_RS01200	-	MULTISPECIES: hypothetical protein	GO:0040007|GO:0005886	growth|plasma membrane	-	-	-	-	NC_012207.1:268197-269927	50.98597635	27.4989109	39.48923644	29.18492319	34.26248794	31.24255437	992	635	945	613	791	629	886711	[gene=Rv0226c], [locus_tag=Rv0226c], [location=269834..271564]	[product=transmembrane protein]	1	1731	1	1731	1731	1731	1731	0	1731	1731	100
JTY_RS01205	-	MULTISPECIES: DUF3068 domain-containing protein	GO:0005887|GO:0005618|GO:0040007|GO:0005886	integral component of plasma membrane|cell wall|growth|plasma membrane	-	-	-	-	NC_012207.1:269937-271217	242.8054072	244.3128173	311.1333408	296.9693521	301.7888546	331.1640182	3496	4175	5510	4616	5156	4934	886710	[gene=Rv0227c], [locus_tag=Rv0227c], [location=271574..272839]	[product=membrane protein]	16	1281	1	1266	1281	1266	1266	0	1263	1265	99.92
JTY_RS01210	-	MULTISPECIES: acyltransferase	GO:0040007	growth	-	-	-	-	NC_012207.1:271478-272641	80.10220025	49.84560339	58.35210668	47.93255939	49.72829223	47.12599431	1048	774	939	677	772	638	886708	[gene=Rv0228], [locus_tag=Rv0228], [location=273055..274278]	[product=acyltransferase]	1	1164	61	1224	1164	1224	1164	0	1161	1163	99.91
JTY_RS01215	-	MULTISPECIES: ribonuclease VapC49	GO:0045926|GO:0040008	negative regulation of growth|regulation of growth	-	-	-	-	NC_012207.1:272669-273082	89.18332138	86.91203261	83.69101928	87.78761356	80.77440269	86.80979539	415	480	479	441	446	418	886724	[gene=Rv0229c], [locus_tag=Rv0229c], [location=274306..274986]	[product=hypothetical protein]	1	414	268	681	414	681	414	0	414	414	100
JTY_RS01220	-	MULTISPECIES: hypothetical protein	-	-	-	-	-	-	NC_012207.1:273073-273267	5.01895655	1.537822391	3.338585447	5.916645802	5.767466199	9.259390756	11	4	9	14	15	21	886724	[gene=Rv0229c], [locus_tag=Rv0229c], [location=274306..274986]	[product=hypothetical protein]	1	195	83	277	195	681	195	1.00E-100	195	195	100
JTY_RS01225	-	MULTISPECIES: phosphotriesterase	GO:0046872|GO:0016787|GO:0008270|GO:0009056|GO:0016788	metal ion binding|hydrolase activity|zinc ion binding|catabolic process|hydrolase activity, acting on ester bonds	-	-	-	-	NC_012207.1:273346-274326	67.38384249	51.57909976	60.31540434	81.99281176	83.92136758	88.43322992	743	675	818	976	1098	1009	886705	[gene=php], [locus_tag=Rv0230c], [location=274983..275963]	[product=phosphotriesterase]	1	981	1	981	981	981	981	0	978	980	99.9
JTY_RS01230	-	MULTISPECIES: acyl-CoA dehydrogenase	GO:0005886	plasma membrane	K00249	acyl-CoA dehydrogenase[1.3.8.7]	ko01100|ko01110|ko01130|ko01200|ko00280|ko00640|ko00071|ko01212|ko00410	Metabolic pathways|Biosynthesis of secondary metabolites|Biosynthesis of antibiotics|Carbon metabolism|Valine, leucine and isoleucine degradation|Propanoate metabolism|Fatty acid degradation|Fatty acid metabolism|beta-Alanine metabolism	NC_012207.1:274421-276127	54.6215355	33.33091302	45.76509259	53.05899367	52.40180624	49.10935221	1048	759	1080	1099	1193	975	886703	[gene=fadE4], [locus_tag=Rv0231], [location=276058..277764]	[product=acyl-CoA dehydrogenase FadE4]	1	1707	1	1707	1707	1707	1707	0	1707	1707	100
JTY_RS01235	-	MULTISPECIES: TetR/AcrR family transcriptional regulator	-	-	-	-	-	-	NC_012207.1:276262-276951	62.14902553	44.75967465	54.51273358	89.5791331	85.30213641	82.73936756	482	412	520	750	785	664	886701	[gene=Rv0232], [locus_tag=Rv0232], [location=277899..278588]	[product=transcriptional regulator]	1	690	1	690	690	690	690	0	690	690	100
JTY_RS01240	-	MULTISPECIES: R2-like ligand-binding oxidase	GO:0005829|GO:0005506|GO:0055114|GO:0042803|GO:0030145|GO:0016491	cytosol|iron ion binding|oxidation-reduction process|protein homodimerization activity|manganese ion binding|oxidoreductase activity	K00526	ribonucleoside-diphosphate reductase beta chain[1.17.4.1]	ko01100|ko00230|ko00240	Metabolic pathways|Purine metabolism|Pyrimidine metabolism	NC_012207.1:276948-277892	61.7601152	41.72470127	47.3808538	61.91863915	62.12546051	53.40718083	656	526	619	710	783	587	886699	[gene=nrdB], [locus_tag=Rv0233], [location=278585..279529]	[product=ribonucleoside-diphosphate reductase subunit beta NrdB]	1	945	1	945	945	945	945	0	942	944	99.89
JTY_RS01245	-	MULTISPECIES: NADP-dependent succinic semialdehyde dehydrogenase	GO:0006099|GO:0009013|GO:0005886	tricarboxylic acid cycle|succinate-semialdehyde dehydrogenase [NAD(P)+] activity|plasma membrane	K00135	succinate-semialdehyde dehydrogenase / glutarate-semialdehyde dehydrogenase[1.2.1.20]	ko01100|ko01120|ko00250|ko00650|ko00760|ko00310|ko00350	Metabolic pathways|Microbial metabolism in diverse environments|Alanine, aspartate and glutamate metabolism|Butanoate metabolism|Nicotinate and nicotinamide metabolism|Lysine degradation|Tyrosine metabolism	NC_012207.1:277968-279341	269.2364665	251.1268763	253.4858155	185.4589115	192.958949	201.4940591	4158	4603	4815	3092	3536	3220	886732	[gene=gabD1], [locus_tag=Rv0234c], [location=279605..281140]	[product=succinate-semialdehyde dehydrogenase]	1	1374	163	1536	1374	1536	1374	0	1374	1374	100
JTY_RS01250	-	MULTISPECIES: membrane protein	GO:0009306|GO:0090181|GO:0090207|GO:0016021|GO:0033578|GO:0051006|GO:0051604|GO:0005789|GO:0006888|GO:0034382	protein secretion|regulation of cholesterol metabolic process|regulation of triglyceride metabolic process|integral component of membrane|protein glycosylation in Golgi|positive regulation of lipoprotein lipase activity|protein maturation|endoplasmic reticulum membrane|ER to Golgi vesicle-mediated transport|chylomicron remnant clearance	-	-	-	-	NC_012207.1:279529-280977	45.2517435	27.67734811	33.79594433	26.27658635	23.80283068	23.55677071	737	535	677	462	460	397	886695	[gene=Rv0235c], [locus_tag=Rv0235c], [location=281166..282614]	[product=transmembrane protein]	1	1449	1	1449	1449	1449	1449	0	1449	1449	100
JTY_RS01255	-	MULTISPECIES: DUF3367 domain-containing protein	GO:0040007|GO:0005886	growth|plasma membrane	-	-	-	-	NC_012207.1:281012-285214	174.3595839	165.5469134	168.5562135	103.0013684	107.7677561	109.5247168	8237	9282	9794	5253	6041	5354	886707	[gene=aftD], [locus_tag=Rv0236c], [location=282649..286851]	[product=alpha-%281-%3E3%29-arabinofuranosyltransferase]	1	4203	1	4203	4203	4203	4203	0	4188	4198	99.88
JTY_RS01260	-	MULTISPECIES: DUF2613 domain-containing protein	-	-	-	-	-	-	NC_012207.1:285261-285434	111.4664999	124.0742629	138.0171124	116.0409928	146.5105079	161.5813607	218	288	332	245	340	327	3205106	[gene=Rv0236A], [locus_tag=Rv0236A], [location=286898..287071]	[product=hypothetical protein]	1	174	1	174	174	174	174	5.00E-89	174	174	100
JTY_RS01265	-	MULTISPECIES: beta-glucosidase	GO:0005618|GO:0005576	cell wall|extracellular region	K01207	beta-N-acetylhexosaminidase[3.2.1.52]	ko01100|ko00520|ko01501	Metabolic pathways|Amino sugar and nucleotide sugar metabolism|beta-Lactam resistance	NC_012207.1:285549-286715	160.9360782	155.2546916	179.5030243	126.6205978	122.9732264	133.8681698	2111	2417	2896	1793	1914	1817	886693	[gene=lpqI], [locus_tag=Rv0237], [location=287186..288352]	[product=lipoprotein LpqI]	1	1167	1	1167	1167	1167	1167	0	1164	1166	99.91
JTY_RS01270	-	MULTISPECIES: TetR/AcrR family transcriptional regulator	GO:0005886	plasma membrane	-	-	-	-	NC_012207.1:286791-287405	419.960113	489.7492389	516.6901405	577.1580654	575.2044333	612.3393303	2903	4018	4393	4307	4718	4380	886691	[gene=Rv0238], [locus_tag=Rv0238], [location=288428..289042]	[product=transcriptional regulator]	1	615	1	615	615	615	615	0	615	615	100
JTY_RS01275	-	MULTISPECIES: antitoxin	-	-	-	-	-	-	NC_012207.1:287467-287700	28.51537592	61.82740011	57.49662024	43.6718442	51.58809022	52.54283912	75	193	186	124	161	143	886689	[gene=vapB24], [locus_tag=Rv0239], [location=289104..289337]	[product=antitoxin VapB24]	1	234	1	234	234	234	234	3.00E-122	234	234	100
JTY_RS01280	-	MULTISPECIES: ribonuclease	GO:0005886	plasma membrane	-	-	-	-	NC_012207.1:287708-288145	275.2334817	251.412375	263.0786463	265.4897771	272.5263218	238.307562	1355	1469	1593	1411	1592	1214	886688	[gene=vapC24], [locus_tag=Rv0240], [location=289345..289782]	[product=ribonuclease VapC24]	1	438	1	438	438	438	438	0	435	437	99.77
JTY_RS01285	-	MULTISPECIES: dehydratase	GO:0018812|GO:0006631|GO:0006633|GO:0019171|GO:0005886	3-hydroxyacyl-CoA dehydratase activity|fatty acid metabolic process|fatty acid biosynthetic process|3-hydroxyacyl-[acyl-carrier-protein] dehydratase activity|plasma membrane	-	-	-	-	NC_012207.1:288175-289017	300.5719805	304.025829	324.0884195	245.0878018	237.7446564	270.0745272	2848	3419	3777	2507	2673	2648	886686	[gene=htdX], [locus_tag=Rv0241c], [location=289812..290654]	[product=3-hydroxyacyl-thioester dehydratase HtdX]	1	843	1	843	843	843	843	0	843	843	100
JTY_RS01290	-	MULTISPECIES: 3-oxoacyl-ACP reductase	GO:0046677|GO:0004316|GO:0035336|GO:0005618|GO:0005829|GO:0046459|GO:0005576|GO:0005886	response to antibiotic|3-oxoacyl-[acyl-carrier-protein] reductase (NADPH) activity|long-chain fatty-acyl-CoA metabolic process|cell wall|cytosol|short-chain fatty acid metabolic process|extracellular region|plasma membrane	K00059	3-oxoacyl-[acyl-carrier protein] reductase[1.1.1.100]	ko01100|ko01130|ko01212|ko00061|ko00780|ko01040|ko00333	Metabolic pathways|Biosynthesis of antibiotics|Fatty acid metabolism|Fatty acid biosynthesis|Biotin metabolism|Biosynthesis of unsaturated fatty acids|Prodigiosin biosynthesis	NC_012207.1:289028-290392	363.108714	370.5245254	395.5333178	267.5247905	262.1791687	289.1797029	5571	6747	7464	4431	4773	4591	886697	[gene=fabG4], [locus_tag=Rv0242c], [location=290665..292029]	[product=3-oxoacyl-ACP reductase FabG]	1	1365	1	1365	1365	1365	1365	0	1365	1365	100
JTY_RS01295	-	MULTISPECIES: acetyl-CoA C-acyltransferase	GO:0005618|GO:0044119|GO:0005829|GO:0005886	cell wall|growth of symbiont in host cell|cytosol|plasma membrane	K00626	acetyl-CoA C-acetyltransferase[2.3.1.9]	ko01100|ko01110|ko01130|ko01120|ko01200|ko02020|ko00620|ko00720|ko00650|ko00630|ko00280|ko00071|ko01212|ko00900|ko00362|ko00380|ko00310|ko00072	Metabolic pathways|Biosynthesis of secondary metabolites|Biosynthesis of antibiotics|Microbial metabolism in diverse environments|Carbon metabolism|Two-component system|Pyruvate metabolism|Carbon fixation pathways in prokaryotes|Butanoate metabolism|Glyoxylate and dicarboxylate metabolism|Valine, leucine and isoleucine degradation|Fatty acid degradation|Fatty acid metabolism|Terpenoid backbone bi…	NC_012207.1:290534-291856	953.2335981	990.7058445	974.5169421	769.7472708	752.2265508	790.189348	14175	17485	17824	12357	13273	12159	886682	[gene=fadA2], [locus_tag=Rv0243], [location=292171..293493]	[product=acetyl-CoA acetyltransferase FadA]	1	1323	1	1323	1323	1323	1323	0	1323	1323	100
JTY_RS01300	-	MULTISPECIES: butyryl-CoA dehydrogenase	GO:0052572|GO:0005576|GO:0005886	response to host immune response|extracellular region|plasma membrane	-	-	-	-	NC_012207.1:292162-293997	242.5796336	246.3607679	403.4329146	348.8631613	348.349972	401.4233586	5006	6034	10240	7772	8530	8572	886698	[gene=fadE5], [locus_tag=Rv0244c], [location=293798..295633]	[product=acyl-CoA dehydrogenase FadE5]	1	1836	1	1836	1836	1836	1836	0	1827	1833	99.84
JTY_RS01305	-	MULTISPECIES: flavin reductase family protein	GO:0006694|GO:0016646|GO:0006707|GO:0050660	steroid biosynthetic process|oxidoreductase activity, acting on the CH-NH group of donors, NAD or NADP as acceptor|cholesterol catabolic process|flavin adenine dinucleotide binding	-	-	-	-	NC_012207.1:294369-294857	185.0326309	166.479183	189.0453617	210.4982733	207.3038495	214.3324142	1017	1086	1278	1249	1352	1219	886680	[gene=Rv0245], [locus_tag=Rv0245], [location=296005..296493]	[product=oxidoreductase]	1	489	1	489	489	489	489	0	489	489	100
JTY_RS01310	-	MULTISPECIES: integral membrane protein	GO:0005618	cell wall	-	-	-	-	NC_012207.1:295173-296483	39.90345551	16.46752231	18.70429418	23.6992181	23.67757561	22.16702863	588	288	339	377	414	338	886678	[gene=Rv0246], [locus_tag=Rv0246], [location=296809..298119]	[product=integral membrane protein]	1	1311	1	1311	1311	1311	1311	0	1311	1311	100
JTY_RS01315	-	MULTISPECIES: succinate dehydrogenase/fumarate reductase iron-sulfur subunit	GO:0005618|GO:0005886	cell wall|plasma membrane	K00240	succinate dehydrogenase / fumarate reductase, iron-sulfur subunit[1.3.5.4]	ko01100|ko01110|ko01130|ko01120|ko01200|ko00190|ko00020|ko00720|ko00650	Metabolic pathways|Biosynthesis of secondary metabolites|Biosynthesis of antibiotics|Microbial metabolism in diverse environments|Carbon metabolism|Oxidative phosphorylation|Citrate cycle (TCA cycle)|Carbon fixation pathways in prokaryotes|Butanoate metabolism	NC_012207.1:296480-297226	236.7728661	217.8603603	238.2092686	258.6021087	254.44668	254.9448406	1988	2171	2460	2344	2535	2215	886677	[gene=Rv0247c], [locus_tag=Rv0247c], [location=298116..298862]	[product=succinate dehydrogenase iron-sulfur subunit]	1	747	1	747	747	747	747	0	747	747	100
JTY_RS01320	-	MULTISPECIES: fumarate reductase/succinate dehydrogenase flavoprotein subunit	GO:0005618|GO:0005886	cell wall|plasma membrane	K00239	succinate dehydrogenase / fumarate reductase, flavoprotein subunit[1.3.5.4]	ko01100|ko01110|ko01130|ko01120|ko01200|ko00190|ko00020|ko00720|ko00650	Metabolic pathways|Biosynthesis of secondary metabolites|Biosynthesis of antibiotics|Microbial metabolism in diverse environments|Carbon metabolism|Oxidative phosphorylation|Citrate cycle (TCA cycle)|Carbon fixation pathways in prokaryotes|Butanoate metabolism	NC_012207.1:297227-299167	782.4733645	781.4004723	802.6829941	595.2747296	588.2043222	622.6733179	17071	20233	21539	14020	15227	14057	886675	[gene=Rv0248c], [locus_tag=Rv0248c], [location=298863..300803]	[product=succinate dehydrogenase flavoprotein subunit]	1	1941	1	1941	1941	1941	1941	0	1941	1941	100
JTY_RS01325	-	MULTISPECIES: succinate dehydrogenase membrane anchor subunit	GO:0052572	response to host immune response	-	-	-	-	NC_012207.1:299198-300019	508.3758088	549.5361156	584.1299348	578.5943934	575.2947801	676.1183031	4697	6026	6638	5771	6307	6464	886671	[gene=Rv0249c], [locus_tag=Rv0249c], [location=300834..301655]	[product=succinate dehydrogenase membrane anchor subunit]	1	822	1	822	822	822	822	0	822	822	100
JTY_RS01330	-	MULTISPECIES: hypothetical protein	-	-	-	-	-	-	NC_012207.1:300099-300392	111.0592544	133.6050036	131.6286614	86.61772968	87.22046822	99.43166627	367	524	535	309	342	340	886669	[gene=Rv0250c], [locus_tag=Rv0250c], [location=301735..302028]	[product=hypothetical protein]	1	294	1	294	294	294	294	2.00E-155	294	294	100
JTY_RS01335	-	MULTISPECIES: Hsp20/alpha crystallin family protein	GO:0046677|GO:0005618|GO:0071451|GO:0042542|GO:0009405|GO:0005886	response to antibiotic|cell wall|cellular response to superoxide|response to hydrogen peroxide|pathogenesis|plasma membrane	-	-	-	-	NC_012207.1:300537-301016	54.12254755	28.11062823	31.79695215	30.90474578	30.30405523	33.31698839	292	180	211	180	194	186	886667	[gene=hsp], [locus_tag=Rv0251c], [location=302173..302652]	[product=heat shock protein]	1	480	1	480	480	480	480	0	480	480	100
JTY_RS01340	-	MULTISPECIES: nitrite reductase large subunit	GO:0042128|GO:0005618|GO:0005829|GO:0080033|GO:0005886	nitrate assimilation|cell wall|cytosol|response to nitrite|plasma membrane	K00362	nitrite reductase (NADH) large subunit[1.7.1.15]	ko01120|ko00910	Microbial metabolism in diverse environments|Nitrogen metabolism	NC_012207.1:301296-303791	115.5235489	101.0299992	30.25520391	29.48504901	26.64517037	24.1471959	3241	3364	1044	893	887	701	886665	[gene=nirB], [locus_tag=Rv0252], [location=302866..305427]	[product=nitrite reductase large subunit NirB]	1	2496	67	2562	2496	2562	2496	0	2490	2494	99.92
JTY_RS01345	-	MULTISPECIES: nitrite reductase (NAD(P)H) small subunit	GO:0051537|GO:0009344|GO:0005737|GO:0055114|GO:0042128|GO:0008942|GO:0009061|GO:0016491	2 iron, 2 sulfur cluster binding|nitrite reductase complex [NAD(P)H]|cytoplasm|oxidation-reduction process|nitrate assimilation|nitrite reductase [NAD(P)H] activity|anaerobic respiration|oxidoreductase activity	K00363	nitrite reductase (NADH) small subunit[1.7.1.15]	ko01120|ko00910	Microbial metabolism in diverse environments|Nitrogen metabolism	NC_012207.1:303817-304173	107.6592849	76.43140216	24.92188391	24.93151329	23.52287628	19.02608707	432	364	123	108	112	79	886664	[gene=nirD], [locus_tag=Rv0253], [location=305453..305809]	[product=nitrite reductase small subunit NirD]	1	357	1	357	357	357	357	0	357	357	100
JTY_RS01350	-	MULTISPECIES: cobalamin biosynthesis protein CobU	GO:0008820|GO:0008819|GO:0009236	cobinamide phosphate guanylyltransferase activity|cobinamide kinase activity|cobalamin biosynthetic process	K02231	adenosylcobinamide kinase / adenosylcobinamide-phosphate guanylyltransferase[2.7.7.62]	ko01100	Metabolic pathways	NC_012207.1:304189-304713	58.63441949	36.98103997	52.35625497	55.88375872	54.98451703	51.42379105	346	259	380	356	385	314	886661	[gene=cobU], [locus_tag=Rv0254c], [location=305825..306349]	[product=bifunctional cobinamide kinase%2Fcobinamide phosphate guanylyltransferase]	1	525	1	525	525	525	525	0	525	525	100
JTY_RS01355	-	MULTISPECIES: cobyric acid synthase CobQ	GO:0009236|GO:0003824	cobalamin biosynthetic process|catalytic activity	K02232	adenosylcobyric acid synthase[6.3.5.10]	ko01100|ko00860	Metabolic pathways|Porphyrin and chlorophyll metabolism	NC_012207.1:304738-306222	47.27012221	27.96549939	33.12278208	29.24683211	33.22299756	31.32306585	789	554	680	527	658	541	886673	[gene=cobQ1], [locus_tag=Rv0255c], [location=306374..307858]	[product=cobyric acid synthase]	1	1485	1	1485	1485	1485	1485	0	1482	1484	99.93
JTY_RS01360	-	MULTISPECIES: PPE family protein	GO:0005886	plasma membrane	-	-	-	-	NC_012207.1:306241-307911	42.54086506	23.23763732	28.78652969	43.64772691	43.92843844	42.86092612	799	518	665	885	979	833	886684	[gene=PPE2], [locus_tag=Rv0256c], [location=307877..309547]	[product=PPE family protein PPE2]	1	1671	1	1671	1671	1671	1671	0	1671	1671	100
JTY_RS01365	-	MULTISPECIES: hypothetical protein	-	-	-	-	-	-	NC_012207.1:308219-308437	162.905754	119.4593459	148.9623107	126.0651677	132.8393502	118.1723159	401	349	451	335	388	301	3205110	[gene=Rv0257], [locus_tag=Rv0257], [location=309699..310073]	[product=hypothetical protein]	1	219	157	375	219	375	219	6.00E-114	219	219	100
JTY_RS01370	-	MULTISPECIES: hypothetical protein	GO:0010033	response to organic substance	-	-	-	-	NC_012207.1:308658-309113	60.09265351	50.63193595	29.6633171	26.38659676	24.66416759	25.4543778	308	308	187	146	150	135	886654	[gene=Rv0258c], [locus_tag=Rv0258c], [location=310294..310749]	[product=hypothetical protein]	1	456	1	456	456	456	456	0	456	456	100
JTY_RS01375	-	MULTISPECIES: sirohydrochlorin chelatase	GO:0051266|GO:0019354	sirohydrochlorin ferrochelatase activity|siroheme biosynthetic process	-	-	-	-	NC_012207.1:309138-309881	71.38997053	88.6642457	25.95871168	14.73241555	13.101168	14.79211812	597	880	267	133	130	128	886657	[gene=Rv0259c], [locus_tag=Rv0259c], [location=310774..311517]	[product=hypothetical protein]	1	744	1	744	744	744	744	0	741	743	99.87
JTY_RS01380	-	MULTISPECIES: uroporphyrinogen-III synthase	GO:0010468|GO:0005618	regulation of gene expression|cell wall	K01719	uroporphyrinogen-III synthase[4.2.1.75]	ko01100|ko01110|ko01120|ko00860	Metabolic pathways|Biosynthesis of secondary metabolites|Microbial metabolism in diverse environments|Porphyrin and chlorophyll metabolism	NC_012207.1:309878-311023	83.37882955	79.40958268	27.07803332	25.74503141	27.02124315	29.03482606	1074	1214	429	358	413	387	886651	[gene=Rv0260c], [locus_tag=Rv0260c], [location=311514..312659]	[product=transcriptional regulator]	1	1146	1	1146	1146	1146	1146	0	1143	1145	99.91
JTY_RS01385	-	MULTISPECIES: NarK/NasA family nitrate transporter	GO:0005886	plasma membrane	K02575	MFS transporter, NNP family, nitrate/nitrite transporter[-]	ko00910	Nitrogen metabolism	NC_012207.1:311123-312532	35.65048748	17.54418977	15.49288622	14.72908206	14.67675616	13.1102674	565	330	302	252	276	215	886663	[gene=narK3], [locus_tag=Rv0261c], [location=312759..314168]	[product=nitrate%2Fnitrite transporter]	1	1410	1	1410	1410	1410	1410	0	1401	1407	99.79
JTY_RS01390	-	MULTISPECIES: aminoglycoside N-acetyltransferase AAC(2\')-Ic	GO:0047921|GO:0030649|GO:0005886|GO:0034069	aminoglycoside 2'-N-acetyltransferase activity|aminoglycoside antibiotic catabolic process|plasma membrane|aminoglycoside N-acetyltransferase activity	-	-	-	-	NC_012207.1:312673-313218	253.7067993	244.5176894	226.0114872	224.7486229	233.5882311	199.3583113	1557	1781	1706	1489	1701	1266	886648	[gene=aac], [locus_tag=Rv0262c], [location=314309..314854]	[product=aminoglycoside 2%27-N-acetyltransferase]	1	546	1	546	546	546	546	0	546	546	100
JTY_RS01395	-	MULTISPECIES: hypothetical protein	GO:0003674|GO:0008150	molecular_function|biological_process	-	-	-	-	NC_012207.1:313228-314130	72.61326283	52.96294381	50.86631576	27.10588765	30.05803886	28.5645288	737	638	635	297	362	300	886659	[gene=Rv0263c], [locus_tag=Rv0263c], [location=314864..315766]	[product=hypothetical protein]	1	903	1	903	903	903	903	0	903	903	100
JTY_RS01400	-	MULTISPECIES: hypothetical protein	GO:0052562	negative regulation by symbiont of host immune response	-	-	-	-	NC_012207.1:314147-314800	54.41500613	44.35806593	49.88187467	30.11717852	34.05011406	29.71145995	400	387	451	239	297	226	886646	[gene=Rv0264c], [locus_tag=Rv0264c], [location=315783..316415]	[product=hypothetical protein]	22	654	1	633	654	633	633	0	633	633	100
JTY_RS01405	-	MULTISPECIES: ABC transporter substrate-binding protein	GO:0005576	extracellular region	K02016	iron complex transport system substrate-binding protein[-]	ko02010	ABC transporters	NC_012207.1:314875-315867	133.3183158	136.5615129	148.3107528	99.59261046	91.74165554	99.31329089	1488	1809	2036	1200	1215	1147	886650	[gene=fecB2], [locus_tag=Rv0265c], [location=316511..317503]	[product=iron ABC transporter substrate-binding lipoprotein]	1	993	1	993	993	993	993	0	990	992	99.9
JTY_RS01410	-	MULTISPECIES: 5-oxoprolinase	GO:0005886	plasma membrane	K01469	5-oxoprolinase (ATP-hydrolysing)[3.5.2.9]	ko00480	Glutathione metabolism	NC_012207.1:315889-319518	63.82201856	46.87682497	56.47252585	57.75710665	57.79370638	54.24028604	2604	2270	2834	2544	2798	2290	886642	[gene=oplA], [locus_tag=Rv0266c], [location=317525..321154]	[product=5-oxoprolinase OplA]	1	3630	1	3630	3630	3630	3630	0	3624	3628	99.94
JTY_RS01415	-	MULTISPECIES: NarK family nitrate/nitrite MFS transporter	GO:0005886	plasma membrane	K02575	MFS transporter, NNP family, nitrate/nitrite transporter[-]	ko00910	Nitrogen metabolism	NC_012207.1:319695-321086	38.85979497	12.06278098	5.975879605	5.446818714	4.20141987	3.273630389	608	224	115	92	78	53	886644	[gene=narU], [locus_tag=Rv0267], [location=321331..322722]	[product=nitrite extrusion protein NarU]	1	1392	1	1392	1392	1392	1392	0	1392	1392	100
JTY_RS01420	-	MULTISPECIES: prevent-host-death family protein	GO:0003674|GO:0008150	molecular_function|biological_process	-	-	-	-	NC_012207.1:321128-321637	90.53844186	84.07458041	95.45290051	133.1532593	136.5792981	142.1185444	519	572	673	824	929	843	886647	[gene=Rv0268c], [locus_tag=Rv0268c], [location=322764..323273]	[product=hypothetical protein]	1	510	1	510	510	510	510	0	510	510	100
JTY_RS01425	-	MULTISPECIES: DNA polymerase domain-containing protein	GO:0005575|GO:0003674|GO:0008150	cellular_component|molecular_function|biological_process	-	-	-	-	NC_012207.1:321702-322895	47.24121622	33.21164012	33.50157015	22.36326083	21.2879995	22.6109634	634	529	553	324	339	314	886640	[gene=Rv0269c], [locus_tag=Rv0269c], [location=323338..324531]	[product=hypothetical protein]	1	1194	1	1194	1194	1194	1194	0	1194	1194	100
JTY_RS01430	-	MULTISPECIES: acyl-CoA synthetase	GO:0005618|GO:0005886	cell wall|plasma membrane	-	-	-	-	NC_012207.1:322931-324613	183.5404265	162.4836555	165.7284242	98.37636411	100.3283388	105.9541257	3472	3648	3856	2009	2252	2074	886637	[gene=fadD2], [locus_tag=Rv0270], [location=324567..326249]	[product=fatty-acid--CoA ligase FadD2]	1	1683	1	1683	1683	1683	1683	0	1677	1681	99.88
JTY_RS01435	-	MULTISPECIES: acyl-CoA dehydrogenase	GO:0005618|GO:0005886	cell wall|plasma membrane	-	-	-	-	NC_012207.1:324630-326825	116.5989244	99.8805475	96.08333936	60.53367925	60.74114329	60.52996082	2878	2926	2917	1613	1779	1546	886641	[gene=fadE6], [locus_tag=Rv0271c], [location=326266..328461]	[product=acyl-CoA dehydrogenase FadE6]	1	2196	1	2196	2196	2196	2196	0	2196	2196	100
JTY_RS01440	-	MULTISPECIES: hypothetical protein	GO:0005575|GO:0003674|GO:0008150	cellular_component|molecular_function|biological_process	-	-	-	-	NC_012207.1:326939-328072	56.72331695	38.34014008	38.2720657	35.24711215	32.92724448	36.6207533	723	580	600	485	498	483	886635	[gene=Rv0272c], [locus_tag=Rv0272c], [location=328575..329708]	[product=hypothetical protein]	1	1134	1	1134	1134	1134	1134	0	1134	1134	100
JTY_RS01445	-	MULTISPECIES: TetR/AcrR family transcriptional regulator	GO:0003677|GO:0006355|GO:0042803	DNA binding|regulation of transcription, DNA-templated|protein homodimerization activity	-	-	-	-	NC_012207.1:328069-328689	36.67615918	21.24513073	23.06307375	17.78307915	19.68051914	22.84472339	256	176	198	134	163	165	886633	[gene=Rv0273c], [locus_tag=Rv0273c], [location=329705..330325]	[product=transcriptional regulator]	1	621	1	621	621	621	621	0	621	621	100
JTY_RS01450	-	MULTISPECIES: VOC family protein	GO:0008152|GO:0003824	metabolic process|catalytic activity	-	-	-	-	NC_012207.1:328786-329367	110.67558	85.90964608	95.07860449	63.0132944	58.23109143	60.56946257	724	667	765	445	452	410	886631	[gene=Rv0274], [locus_tag=Rv0274], [location=330422..331003]	[product=hypothetical protein]	1	582	1	582	582	582	582	0	582	582	100
JTY_RS01455	-	MULTISPECIES: TetR/AcrR family transcriptional regulator	GO:0005886	plasma membrane	-	-	-	-	NC_012207.1:329297-330031	68.39073109	29.57672568	41.82596207	29.3771007	39.68278911	32.16902168	565	290	425	262	389	275	886629	[gene=Rv0275c], [locus_tag=Rv0275c], [location=330933..331658]	[product=transcriptional regulator]	10	735	1	726	735	726	726	0	723	725	99.86
JTY_RS01460	-	MULTISPECIES: DUF2236 domain-containing protein	GO:0005886	plasma membrane	-	-	-	-	NC_012207.1:330112-331032	66.2674998	61.77618733	69.27127498	46.35161786	38.91420102	47.98401614	686	759	882	518	478	514	886627	[gene=Rv0276], [locus_tag=Rv0276], [location=331748..332668]	[product=hypothetical protein]	1	921	1	921	921	921	921	0	921	921	100
JTY_RS01465	-	MULTISPECIES: ribonuclease VapC25	GO:0045926	negative regulation of growth	-	-	-	-	NC_012207.1:331072-331500	130.445653	126.8580825	166.0821363	165.786189	162.3669978	166.9478032	629	726	985	863	929	833	886625	[gene=vapC25], [locus_tag=Rv0277c], [location=332708..333136]	[product=ribonuclease VapC25]	1	429	1	429	429	429	429	0	429	429	100
JTY_RS01470	-	MULTISPECIES: CopG family transcriptional regulator	GO:0045927	positive regulation of growth	-	-	-	-	NC_012207.1:331524-331781	56.20884142	81.93466139	71.77358639	44.40083395	47.37055189	65.98392716	163	282	256	139	163	198	14515902	[gene=vapB25], [locus_tag=Rv0277A], [location=333160..333417]	1	258	1	258	258	258	258	8.00E-129	246	254	98.45
JTY_RS01475	-	MULTISPECIES: PE family protein	GO:0005515|GO:0005576	protein binding|extracellular region	-	-	-	-	NC_012207.1:331866-334616	19.17784703	11.52627475	10.59639757	5.002874235	6.159668341	6.688298568	593	423	403	167	226	214	886623	[gene=Rv0278c], [locus_tag=Rv0278c], [location=333437..336310]	[product=PE-PGRS family protein PE_PGRS3]	1	1682	1	1676	2751	2874	1708	0	728	1391	81.44
JTY_RS01480	-	MULTISPECIES: PE family protein	GO:0070482|GO:0052167|GO:0046789|GO:0042594|GO:0005618|GO:0009405	response to oxygen levels|modulation by symbiont of host innate immune response|host cell surface receptor binding|response to starvation|cell wall|pathogenesis	-	-	-	-	NC_012207.1:334880-337579	17.29943513	10.7445093	10.7161784	9.279070192	11.35791337	8.725282689	525	387	400	304	409	274	886623	[gene=Rv0278c], [locus_tag=Rv0278c], [location=333437..336310]	[product=PE-PGRS family protein PE_PGRS3]	1	1658	1	1676	2700	2874	1676	0	1610	1657	98.87
JTY_RS01485	-	PE family protein	GO:0005515|GO:0005576	protein binding|extracellular region	-	-	-	-	NC_012207.1:337829-340333	19.92467324	13.85516809	12.84979239	14.44281012	16.49238326	15.30806263	561	463	445	439	551	446	886621	[gene=PE_PGRS4], [locus_tag=Rv0279c], [location=336560..339073]	[product=PE-PGRS family protein PE_PGRS4]	1	2505	1	2514	2505	2514	2515	0	2389	2475	98.41
JTY_RS01490	-	MULTISPECIES: PPE family protein	GO:0005829|GO:0005576	cytosol|extracellular region	-	-	-	-	NC_012207.1:340624-342234	21.26184767	7.119261035	7.139128895	25.11776733	26.06342861	15.10369895	385	153	159	491	560	283	886619	[gene=PPE3], [locus_tag=Rv0280], [location=339364..340974]	[product=PPE family protein PPE3]	1	1611	1	1611	1611	1611	1611	0	1608	1610	99.94
JTY_RS01495	-	MULTISPECIES: SAM-dependent methyltransferase	GO:0005886	plasma membrane	-	-	-	-	NC_012207.1:342258-343166	246.2537341	259.5205917	285.0399388	402.3633605	407.3114209	453.0694338	2516	3147	3582	4438	4938	4790	886618	[gene=Rv0281], [locus_tag=Rv0281], [location=340998..341906]	[product=S-adenosylmethionine-dependent methyltransferase]	1	909	1	909	909	909	909	0	909	909	100
JTY_RS01500	-	MULTISPECIES: type VII secretion system ESX-3 AAA family ATPase EccA3	GO:0010106|GO:0055072|GO:0005618|GO:0005829|GO:0040007|GO:0033214|GO:0055069|GO:0005886	cellular response to iron ion starvation|iron ion homeostasis|cell wall|cytosol|growth|iron assimilation by chelation and transport|zinc ion homeostasis|plasma membrane	-	-	-	-	NC_012207.1:343423-345285	1088.872839	1111.749539	1093.361706	2045.7676	2036.948511	1534.563939	22801	27630	28160	46246	50612	33251	886613	[gene=eccA3], [locus_tag=Rv0282], [location=342130..344025]	[product=ESX-3 secretion system protein EccA]	1	1863	34	1896	1863	1896	1863	0	1860	1862	99.95
JTY_RS01505	-	MULTISPECIES: type VII secretion system ESX-3 subunit EccB3	GO:0005887|GO:0005618|GO:0005576|GO:0040007|GO:0005886	integral component of plasma membrane|cell wall|extracellular region|growth|plasma membrane	-	-	-	-	NC_012207.1:345282-346898	497.9923301	518.7974005	497.1694417	776.1690896	784.0564036	618.2841794	9051	11191	11114	15229	16909	11628	886645	[gene=eccB3], [locus_tag=Rv0283], [location=344022..345638]	[product=ESX-3 secretion system protein EccB3]	1	1617	1	1617	1617	1617	1617	0	1617	1617	100
JTY_RS01510	-	MULTISPECIES: type VII secretion system ESX-3 FtsK/SpoIIIE family ATPase EccC3	GO:0005887|GO:0005618|GO:0040007|GO:0005886	integral component of plasma membrane|cell wall|growth|plasma membrane	-	-	-	-	NC_012207.1:346895-350887	504.4666047	497.1533792	495.6518303	853.6841053	851.2449621	727.086882	22641	26482	27361	41362	45333	33767	886611	[gene=eccC3], [locus_tag=Rv0284], [location=345635..349627]	[product=ESX-3 secretion system protein EccC3]	1	3993	1	3993	3993	3993	3993	0	3987	3991	99.95
JTY_RS01515	-	MULTISPECIES: type VII secretion system ESX-3 target PE5	GO:0005576|GO:0040007	extracellular region|growth	-	-	-	-	NC_012207.1:350884-351192	208.7447692	271.463015	239.9437043	209.8992946	230.7605914	253.7637777	725	1119	1025	787	951	912	886608	[gene=PE5], [locus_tag=Rv0285], [location=349624..349932]	[product=PE family protein PE5]	1	309	1	309	309	309	309	9.00E-164	309	309	100
JTY_RS01520	-	MULTISPECIES: type VII secretion system ESX-3 target PPE4	GO:0040007	growth	-	-	-	-	NC_012207.1:351195-352736	457.2471491	480.6876887	414.2567111	541.5625765	561.6128222	522.3428383	7925	9888	8831	10133	11550	9368	886607	[gene=PPE4], [locus_tag=Rv0286], [location=349935..351476]	[product=PPE family protein PPE4]	1	1542	1	1542	1542	1542	1542	0	1539	1541	99.94
JTY_RS01525	-	MULTISPECIES: type VII secretion system protein EsxS	GO:0005515|GO:0005576	protein binding|extracellular region	-	-	-	-	NC_012207.1:352785-353078	915.7096533	898.2645803	679.7944104	743.117253	707.4546242	847.508862	3026	3523	2763	2651	2774	2898	886604	[gene=esxG], [locus_tag=Rv0287], [location=351525..351818]	[product=ESAT-6 like protein EsxG]	1	294	1	294	294	294	294	2.00E-155	294	294	100
JTY_RS01530	-	MULTISPECIES: ESAT-6-like protein EsxH	GO:0005515	protein binding	-	-	-	-	NC_012207.1:353108-353398	154.0897742	223.3391365	194.3827751	191.1638023	200.2016072	190.2768045	504	867	782	675	777	644	886603	[gene=esxH], [locus_tag=Rv0288], [location=351848..352138]	[product=ESAT-6-like protein EsxH]	1	291	1	291	291	291	291	8.00E-154	291	291	100
JTY_RS01535	-	MULTISPECIES: type VII secretion system ESX-3 associated protein EspG3	GO:0040007	growth	-	-	-	-	NC_012207.1:353409-354296	776.5705211	743.8758445	637.4864463	752.388554	745.6521972	606.1143009	7751	8812	7826	8107	8831	6260	886602	[gene=espG3], [locus_tag=Rv0289], [location=352149..353036]	[product=ESX-3 secretion-associated protein EspG3]	1	888	1	888	888	888	888	0	888	888	100
JTY_RS01540	-	MULTISPECIES: type VII secretion system ESX-3 subunit EccD3	GO:0005887|GO:0005618|GO:0040007|GO:0005886	integral component of plasma membrane|cell wall|growth|plasma membrane	-	-	-	-	NC_012207.1:354340-355761	668.0143003	650.7216394	545.1012501	654.9561992	652.9285762	519.4422262	10677	12344	10716	11301	12383	8591	886599	[gene=eccD3], [locus_tag=Rv0290], [location=353083..354501]	[product=ESX-3 secretion system protein EccD]	4	1422	1	1419	1422	1419	1419	0	1416	1418	99.93
JTY_RS01545	-	MULTISPECIES: type VII secretion system ESX-3 serine protease mycosin MycP3	GO:0005887|GO:0005618|GO:0005576|GO:0040007|GO:0005886	integral component of plasma membrane|cell wall|extracellular region|growth|plasma membrane	-	-	-	-	NC_012207.1:355758-357143	710.6565483	693.0433609	556.7024425	675.4167492	664.6944132	557.7478423	11071	12814	10667	11359	12287	8991	886615	[gene=mycP3], [locus_tag=Rv0291], [location=354498..355883]	[product=membrane-anchored mycosin MycP]	1	1386	1	1386	1386	1386	1386	0	1386	1386	100
JTY_RS01550	-	MULTISPECIES: type VII secretion system ESX-3 subunit EccE3	GO:0005887|GO:0005618|GO:0040007|GO:0005886	integral component of plasma membrane|cell wall|growth|plasma membrane	-	-	-	-	NC_012207.1:357140-358135	379.9025175	366.6044264	314.3199476	360.7631215	364.8072352	275.2023342	4253	4871	4328	4360	4846	3188	886601	[gene=eccE3], [locus_tag=Rv0292], [location=355880..356875]	[product=ESX-3 secretion system protein EccE]	1	996	1	996	996	996	996	0	993	995	99.9
JTY_RS01555	-	MULTISPECIES: peptidase	GO:0071500|GO:0005886	cellular response to nitrosative stress|plasma membrane	-	-	-	-	NC_012207.1:358122-359324	349.8095661	347.203762	344.6550044	344.6542561	340.2411592	338.0559945	4730	5572	5732	5031	5459	4730	886594	[gene=eccE3], [locus_tag=Rv0293c], [location=356862..358064]	[product=hypothetical protein]	1	1203	1	1203	1203	1203	1203	0	1200	1202	99.92
JTY_RS01560	-	MULTISPECIES: trans-aconitate 2-methyltransferase	GO:0044119	growth of symbiont in host cell	-	-	-	-	NC_012207.1:359431-360216	40.40937247	17.26215448	20.1542305	24.53510744	29.38107797	21.33072542	357	181	219	234	308	195	886593	[gene=tam], [locus_tag=Rv0294], [location=358171..358956]	[product=trans-aconitate methyltransferase]	1	786	1	786	786	786	786	0	786	786	100
JTY_RS01565	-	MULTISPECIES: hypothetical protein	GO:0050656|GO:0046506|GO:0008146|GO:0005618|GO:0042803|GO:0005991|GO:0005886|GO:0050427	3'-phosphoadenosine 5'-phosphosulfate binding|sulfolipid biosynthetic process|sulfotransferase activity|cell wall|protein homodimerization activity|trehalose metabolic process|plasma membrane|3'-phosphoadenosine 5'-phosphosulfate metabolic process	-	-	-	-	NC_012207.1:360205-361008	182.2525968	174.2577582	212.144521	149.4502063	155.3668245	164.9002943	1647	1869	2358	1458	1666	1542	886596	[gene=tam], [locus_tag=Rv0295c], [location=358945..359748]	[product=hypothetical protein]	1	804	1	804	804	804	804	0	804	804	100
JTY_RS01570	-	MULTISPECIES: sulfatase	GO:0046872|GO:0005618|GO:0004065	metal ion binding|cell wall|arylsulfatase activity	-	-	-	-	NC_012207.1:361018-362415	64.72171424	47.7223557	58.8815143	73.6881478	78.25058206	78.90648198	1017	890	1138	1250	1459	1283	886600	[gene=atsG], [locus_tag=Rv0296c], [location=359758..361155]	[product=sulfatase]	1	1398	1	1398	1398	1398	1398	0	1398	1398	100
JTY_RS01575	-	MULTISPECIES: PE family protein	GO:0005618	cell wall	-	-	-	-	NC_012207.1:362594-364414	78.51311109	66.15229872	75.79010703	80.10476993	91.65468736	91.31448232	1607	1607	1908	1770	2226	1934	885981	[gene=PE_PGRS5], [locus_tag=Rv0297], [location=361334..363109]	[product=PE-PGRS family protein PE_PGRS5]	1507	1821	1462	1776	1821	1776	315	3.00E-166	315	315	100
JTY_RS01580	-	MULTISPECIES: antitoxin	GO:0045927	positive regulation of growth	-	-	-	-	NC_012207.1:364557-364784	40.97217731	62.46793038	73.28589841	72.29212544	73.33465507	71.64923304	105	190	231	200	223	190	886590	[gene=Rv0298], [locus_tag=Rv0298], [location=363252..363479]	[product=antitoxin]	1	228	1	228	228	228	228	7.00E-119	228	228	100
JTY_RS01585	-	MULTISPECIES: toxin-antitoxin system toxin	GO:0045926	negative regulation of growth	-	-	-	-	NC_012207.1:364781-365083	41.40126864	52.44829345	58.01061734	38.89438211	47.0163959	50.79304959	141	212	243	143	190	179	886598	[gene=Rv0299], [locus_tag=Rv0299], [location=363476..363778]	[product=toxin]	1	303	1	303	303	303	303	2.00E-160	303	303	100
JTY_RS01590	-	MULTISPECIES: antitoxin VapB2	GO:0045727|GO:0060701	positive regulation of translation|negative regulation of ribonuclease activity	-	-	-	-	NC_012207.1:365131-365352	22.04184641	29.71462629	37.79621815	25.24352435	27.01932614	34.85644528	55	88	116	68	80	90	886588	[gene=vapB2], [locus_tag=Rv0300], [location=363826..364047]	[product=antitoxin VapB2]	1	222	1	222	222	222	222	1.00E-115	222	222	100
JTY_RS01595	-	MULTISPECIES: ribonuclease VapC2	GO:0090501|GO:0017148|GO:0040008|GO:0004540	RNA phosphodiester bond hydrolysis|negative regulation of translation|regulation of growth|ribonuclease activity	-	-	-	-	NC_012207.1:365343-365774	144.9856091	185.3217204	219.179458	229.6876037	212.7875385	222.5108532	704	1068	1309	1204	1226	1118	886586	[gene=vapC2], [locus_tag=Rv0301], [location=364044..364469]	[product=ribonuclease VapC2]	7	432	1	426	432	426	426	0	426	426	100
JTY_RS01600	-	MULTISPECIES: TetR/AcrR family transcriptional regulator	GO:0006355	regulation of transcription, DNA-templated	-	-	-	-	NC_012207.1:365911-366543	135.0690687	131.6861622	185.8065335	224.5847949	238.0848875	223.3013474	961	1112	1626	1725	2010	1644	886584	[gene=Rv0302], [locus_tag=Rv0302], [location=364605..365237]	[product=transcriptional regulator]	1	633	1	633	633	633	633	0	633	633	100
JTY_RS01605	-	MULTISPECIES: dehydrogenase/reductase	GO:0005575	cellular_component	-	-	-	-	NC_012207.1:366540-367448	82.60662419	62.59171456	77.10883687	97.55363107	105.8283491	101.4913346	844	759	969	1076	1283	1073	886581	[gene=Rv0303], [locus_tag=Rv0303], [location=365234..366142]	[product=dehydrogenase%2Freductase]	1	909	1	909	909	909	909	0	909	909	100
JTY_RS01610	-	MULTISPECIES: PPE family protein	GO:0005618|GO:0005829|GO:0005886	cell wall|cytosol|plasma membrane	-	-	-	-	NC_012207.1:367456-370899	28.23533699	8.162200032	11.02655815	12.08434062	12.38763712	11.53378427	1093	375	525	505	569	462	886592	[gene=PPE5], [locus_tag=Rv0304c], [location=366150..372764]	[product=PPE family protein PPE5]	1090	1581	412	903	3444	6615	499	1.00E-72	147	384	76.95
JTY_RS01615	-	-	GO:0005618|GO:0005829|GO:0005886	cell wall|cytosol|plasma membrane	-	-	-	-	NC_012207.1:374110-376970	32.15429087	17.24037449	20.58024033	22.55480581	22.98376425	25.48419994	1034	658	814	783	877	848	885978	[gene=PPE6], [locus_tag=Rv0305c], [location=372820..375711]	[product=PPE family protein PPE6]	916	1250	2236	2571	2861	2892	340	8.00E-59	122	269	79.12
JTY_RS01620	-	MULTISPECIES: 5,6-dimethylbenzimidazole synthase	GO:0005618	cell wall	K04719	5,6-dimethylbenzimidazole synthase[1.13.11.79]	ko01100|ko00740	Metabolic pathways|Riboflavin metabolism	NC_012207.1:377173-377844	54.54621527	23.42548985	31.53860923	26.12198743	29.45601369	25.97288431	412	210	293	213	264	203	886577	[gene=Rv0306], [locus_tag=Rv0306], [location=375914..376585]	[product=oxidoreductase]	1	672	1	672	672	672	672	0	672	672	100
JTY_RS01625	-	MULTISPECIES: hypothetical protein	-	-	-	-	-	-	NC_012207.1:377832-378314	122.6769418	96.06883868	99.1413728	129.8472522	124.6544022	128.3456063	666	619	662	761	803	721	886580	[gene=Rv0307c], [locus_tag=Rv0307c], [location=376573..377055]	[product=hypothetical protein]	1	483	1	483	483	483	483	0	480	482	99.79
JTY_RS01630	-	MULTISPECIES: PAP2 family protein	GO:0003674|GO:0008150	molecular_function|biological_process	-	-	-	-	NC_012207.1:378372-379088	401.4128379	372.9261871	418.9738179	383.9037204	371.7576435	401.1161367	3235	3567	4153	3340	3555	3345	886583	[gene=Rv0308], [locus_tag=Rv0308], [location=377113..377829]	[product=integral membrane protein]	1	717	1	717	717	717	717	0	717	717	100
JTY_RS01635	-	MULTISPECIES: hypothetical protein	GO:0005618|GO:0005576	cell wall|extracellular region	-	-	-	-	NC_012207.1:379190-379846	337.0510206	329.968005	342.6244239	332.661994	326.9630177	360.4058043	2489	2892	3112	2652	2865	2754	886574	[gene=Rv0309], [locus_tag=Rv0309], [location=377931..378587]	[product=hypothetical protein]	1	657	1	657	657	657	657	0	657	657	100
JTY_RS01640	-	MULTISPECIES: nuclear transport factor 2 family protein	-	-	-	-	-	-	NC_012207.1:379916-380407	60.5781912	44.03226344	49.25200326	49.4141949	44.19496977	42.98965107	335	289	335	295	290	246	886570	[gene=Rv0310c], [locus_tag=Rv0310c], [location=378657..379148]	[product=hypothetical protein]	1	492	1	492	492	492	492	0	492	492	100
JTY_RS01645	-	MULTISPECIES: hypothetical protein	GO:0040007|GO:0009405	growth|pathogenesis	-	-	-	-	NC_012207.1:380431-381660	74.06802909	55.64223571	65.27725288	56.81794429	55.77702692	59.27666344	1024	913	1110	848	915	848	886579	[gene=Rv0311], [locus_tag=Rv0311], [location=379172..380401]	[product=hypothetical protein]	1	1230	1	1230	1230	1230	1230	0	1230	1230	100
JTY_RS01650	-	MULTISPECIES: hypothetical protein	GO:0005576|GO:0040007|GO:0005886	extracellular region|growth|plasma membrane	-	-	-	-	NC_012207.1:381815-383677	50.62082864	32.71272817	38.01139042	54.94191234	60.24879619	54.31963221	1060	813	979	1242	1497	1177	886566	[gene=Rv0312], [locus_tag=Rv0312], [location=380556..382418]	[product=hypothetical protein]	1	1863	1	1863	1863	1863	1863	0	1857	1861	99.89
JTY_RS01655	-	MULTISPECIES: hypothetical protein	-	-	-	-	-	-	NC_012207.1:383749-384135	1790.63422	2048.176018	1898.260338	2023.054644	2050.006064	2068.83168	7789	10574	10156	9500	10581	9312	886572	[gene=Rv0313], [locus_tag=Rv0313], [location=382490..382876]	[product=hypothetical protein]	1	387	1	387	387	387	387	0	387	387	100
JTY_RS01660	-	MULTISPECIES: DUF3060 domain-containing protein	GO:0005576	extracellular region	-	-	-	-	NC_012207.1:384138-384773	184.7913925	178.2106257	210.7474473	156.9213844	167.4057985	182.7732885	1321	1512	1853	1211	1420	1352	886564	[gene=Rv0314c], [locus_tag=Rv0314c], [location=382879..383541]	[product=membrane protein]	1	636	28	663	636	663	636	0	633	635	99.84
JTY_RS01665	-	MULTISPECIES: beta-1,3-glucanase	GO:0005576	extracellular region	-	-	-	-	NC_012207.1:384861-385745	315.9637708	306.9614416	356.7672632	503.2305986	534.5109866	546.5748165	3143	3624	4365	5404	6309	5626	886563	[gene=Rv0315], [locus_tag=Rv0315], [location=383602..384486]	[product=beta-1%2C3-glucanase]	1	885	1	885	885	885	885	0	882	884	99.89
JTY_RS01670	-	MULTISPECIES: muconolactone isomerase	GO:0005618	cell wall	-	-	-	-	NC_012207.1:385794-386408	166.3638685	170.5224562	234.527703	210.7892505	223.4738739	253.4637347	1150	1399	1994	1573	1833	1813	886560	[gene=Rv0316], [locus_tag=Rv0316], [location=384535..385149]	[product=muconolactone isomerase]	1	615	1	615	615	615	615	0	615	615	100
JTY_RS01675	-	MULTISPECIES: glycerophosphodiester phosphodiesterase	GO:0006071|GO:0008081|GO:0044351|GO:0008889|GO:0006629	glycerol metabolic process|phosphoric diester hydrolase activity|macropinocytosis|glycerophosphodiester phosphodiesterase activity|lipid metabolic process	K01126	glycerophosphoryl diester phosphodiesterase[3.1.4.46]	ko00564	Glycerophospholipid metabolism	NC_012207.1:386432-387226	156.785971	137.8539488	162.3199199	153.6300316	150.5238141	144.0555949	1401	1462	1784	1482	1596	1332	886559	[gene=glpQ2], [locus_tag=Rv0317c], [location=385173..385943]	[product=glycerophosphoryl diester phosphodiesterase GlpQ]	25	795	1	771	795	771	771	0	771	771	100
JTY_RS01680	-	-	-	-	-	-	-	-	NC_012207.1:387460-387533	16.83155293	23.29860345	23.45934971	28.9559717	18.23786699	32.53299455	14	23	24	26	18	28	-	-	-
JTY_RS01685	-	MULTISPECIES: ZIP family metal transporter	GO:0016020|GO:0003674|GO:0008150	membrane|molecular_function|biological_process	-	-	-	-	NC_012207.1:387564-388340	42.36596595	14.66432131	22.99428716	30.9711406	30.30041156	27.55316777	370	152	247	292	314	249	886576	[gene=Rv0318c], [locus_tag=Rv0318c], [location=386305..387099]	[product=integral membrane protein]	1	777	19	795	777	795	777	0	774	776	99.87
JTY_RS01690	-	MULTISPECIES: pyrrolidone-carboxylate peptidase	GO:0030163	protein catabolic process	-	-	-	-	NC_012207.1:388407-389075	66.09463178	59.05051505	64.87372571	51.98535587	58.61587773	60.53235993	497	527	600	422	523	471	886555	[gene=pcp], [locus_tag=Rv0319], [location=387148..387816]	[product=pyrrolidone-carboxylate peptidase]	1	669	1	669	669	669	669	0	669	669	100
JTY_RS01695	-	MULTISPECIES: hypothetical protein	GO:0005576	extracellular region	-	-	-	-	NC_012207.1:389147-389809	25.49623648	10.62799133	10.58287879	8.825569763	7.803224305	9.337163417	190	94	97	71	69	72	886553	[gene=Rv0320], [locus_tag=Rv0320], [location=387888..388550]	[product=hypothetical protein]	1	663	1	663	663	663	663	0	663	663	100
JTY_RS01700	-	MULTISPECIES: deoxycytidine triphosphate deaminase	GO:0033973|GO:0004170|GO:0070207	dCTP deaminase (dUMP-forming) activity|dUTP diphosphatase activity|protein homotrimerization	K01494	dCTP deaminase[3.5.4.13]	ko01100|ko00240	Metabolic pathways|Pyrimidine metabolism	NC_012207.1:389841-390413	68.78370201	60.70194732	73.84913575	77.5227603	87.14826845	91.83113053	443	464	585	539	666	612	886552	[gene=dcd], [locus_tag=Rv0321], [location=388582..389154]	[product=deoxycytidine triphosphate deaminase]	1	573	1	573	573	573	573	0	570	572	99.83
JTY_RS01705	-	MULTISPECIES: UDP-glucose/GDP-mannose dehydrogenase family protein	GO:0005886	plasma membrane	K00012	UDPglucose 6-dehydrogenase[1.1.1.22]	ko01100|ko00520|ko00040|ko00053	Metabolic pathways|Amino sugar and nucleotide sugar metabolism|Pentose and glucuronate interconversions|Ascorbate and aldarate metabolism	NC_012207.1:390519-391850	102.9949962	84.8101582	161.5573797	258.1898163	284.3233524	253.0962749	1542	1507	2975	4173	5051	3921	886550	[gene=udgA], [locus_tag=Rv0322], [location=389260..390591]	[product=UDP-glucose 6-dehydrogenase UdgA]	1	1332	1	1332	1332	1332	1332	0	1332	1332	100
JTY_RS01710	-	MULTISPECIES: PIG-L family deacetylase	GO:0010127|GO:0010126	mycothiol-dependent detoxification|mycothiol metabolic process	-	-	-	-	NC_012207.1:391839-392510	75.19958647	46.96251521	54.25071791	45.86664373	45.41138713	47.21178446	568	421	504	374	407	369	886557	[gene=udgA], [locus_tag=Rv0323c], [location=390580..391251]	[product=hypothetical protein]	1	672	1	672	672	672	672	0	669	671	99.85
JTY_RS01715	-	MULTISPECIES: ArsR family transcriptional regulator	GO:0005886	plasma membrane	-	-	-	-	NC_012207.1:392611-393291	38.2786622	20.80431169	24.43002764	41.14595409	43.04957994	35.09870871	293	189	230	340	391	278	886548	[gene=Rv0324], [locus_tag=Rv0324], [location=391352..392032]	[product=transcriptional regulator]	1	681	1	681	681	681	681	0	678	680	99.85
JTY_RS01720	-	MULTISPECIES: class I SAM-dependent methyltransferase	GO:0005829	cytosol	-	-	-	-	NC_012207.1:393298-393987	59.82813306	47.91021923	48.95669902	53.03084008	57.91857669	53.83040013	464	441	467	444	533	432	886544	[gene=Rv0326], [locus_tag=Rv0326], [location=392273..392728]	[product=hypothetical protein]	235	690	1	456	690	456	456	0	453	455	99.78
JTY_RS01725	-	MULTISPECIES: cytochrome P450	GO:0005618	cell wall	-	-	-	-	NC_012207.1:393955-395304	24.25212365	2.054487852	3.054133684	4.029059069	3.943353327	4.840303743	368	37	57	66	71	76	886538	[gene=cyp135A1], [locus_tag=Rv0327c], [location=392696..394045]	[product=cytochrome P450 Cyp135A1]	1	1350	1	1350	1350	1350	1350	0	1347	1349	99.93
JTY_RS01730	-	MULTISPECIES: TetR/AcrR family transcriptional regulator	GO:0005886	plasma membrane	-	-	-	-	NC_012207.1:395370-395972	87.05044576	67.50275332	56.6199045	56.85536947	55.83009778	55.46574796	590	543	472	416	449	389	886542	[gene=Rv0328], [locus_tag=Rv0328], [location=394111..394713]	[product=transcriptional regulator]	1	603	1	603	603	603	603	0	603	603	100
JTY_RS01735	-	MULTISPECIES: class I SAM-dependent methyltransferase	GO:0005575|GO:0003674|GO:0008150	cellular_component|molecular_function|biological_process	-	-	-	-	NC_012207.1:395953-396579	29.65608727	9.803617118	11.651982	13.53829337	12.43665878	13.02720239	209	82	101	103	104	95	886536	[gene=Rv0329c], [locus_tag=Rv0329c], [location=394694..395320]	[product=hypothetical protein]	1	627	1	627	627	627	627	0	624	626	99.84
JTY_RS01740	-	MULTISPECIES: TetR/AcrR family transcriptional regulator	-	-	-	-	-	-	NC_012207.1:396606-397346	34.33866844	6.57554992	14.64252697	12.23398503	15.17794929	10.90688469	286	65	150	110	150	94	886540	[gene=Rv0330c], [locus_tag=Rv0330c], [location=395347..396087]	[product=hypothetical protein]	1	741	1	741	741	741	741	0	741	741	100
JTY_RS01745	-	MULTISPECIES: NAD(P)/FAD-dependent oxidoreductase	GO:0055114|GO:0016491	oxidation-reduction process|oxidoreductase activity	K17218	sulfide:quinone oxidoreductase[1.8.5.4]	ko00920	Sulfur metabolism	NC_012207.1:397460-398626	39.0333214	19.14188193	21.63212498	22.73941797	19.91725898	24.82862627	512	298	349	322	310	337	886534	[gene=Rv0331], [locus_tag=Rv0331], [location=396201..397367]	[product=dehydrogenase%2Freductase]	1	1167	1	1167	1167	1167	1167	0	1167	1167	100
JTY_RS01750	-	MULTISPECIES: maleylpyruvate isomerase family mycothiol-dependent enzyme	GO:0005886	plasma membrane	-	-	-	-	NC_012207.1:398731-399486	138.7484062	120.6723614	149.3568348	203.0887998	201.7291382	193.908035	1179	1217	1561	1863	2034	1705	886532	[gene=Rv0332], [locus_tag=Rv0332], [location=397442..398227]	[product=hypothetical protein]	1	756	31	786	756	786	756	0	753	755	99.87
JTY_RS01755	-	MULTISPECIES: nuclear transport factor 2 family protein	-	-	-	-	-	-	NC_012207.1:399513-399887	34.40124075	36.58121908	41.66457899	44.39316603	39.78881787	50.44107222	145	183	216	202	199	220	886528	[gene=Rv0333], [locus_tag=Rv0333], [location=398254..398628]	[product=hypothetical protein]	1	375	1	375	375	375	375	0	375	375	100
JTY_RS01760	-	MULTISPECIES: glucose-1-phosphate thymidylyltransferase	GO:0046075|GO:0008879|GO:0006006|GO:0000287|GO:0045226|GO:0005618|GO:0019305|GO:0040007|GO:0005886	dTTP metabolic process|glucose-1-phosphate thymidylyltransferase activity|glucose metabolic process|magnesium ion binding|extracellular polysaccharide biosynthetic process|cell wall|dTDP-rhamnose biosynthetic process|growth|plasma membrane	K00973	glucose-1-phosphate thymidylyltransferase[2.7.7.24]	ko01130|ko00521|ko00525	Biosynthesis of antibiotics|Streptomycin biosynthesis|Acarbose and validamycin biosynthesis	NC_012207.1:399917-400783	77.78330669	64.75926408	72.66799084	98.09699825	88.72938597	85.78086103	758	749	871	1032	1026	865	886568	[gene=rmlA], [locus_tag=Rv0334], [location=398658..399524]	[product=glucose-1-phosphate thymidylyltransferase]	1	867	1	867	867	867	867	0	867	867	100
JTY_RS01765	-	-	GO:0005618|GO:0040007	cell wall|growth	-	-	-	-	NC_012207.1:400794-401096	44.63097214	6.432409745	10.98146625	10.87949781	15.09482269	9.647968049	152	26	46	40	61	34	886527	[gene=PE6], [locus_tag=Rv0335c], [location=399535..400050]	[product=PE family protein PE6]	1	303	214	516	303	516	303	9.00E-159	300	302	99.67
JTY_RS01770	-	-	GO:0005618	cell wall	-	-	-	-	NC_012207.1:401427-402098	21.31531616	10.70882422	13.88560813	19.37678779	16.51320111	16.504916	161	96	129	158	148	129	887322	[gene=Rv0515], [locus_tag=Rv0515], [location=606551..608062]	[product=hypothetical protein]	25	672	1	646	672	1512	648	0	638	645	99.54
JTY_RS01775	-	-	GO:0005618	cell wall	-	-	-	-	NC_012207.1:402596-402963	29.25320644	16.90711903	17.10078386	26.64992185	21.80090029	25.70039231	121	83	87	119	107	110	887322	[gene=Rv0515], [locus_tag=Rv0515], [location=606551..608062]	[product=hypothetical protein]	1	366	1144	1510	368	1512	367	0	363	366	99.73
JTY_RS01780	-	MULTISPECIES: aspartate aminotransferase	GO:0040007|GO:0005886	growth|plasma membrane	K14260	alanine-synthesizing transaminase[2.6.1.2]	ko01100|ko01110|ko01130|ko01230|ko00250|ko01210|ko00220|ko00290	Metabolic pathways|Biosynthesis of secondary metabolites|Biosynthesis of antibiotics|Biosynthesis of amino acids|Alanine, aspartate and glutamate metabolism|2-Oxocarboxylic acid metabolism|Arginine biosynthesis|Valine, leucine and isoleucine biosynthesis	NC_012207.1:403133-404422	262.2155693	248.303064	278.9635528	313.743817	321.5958045	319.4558282	3802	4273	4975	4911	5533	4793	886522	[gene=aspC], [locus_tag=Rv0337c], [location=401873..403162]	[product=aspartate aminotransferase]	1	1290	1	1290	1290	1290	1290	0	1290	1290	100
JTY_RS01785	-	MULTISPECIES: (Fe-S)-binding protein	GO:0005887|GO:0005618|GO:0040007|GO:0005886	integral component of plasma membrane|cell wall|growth|plasma membrane	-	-	-	-	NC_012207.1:404453-407101	307.8799361	302.7045501	353.2336805	268.0829098	263.6292905	280.8522216	9167	10697	12936	8617	9314	8653	886520	[gene=Rv0338c], [locus_tag=Rv0338c], [location=403193..405841]	[product=iron-sulfur-binding reductase]	1	2649	1	2649	2649	2649	2649	0	2640	2646	99.89
JTY_RS01790	-	MULTISPECIES: LuxR family transcriptional regulator	-	-	-	-	-	-	NC_012207.1:407210-409660	86.60903973	68.87537222	71.15378674	63.44881351	62.68130737	60.16084778	2386	2252	2411	1887	2049	1715	886516	[gene=Rv0339c], [locus_tag=Rv0339c], [location=405950..408448]	[product=transcriptional regulator]	1	2451	49	2499	2451	2499	2451	0	2448	2450	99.96
JTY_RS01795	-	MULTISPECIES: hypothetical protein	GO:0005576	extracellular region	-	-	-	-	NC_012207.1:409894-410433	64.25493261	53.72254652	59.74271471	72.03491523	70.95229113	68.78328905	390	387	446	472	511	432	886514	[gene=Rv0340], [locus_tag=Rv0340], [location=408634..409173]	[product=hypothetical protein]	1	540	1	540	540	540	540	0	540	540	100
JTY_RS01800	-	MULTISPECIES: isoniazid-induced protein IniB	-	-	-	-	-	-	NC_012207.1:410622-412061	145.6240584	104.5818451	121.5617242	70.79495999	60.34763394	57.85678577	2357	2009	2420	1237	1159	969	886518	[gene=iniB], [locus_tag=Rv0341], [location=409362..410801]	[product=isoniazid inducible protein IniB]	1	1440	1	1440	1440	1440	1440	0	1440	1440	100
JTY_RS01805	-	MULTISPECIES: isoniazid-inducible protein iniA	GO:0055085|GO:0015562|GO:0005618|GO:0051260|GO:0005886	transmembrane transport|efflux transmembrane transporter activity|cell wall|protein homooligomerization|plasma membrane	-	-	-	-	NC_012207.1:412167-414020	66.41444299	55.39235964	53.13876066	53.07495372	51.92718537	50.73419868	1384	1370	1362	1194	1284	1094	886510	[gene=iniA], [locus_tag=Rv0342], [location=410838..412760]	[product=isoniazid inductible protein IniA]	1	1854	70	1923	1854	1923	1854	0	1848	1852	99.89
JTY_RS01810	-	MULTISPECIES: isoniazid-induced protein IniC	GO:0005829|GO:0005886	cytosol|plasma membrane	-	-	-	-	NC_012207.1:414017-415498	77.14203375	60.44477764	59.93687821	66.95347153	67.94652069	58.65380155	1285	1195	1228	1204	1343	1011	886508	[gene=iniC], [locus_tag=Rv0343], [location=412757..414238]	[product=iIsoniazid inductible protein IniC]	1	1482	1	1482	1482	1482	1482	0	1482	1482	100
JTY_RS01815	-	MULTISPECIES: hypothetical protein	-	-	-	-	-	-	NC_012207.1:415641-416174	59.47896397	33.97140156	43.07541816	84.88217218	101.7973317	78.89474651	357	242	318	550	725	490	886512	[gene=lpqJ], [locus_tag=Rv0344c], [location=414381..414941]	[product=lipoprotein LpqJ]	1	534	28	561	534	561	534	0	531	533	99.81
JTY_RS01820	-	MULTISPECIES: hypothetical protein	-	-	K07141	molybdenum cofactor cytidylyltransferase[2.7.7.76]	ko00790	Folate biosynthesis	NC_012207.1:416304-416720	117.7712196	85.38789992	101.4761506	109.4885978	119.930432	99.58737227	552	475	585	554	667	483	886505	[gene=Rv0345], [locus_tag=Rv0345], [location=415050..415460]	[product=hypothetical protein]	7	417	1	411	417	411	411	0	411	411	100
JTY_RS01825	-	MULTISPECIES: L-asparagine permease 2	GO:0005576	extracellular region	-	-	-	-	NC_012207.1:416762-418225	163.2304242	132.9749499	126.3379096	106.6187943	106.9884339	102.1883127	2686	2597	2557	1894	2089	1740	886530	[gene=ansP2], [locus_tag=Rv0346c], [location=415502..416965]	[product=L-asparagine permease]	1	1464	1	1464	1464	1464	1464	0	1464	1464	100
JTY_RS01830	-	MULTISPECIES: TIGR04255 family protein	GO:0005618|GO:0040007	cell wall|growth	-	-	-	-	NC_012207.1:418564-419550	58.05032037	43.139036	51.15431323	61.03730051	63.1282163	62.37192446	644	568	698	731	831	716	886501	[gene=Rv0347], [locus_tag=Rv0347], [location=417304..418290]	[product=membrane protein]	1	987	1	987	987	987	987	0	987	987	100
JTY_RS01835	-	MULTISPECIES: transcriptional regulator	-	-	-	-	-	-	NC_012207.1:419553-420206	19.9974886	12.83745499	11.50264253	15.49962364	18.91669164	14.32980128	147	112	104	123	165	109	886500	[gene=Rv0348], [locus_tag=Rv0348], [location=418293..418946]	[product=transcriptional regulator]	1	654	1	654	654	654	654	0	654	654	100
JTY_RS01840	-	MULTISPECIES: hypothetical protein	-	-	-	-	-	-	NC_012207.1:420209-420868	54.59430458	47.47568881	50.52440335	59.31234026	57.14307692	49.63336052	405	418	461	475	503	381	886506	[gene=Rv0349], [locus_tag=Rv0349], [location=418949..419608]	[product=hypothetical protein]	1	660	1	660	660	660	660	0	660	660	100
JTY_RS01845	-	MULTISPECIES: molecular chaperone DnaK	GO:0071451|GO:0046688|GO:0009408|GO:0046777|GO:0046677|GO:0005618|GO:0005829|GO:0005576|GO:0040007|GO:0005886	cellular response to superoxide|response to copper ion|response to heat|protein autophosphorylation|response to antibiotic|cell wall|cytosol|extracellular region|growth|plasma membrane	K04043	molecular chaperone DnaK[-]	ko04212	Longevity regulating pathway - worm	NC_012207.1:421095-422972	753.2000664	647.4719457	489.0458715	743.1638574	744.9985928	724.9168462	15899	16221	12697	16935	18660	15834	885946	[gene=dnaK], [locus_tag=Rv0350], [location=419835..421712]	[product=chaperone protein DnaK]	1	1878	1	1878	1878	1878	1878	0	1875	1877	99.95
JTY_RS01850	-	MULTISPECIES: nucleotide exchange factor GrpE	GO:0009267|GO:0005618|GO:0040007	cellular response to starvation|cell wall|growth	-	-	-	-	NC_012207.1:422969-423676	909.9162786	746.863356	499.3925066	576.7735552	564.2484302	559.7145282	7241	7054	4888	4955	5328	4609	886497	[gene=grpE], [locus_tag=Rv0351], [location=421709..422416]	[product=protein GrpE]	1	708	1	708	708	708	708	0	705	707	99.86
JTY_RS01855	-	MULTISPECIES: molecular chaperone DnaJ	GO:0010468|GO:0005618|GO:0040007|GO:0005886	regulation of gene expression|cell wall|growth|plasma membrane	-	-	-	-	NC_012207.1:423712-424899	536.8812843	556.5331926	358.4443059	325.6279173	327.3071632	322.9284435	7169	8820	5887	4694	5186	4462	886495	[gene=dnaJ1], [locus_tag=Rv0352], [location=422452..423639]	[product=chaperone protein DnaJ]	1	1188	1	1188	1188	1188	1188	0	1182	1186	99.83
JTY_RS01860	-	MULTISPECIES: MerR family transcriptional regulator	GO:0045892|GO:0005886	negative regulation of transcription, DNA-templated|plasma membrane	-	-	-	-	NC_012207.1:424899-425279	320.6133354	303.781515	198.9667534	219.1187101	214.1132315	207.8393781	1373	1544	1048	1013	1088	921	885929	[gene=hspR], [locus_tag=Rv0353], [location=423639..424019]	[product=heat shock protein transcriptional repressor HspR]	1	381	1	381	381	381	381	0	381	381	100
JTY_RS01865	-	MULTISPECIES: PPE family protein	GO:0052556	positive regulation by symbiont of host immune response	-	-	-	-	NC_012207.1:425302-435825	47.61216816	31.12716023	30.68913765	29.30339478	30.34353685	31.38843833	5632	4370	4465	3742	4259	3842	886491	[gene=PPE8], [locus_tag=Rv0355c], [location=424777..434679]	[product=PPE family protein PPE8]	3243	3671	9282	9701	10524	9903	431	1.00E-77	157	342	79.35
JTY_RS01870	-	MULTISPECIES: PaaI family thioesterase	GO:1902108|GO:0005758|GO:0043491|GO:0032587|GO:0005829|GO:0006631|GO:0005743|GO:0016290|GO:0005739	regulation of mitochondrial membrane permeability involved in apoptotic process|mitochondrial intermembrane space|protein kinase B signaling|ruffle membrane|cytosol|fatty acid metabolic process|mitochondrial inner membrane|palmitoyl-CoA hydrolase activity|mitochondrion	-	-	-	-	NC_012207.1:435976-436620	33.10460105	24.87101479	30.39155505	20.31575051	22.66806741	23.59422017	240	214	271	159	195	177	886490	[gene=Rv0356c], [locus_tag=Rv0356c], [location=434830..435474]	[product=hypothetical protein]	1	645	1	645	645	645	645	0	645	645	100
JTY_RS01875	-	MULTISPECIES: adenylosuccinate synthetase	GO:0040007	growth	K01939	adenylosuccinate synthase[6.3.4.4]	ko01100|ko00230	Metabolic pathways|Purine metabolism	NC_012207.1:436617-437915	62.87380541	42.0107938	56.24144488	57.22585677	61.35690089	57.38563654	918	728	1010	902	1063	867	886484	[gene=purA], [locus_tag=Rv0357c], [location=435471..436769]	[product=adenylosuccinate synthetase]	1	1299	1	1299	1299	1299	1299	0	1299	1299	100
JTY_RS01880	-	MULTISPECIES: hypothetical protein	-	-	-	-	-	-	NC_012207.1:438006-438653	16.61293205	6.940930782	13.06033402	10.93745936	10.29803881	9.818633795	121	60	117	86	89	74	886493	[gene=Rv0358], [locus_tag=Rv0358], [location=436860..437507]	[product=hypothetical protein]	1	648	1	648	648	648	648	0	648	648	100
JTY_RS01885	-	MULTISPECIES: site-2 protease family protein	GO:0003674|GO:0008150	molecular_function|biological_process	-	-	-	-	NC_012207.1:438664-439443	34.90302275	16.14556839	23.27680154	18.06740044	18.93694542	16.86511254	306	168	251	171	197	153	886482	[gene=Rv0359], [locus_tag=Rv0359], [location=437518..438297]	[product=zinc metalloprotease]	1	780	1	780	780	780	780	0	777	779	99.87
JTY_RS01890	-	MULTISPECIES: DUF3151 domain-containing protein	-	-	-	-	-	-	NC_012207.1:439448-439861	76.50439766	26.97887479	37.21548084	18.51311433	21.55197174	23.26009596	356	149	213	93	119	112	886480	[gene=Rv0360c], [locus_tag=Rv0360c], [location=438302..438739]	[product=hypothetical protein]	1	414	25	438	414	438	414	0	414	414	100
JTY_RS01895	-	MULTISPECIES: membrane protein	GO:0005887|GO:0005618|GO:0005576	integral component of plasma membrane|cell wall|extracellular region	-	-	-	-	NC_012207.1:439968-440795	154.297986	138.4254535	155.3264737	178.9592728	188.1717865	178.9155386	1436	1529	1778	1798	2078	1723	886478	[gene=Rv0361], [locus_tag=Rv0361], [location=438822..439649]	[product=membrane protein]	1	828	1	828	828	828	828	0	828	828	100
JTY_RS01900	-	MULTISPECIES: magnesium transporter	GO:0015693|GO:0015095	magnesium ion transport|magnesium ion transmembrane transporter activity	-	-	-	-	NC_012207.1:441017-442399	55.38820756	34.90618183	45.9738512	52.20075636	51.44977114	44.13969394	861	644	879	876	949	710	886476	[gene=mgtE], [locus_tag=Rv0362], [location=439871..441253]	[product=Mg2%2B transport transmembrane protein MgtE]	1	1383	1	1383	1383	1383	1383	0	1383	1383	100
JTY_RS01905	-	MULTISPECIES: class II fructose-bisphosphate aldolase	GO:0051289|GO:0005618|GO:0004332|GO:0008270|GO:0006096|GO:0005576|GO:0005886	protein homotetramerization|cell wall|fructose-bisphosphate aldolase activity|zinc ion binding|glycolytic process|extracellular region|plasma membrane	K01624	fructose-bisphosphate aldolase, class II[4.1.2.13]	ko01100|ko01110|ko01130|ko01120|ko01230|ko01200|ko00010|ko00680|ko00030|ko00051|ko00710	Metabolic pathways|Biosynthesis of secondary metabolites|Biosynthesis of antibiotics|Microbial metabolism in diverse environments|Biosynthesis of amino acids|Carbon metabolism|Glycolysis / Gluconeogenesis|Methane metabolism|Pentose phosphate pathway|Fructose and mannose metabolism|Carbon fixation in photosynthetic organisms	NC_012207.1:442411-443445	376.9340907	356.3392517	327.1465717	300.110187	295.2069865	302.2977263	4385	4920	4681	3769	4075	3639	886474	[gene=fba], [locus_tag=Rv0363c], [location=441265..442299]	[product=fructose-bisphosphate aldolase]	1	1035	1	1035	1035	1035	1035	0	1035	1035	100
JTY_RS01910	-	MULTISPECIES: membrane protein	GO:0016020|GO:0016021|GO:0005886	membrane|integral component of membrane|plasma membrane	-	-	-	-	NC_012207.1:443541-444224	248.9556713	246.2555233	310.0644057	345.0737543	331.5955537	365.4114052	1914	2247	2932	2864	3025	2907	886473	[gene=Rv0364], [locus_tag=Rv0364], [location=442395..443078]	[product=transmembrane protein]	1	684	1	684	684	684	684	0	681	683	99.85
JTY_RS01915	-	MULTISPECIES: hypothetical protein	GO:0044119|GO:0005886	growth of symbiont in host cell|plasma membrane	-	-	-	-	NC_012207.1:444213-445343	71.89849013	58.25928111	57.30457644	53.70319504	55.75355426	52.3020759	914	879	896	737	841	688	886487	[gene=Rv0365c], [locus_tag=Rv0365c], [location=443067..444197]	[product=hypothetical protein]	1	1131	1	1131	1131	1131	1131	0	1128	1130	99.91
JTY_RS01920	-	MULTISPECIES: hypothetical protein	GO:0005618	cell wall	-	-	-	-	NC_012207.1:445368-445961	31.60329183	17.54152792	24.59850651	26.22233385	29.41093783	25.18580636	211	139	202	189	233	174	886471	[gene=Rv0366c], [locus_tag=Rv0366c], [location=444222..444815]	[product=hypothetical protein]	1	594	1	594	594	594	594	0	594	594	100
JTY_RS01925	-	MULTISPECIES: hypothetical protein	-	-	-	-	-	-	NC_012207.1:445990-446379	48.36231148	70.54085659	78.82585158	85.58247896	74.97899222	78.7039326	212	367	425	405	390	357	886468	[gene=Rv0367c], [locus_tag=Rv0367c], [location=444844..445233]	[product=hypothetical protein]	1	390	1	390	390	390	390	0	390	390	100
JTY_RS01930	-	MULTISPECIES: VWA domain-containing protein	GO:0005829|GO:0005886	cytosol|plasma membrane	-	-	-	-	NC_012207.1:446460-447671	26.86672827	7.421929375	10.68305034	7.13972162	7.114367227	6.526457265	366	120	179	105	115	92	886469	[gene=Rv0368c], [locus_tag=Rv0368c], [location=445314..446525]	[product=hypothetical protein]	1	1212	1	1212	1212	1212	1212	0	1209	1211	99.92
JTY_RS01935	-	MULTISPECIES: hypothetical protein	GO:0005886	plasma membrane	-	-	-	-	NC_012207.1:447677-448279	22.13149635	18.77151872	22.43196119	12.16378774	15.91588675	15.54177452	150	151	187	89	128	109	886485	[gene=Rv0369c], [locus_tag=Rv0369c], [location=446531..447046]	[product=membrane oxidoreductase]	88	603	1	516	603	516	516	0	516	516	100
JTY_RS01940	-	MULTISPECIES: MoxR family ATPase	GO:0005575|GO:0003674|GO:0008150	cellular_component|molecular_function|biological_process	-	-	-	-	NC_012207.1:448293-449189	51.57597307	42.03531567	41.20717342	36.93417966	34.02057096	33.54813079	520	503	511	402	407	350	886465	[gene=Rv0370c], [locus_tag=Rv0370c], [location=447147..448043]	[product=oxidoreductase]	1	897	1	897	897	897	897	0	894	896	99.89
JTY_RS01945	-	MULTISPECIES: hypothetical protein	GO:0005575|GO:0003674|GO:0008150	cellular_component|molecular_function|biological_process	K07141	molybdenum cofactor cytidylyltransferase[2.7.7.76]	ko00790	Folate biosynthesis	NC_012207.1:449186-449779	13.18044908	7.067083805	6.210546069	6.104634954	7.321186912	3.329152443	88	56	51	44	58	23	886463	[gene=Rv0371c], [locus_tag=Rv0371c], [location=448040..448633]	[product=hypothetical protein]	1	594	1	594	594	594	594	0	594	594	100
JTY_RS01950	-	MULTISPECIES: hypothetical protein	GO:0040007	growth	-	-	-	-	NC_012207.1:449776-450531	18.47620578	6.64345783	5.645175276	5.995623615	5.950759659	2.956904209	157	67	59	55	60	26	886460	[gene=Rv0372c], [locus_tag=Rv0372c], [location=448630..449385]	[product=hypothetical protein]	1	756	1	756	756	756	756	0	756	756	100
JTY_RS01955	-	MULTISPECIES: carbon-monoxide dehydrogenase large subunit	GO:0005886	plasma membrane	-	-	-	-	NC_012207.1:450550-452949	33.0295623	19.80235954	18.50551115	20.77490475	19.90066791	19.02287612	891	634	614	605	637	531	886472	[gene=Rv0373c], [locus_tag=Rv0373c], [location=449404..451803]	[product=carbon monoxyde dehydrogenase large subunit]	1	2400	1	2400	2400	2400	2400	0	2394	2398	99.92
JTY_RS01960	-	MULTISPECIES: carbon monoxide dehydrogenase small subunit	GO:0009055|GO:0018492|GO:0006730	electron carrier activity|carbon-monoxide dehydrogenase (acceptor) activity|one-carbon metabolic process	-	-	-	-	NC_012207.1:452946-453425	9.452935454	4.372758105	7.836250798	6.524281615	6.71693566	6.806677138	51	28	52	38	43	38	886462	[gene=Rv0374c], [locus_tag=Rv0374c], [location=451800..452279]	[product=carbon monoxyde dehydrogenase small subunit]	1	480	1	480	480	480	480	0	477	479	99.79
JTY_RS01965	-	MULTISPECIES: xanthine dehydrogenase family protein subunit M	GO:0018492	carbon-monoxide dehydrogenase (acceptor) activity	-	-	-	-	NC_012207.1:453440-454342	25.41958303	12.7841433	17.22245969	12.50341362	12.12287619	13.42534773	258	154	215	137	146	141	886456	[gene=Rv0375c], [locus_tag=Rv0375c], [location=452294..453154]	[product=carbon monoxyde dehydrogenase medium subunit]	43	903	1	861	903	861	861	0	861	861	100
JTY_RS01970	-	MULTISPECIES: hypothetical protein	GO:0003674|GO:0008150	molecular_function|biological_process	-	-	-	-	NC_012207.1:454376-455518	46.23560777	28.39752269	28.98433785	26.96621574	26.43617579	27.98269658	594	433	458	374	403	372	886454	[gene=Rv0376c], [locus_tag=Rv0376c], [location=453230..454372]	[product=hypothetical protein]	1	1143	1	1143	1143	1143	1143	0	1140	1142	99.91
JTY_RS01975	-	MULTISPECIES: LysR family transcriptional regulator	GO:0006355|GO:0003700	regulation of transcription, DNA-templated|sequence-specific DNA binding transcription factor activity	-	-	-	-	NC_012207.1:455567-456532	67.78553852	52.53519731	60.80268691	47.09307723	47.11409506	48.24091145	736	677	812	552	607	542	886452	[gene=Rv0377], [locus_tag=Rv0377], [location=454421..455386]	[product=HTH-type transcriptional regulator]	1	966	1	966	966	966	966	0	960	964	99.79
JTY_RS01980	-	MULTISPECIES: hypothetical protein	-	-	-	-	-	-	NC_012207.1:456777-457004	30.43654703	12.822501	15.22831715	10.84389136	11.18109812	11.3130568	78	39	48	30	34	30	886450	[gene=Rv0378], [locus_tag=Rv0378], [location=455637..455858]	[product=hypothetical protein]	7	228	1	222	228	222	222	1.00E-115	222	222	100
JTY_RS01985	-	MULTISPECIES: calcium dodecin	GO:0005618|GO:0005886	cell wall|plasma membrane	-	-	-	-	NC_012207.1:457123-457338	39.95321599	31.58103076	21.43222243	16.02463194	18.39745139	25.47511393	97	91	64	42	53	64	886449	[gene=secE2], [locus_tag=Rv0379], [location=455977..456192]	[product=protein translocase subunit SecE]	1	216	1	216	216	216	216	3.00E-112	216	216	100
JTY_RS01990	-	MULTISPECIES: RNA methyltransferase	GO:0006396|GO:0003723|GO:0008168|GO:0008173|GO:0030488|GO:0009020|GO:0005737|GO:0008033|GO:0016740|GO:0002938|GO:0032259	RNA processing|RNA binding|methyltransferase activity|RNA methyltransferase activity|tRNA methylation|tRNA (guanosine-2'-O-)-methyltransferase activity|cytoplasm|tRNA processing|transferase activity|tRNA guanine ribose methylation|methylation	-	-	-	-	NC_012207.1:457414-458064	54.5289885	28.21134261	30.00033331	20.38170774	21.88320731	20.60334481	399	245	270	161	190	156	886446	[gene=Rv0380c], [locus_tag=Rv0380c], [location=456268..456819]	[product=RNA methyltransferase]	100	651	1	552	651	552	552	0	552	552	100
JTY_RS01995	-	MULTISPECIES: hypothetical protein	GO:0005886	plasma membrane	-	-	-	-	NC_012207.1:458061-458969	33.08174748	20.69896935	20.13264822	16.68200583	15.91959759	18.44438963	338	251	253	184	193	195	886444	[gene=Rv0381c], [locus_tag=Rv0381c], [location=456915..457823]	[product=hypothetical protein]	1	909	1	909	909	909	909	0	906	908	99.89
JTY_RS02000	-	MULTISPECIES: orotate phosphoribosyltransferase	GO:0009220|GO:0004588	pyrimidine ribonucleotide biosynthetic process|orotate phosphoribosyltransferase activity	K00762	orotate phosphoribosyltransferase[2.4.2.10]	ko01100|ko00240	Metabolic pathways|Pyrimidine metabolism	NC_012207.1:458987-459526	120.7664731	121.6044284	127.3886748	98.4375171	102.0547609	102.6972551	733	876	951	645	735	645	886443	[gene=pyrE], [locus_tag=Rv0382c], [location=457841..458380]	[product=orotate phosphoribosyltransferase]	1	540	1	540	540	540	540	0	540	540	100
JTY_RS02005	-	MULTISPECIES: hypothetical protein	GO:0005618|GO:0040007|GO:0005886	cell wall|growth|plasma membrane	-	-	-	-	NC_012207.1:459607-460461	434.8529305	413.9985433	432.5673257	375.0507864	393.2230087	407.1690924	4179	4722	5113	3891	4484	4049	886458	[gene=Rv0383c], [locus_tag=Rv0383c], [location=458461..459315]	[product=hypothetical protein]	1	855	1	855	855	855	855	0	855	855	100
JTY_RS02010	-	MULTISPECIES: chaperone protein ClpB	GO:0005618|GO:0040007|GO:0005886	cell wall|growth|plasma membrane	K03695	ATP-dependent Clp protease ATP-binding subunit ClpB[-]	ko04213	Longevity regulating pathway - multiple species	NC_012207.1:460602-463148	68.95319831	51.32824182	60.23596151	67.3992859	64.94055526	64.44217526	1974	1744	2121	2083	2206	1909	886440	[gene=clpB], [locus_tag=Rv0384c], [location=459456..462002]	[product=chaperone protein ClpB]	1	2547	1	2547	2547	2547	2547	0	2547	2547	100
JTY_RS02015	-	MULTISPECIES: monooxygenase	GO:0005727|GO:0018662|GO:0046191	extrachromosomal circular DNA|phenol 2-monooxygenase activity|aerobic phenol-containing compound catabolic process	-	-	-	-	NC_012207.1:463281-464453	41.03316457	26.90435654	32.37465154	48.96994292	51.39224943	47.57073755	541	421	525	697	804	649	886441	[gene=Rv0385], [locus_tag=Rv0385], [location=462135..463307]	[product=monooxygenase]	1	1173	1	1173	1173	1173	1173	0	1173	1173	100
JTY_RS02020	-	MULTISPECIES: LuxR family transcriptional regulator	GO:0006171|GO:0006182|GO:0005618|GO:0004016|GO:0005886|GO:0009405|GO:0004383|GO:0030145	cAMP biosynthetic process|cGMP biosynthetic process|cell wall|adenylate cyclase activity|plasma membrane|pathogenesis|guanylate cyclase activity|manganese ion binding	-	-	-	-	NC_012207.1:464557-467814	69.00655027	50.41155994	57.70311232	49.98397972	49.64077593	45.97167336	2527	2191	2599	1976	2157	1742	886030	[gene=Rv0386], [locus_tag=Rv0386], [location=463411..466668]	[product=transcriptional regulator]	1	3258	1	3258	3258	3258	3258	0	3258	3258	100
JTY_RS02025	-	MULTISPECIES: PPE family protein	GO:0005618	cell wall	-	-	-	-	NC_012207.1:467818-469149	105.2659717	93.47688598	80.42569876	66.82125823	67.94262926	66.42081487	1576	1661	1481	1080	1207	1029	886436	[gene=Rv0387c], [locus_tag=Rv0387c], [location=466672..468001]	1	1332	1	1330	1332	1330	1332	0	1292	1319	99.02
JTY_RS02030	-	MULTISPECIES: phosphoribosylglycinamide formyltransferase 2	GO:0005829	cytosol	K08289	phosphoribosylglycinamide formyltransferase 2[2.1.2.2]	ko01100|ko01110|ko01130|ko00670	Metabolic pathways|Biosynthesis of secondary metabolites|Biosynthesis of antibiotics|One carbon pool by folate	NC_012207.1:469483-470742	38.12933009	27.90236124	29.27817345	28.58286245	29.21797284	26.81730427	540	469	510	437	491	393	886032	[gene=purT], [locus_tag=Rv0389], [location=468335..469594]	[product=phosphoribosylglycinamide formyltransferase PurT]	1	1260	1	1260	1260	1260	1260	0	1254	1258	99.84
JTY_RS02035	-	MULTISPECIES: rhodanese-like domain-containing protein	GO:0003674|GO:0008150	molecular_function|biological_process	-	-	-	-	NC_012207.1:470739-471161	157.9558186	150.6320832	200.5865665	159.5653001	169.9877759	198.1788752	751	850	1173	819	959	975	886433	[gene=purT], [locus_tag=Rv0390], [location=469591..470013]	[product=hypothetical protein]	1	423	1	423	423	423	423	0	423	423	100
JTY_RS02040	-	MULTISPECIES: O-succinylhomoserine sulfhydrylase	GO:0008652|GO:0016835	cellular amino acid biosynthetic process|carbon-oxygen lyase activity	K10764	O-succinylhomoserine sulfhydrylase [EC:2.5.1.-][-]	ko01100|ko00270|ko00920	Metabolic pathways|Cysteine and methionine metabolism|Sulfur metabolism	NC_012207.1:471158-472378	99.16964331	70.90964649	91.23241871	63.2439275	66.19766216	63.16406128	1361	1155	1540	937	1078	897	886431	[gene=metZ], [locus_tag=Rv0391], [location=470010..471230]	[product=O-succinylhomoserine sulfhydrylase]	1	1221	1	1221	1221	1221	1221	0	1221	1221	100
JTY_RS02045	-	MULTISPECIES: NAD(P)/FAD-dependent oxidoreductase	GO:0044119|GO:0005829|GO:0005886|GO:0003955	growth of symbiont in host cell|cytosol|plasma membrane|NAD(P)H dehydrogenase (quinone) activity	K03885	NADH dehydrogenase[1.6.99.3]	ko00190	Oxidative phosphorylation	NC_012207.1:472375-473787	98.53904755	74.48417393	87.17994619	86.0290178	82.19561206	76.54763617	1565	1404	1703	1475	1549	1258	886430	[gene=ndhA], [locus_tag=Rv0392c], [location=471227..472639]	[product=NADH dehydrogenase NdhA]	1	1413	1	1413	1413	1413	1413	0	1410	1412	99.93
JTY_RS02050	-	MULTISPECIES: HNH endonuclease	GO:0005618	cell wall	-	-	-	-	NC_012207.1:473929-475254	27.17363576	2.261298716	5.946009278	3.977675024	3.56232671	3.955295307	405	40	109	64	63	61	886428	[gene=Rv0393], [locus_tag=Rv0393], [location=472781..474106]	[product=hypothetical protein]	1	1326	1	1326	1326	1326	1326	0	1323	1325	99.92
JTY_RS02055	-	MULTISPECIES: hypothetical protein	-	-	-	-	-	-	NC_012207.1:475270-475989	154.7062511	125.0400995	132.411875	118.2395451	117.7794375	113.2058199	1252	1201	1318	1033	1131	948	886435	[gene=Rv0394c], [locus_tag=Rv0394c], [location=474122..474841]	[product=hypothetical protein]	1	720	1	720	720	720	720	0	720	720	100
JTY_RS02060	-	MULTISPECIES: hypothetical protein	-	-	-	-	-	-	NC_012207.1:476088-476492	32.51186092	7.588725843	10.35905306	12.41281343	11.29316364	7.854907036	148	41	58	61	61	37	886425	[gene=Rv0395], [locus_tag=Rv0395], [location=474940..475344]	[product=hypothetical protein]	1	405	1	405	405	405	405	0	402	404	99.75
JTY_RS02065	-	MULTISPECIES: hypothetical protein	-	-	-	-	-	-	NC_012207.1:476498-476890	8.828922038	0.381434447	4.049159905	0.629027076	0.572382312	2.187693206	39	2	22	3	3	10	886423	[gene=Rv0396], [locus_tag=Rv0396], [location=475350..475742]	[product=hypothetical protein]	1	393	1	393	393	393	393	0	393	393	100
JTY_RS02070	-	MULTISPECIES: hypothetical protein	GO:0005618	cell wall	-	-	-	-	NC_012207.1:476964-477332	26.76294292	4.469227063	9.409366696	7.593692564	4.470204275	9.320163632	111	22	48	34	22	40	886421	[gene=Rv0397], [locus_tag=Rv0397], [location=475816..476184]	[product=hypothetical protein]	1	369	1	369	369	369	369	0	366	368	99.73
JTY_RS02075	-	MULTISPECIES: hypothetical protein	-	-	-	-	-	-	NC_012207.1:477542-477790	322.6445615	349.218898	345.6938047	354.8055635	337.8568524	353.2394887	903	1160	1190	1072	1122	1023	14515846	[gene=Rv0397A], [locus_tag=Rv0397A], [location=476394..476642]	[product=hypothetical protein]	1	249	1	249	249	249	249	2.00E-130	249	249	100
JTY_RS02080	-	MULTISPECIES: hypothetical protein	GO:0005576	extracellular region	-	-	-	-	NC_012207.1:477827-478468	80.23788515	58.38134353	58.02520036	55.84045799	55.12474555	55.31061823	579	500	515	435	472	413	886419	[gene=Rv0398c], [locus_tag=Rv0398c], [location=476679..477320]	[product=hypothetical protein]	1	642	1	642	642	642	642	0	642	642	100
JTY_RS02085	-	MULTISPECIES: hypothetical protein	GO:0040007	growth	-	-	-	-	NC_012207.1:478475-479704	81.22890981	61.91952096	69.57024817	65.39426694	63.82357835	67.03577892	1123	1016	1183	976	1047	959	886416	[gene=lpqK], [locus_tag=Rv0399c], [location=477327..478556]	[product=lipoprotein LpqK]	1	1230	1	1230	1230	1230	1230	0	1230	1230	100
JTY_RS02090	-	MULTISPECIES: acyl-CoA dehydrogenase	GO:0040007	growth	K00252	glutaryl-CoA dehydrogenase[1.3.8.6]	ko01100|ko01130|ko01120|ko00071|ko00362|ko00380|ko00310	Metabolic pathways|Biosynthesis of antibiotics|Microbial metabolism in diverse environments|Fatty acid degradation|Benzoate degradation|Tryptophan metabolism|Lysine degradation	NC_012207.1:479714-480901	229.3110014	193.0829315	192.2825175	142.071998	146.9284356	143.2985736	3062	3060	3158	2048	2328	1980	886427	[gene=fadE7], [locus_tag=Rv0400c], [location=478566..479753]	[product=acyl-CoA dehydrogenase FadE7]	1	1188	1	1188	1188	1188	1188	0	1188	1188	100
JTY_RS02095	-	MULTISPECIES: DUF3054 domain-containing protein	GO:0003674|GO:0019288|GO:0008150|GO:0010027|GO:0009507	molecular_function|isopentenyl diphosphate biosynthetic process, methylerythritol 4-phosphate pathway|biological_process|thylakoid membrane organization|chloroplast	-	-	-	-	NC_012207.1:480937-481308	68.63977368	29.42042622	31.50038899	23.4833341	30.03179601	26.81061944	287	146	162	106	149	116	886438	[gene=Rv0401], [locus_tag=Rv0401], [location=479789..480160]	[product=transmembrane protein]	1	372	1	372	372	372	372	0	372	372	100
JTY_RS02100	-	-	GO:0005618|GO:0005576|GO:0005886	cell wall|extracellular region|plasma membrane	-	-	-	-	NC_012207.1:481503-484378	57.44593081	42.4330768	51.71043997	52.55395797	53.210041	55.42604481	1857	1628	2056	1834	2041	1854	886413	[gene=mmpL1], [locus_tag=Rv0402c], [location=480355..483231]	[product=transmembrane transport protein MmpL1]	1	2876	1	2877	2876	2877	2877	0	2870	2875	99.93
JTY_RS02105	-	MULTISPECIES: transport acessory protein MmpS	GO:0005576	extracellular region	-	-	-	-	NC_012207.1:484375-484803	29.86345638	20.44410908	21.91949809	35.53939623	26.56590761	35.47382753	144	117	130	185	152	177	886411	[gene=mmpS1], [locus_tag=Rv0403c], [location=483228..483656]	[product=membrane protein MmpS1]	1	429	1	429	429	429	429	0	429	429	100
JTY_RS02110	-	MULTISPECIES: long-chain-fatty-acid--AMP ligase FadD30	GO:0071766|GO:0040007|GO:0006633|GO:0005886|GO:0070566|GO:0052556|GO:0016874|GO:0008610	Actinobacterium-type cell wall biogenesis|growth|fatty acid biosynthetic process|plasma membrane|adenylyltransferase activity|positive regulation by symbiont of host immune response|ligase activity|lipid biosynthetic process	-	-	-	-	NC_012207.1:485124-486881	111.4889461	93.42483635	113.1097412	100.6955836	103.1280676	113.8563387	2203	2191	2749	2148	2418	2328	886409	[gene=fadD30], [locus_tag=Rv0404], [location=483977..485734]	[product=long-chain-fatty-acid--AMP ligase FadD30]	1	1758	1	1758	1758	1758	1758	0	1752	1756	99.89
JTY_RS02115	-	-	GO:0044119|GO:0009405|GO:0008610	growth of symbiont in host cell|pathogenesis|lipid biosynthetic process	-	-	-	-	NC_012207.1:487862-488260	80.27219336	73.83430158	91.73221672	72.49857902	66.33476277	67.66288296	360	393	506	351	353	314	886407	[gene=pks6], [locus_tag=Rv0405], [location=485731..489939]	[product=membrane bound polyketide synthase]	1	399	985	1382	399	4209	399	0	395	398	99.75
JTY_RS02120	-	MULTISPECIES: polyketide synthase	GO:0044119|GO:0009405|GO:0008610	growth of symbiont in host cell|pathogenesis|lipid biosynthetic process	-	-	-	-	NC_012207.1:488247-491087	114.5535592	95.96458497	121.0153995	97.26516665	96.69935785	94.60430679	3658	3637	4753	3353	3664	3126	886407	[gene=pks6], [locus_tag=Rv0405], [location=485731..489939]	[product=membrane bound polyketide synthase]	1	2841	1369	4209	2841	4209	2841	0	2835	2839	99.93
JTY_RS02125	-	MULTISPECIES: MBL fold hydrolase	GO:0046677|GO:0030655|GO:0008800	response to antibiotic|beta-lactam antibiotic catabolic process|beta-lactamase activity	-	-	-	-	NC_012207.1:491035-491793	57.20237254	29.53034003	33.35576532	35.07161852	33.7850035	33.64397867	488	299	350	323	342	297	886403	[gene=pks6], [locus_tag=Rv0406c], [location=489887..490705]	[product=beta lactamase-like protein]	1	759	61	819	759	819	759	0	756	758	99.87
JTY_RS02130	-	MULTISPECIES: glucose-6-phosphate dehydrogenase (coenzyme-F420)	GO:0016614|GO:0052572|GO:0055114|GO:0045454|GO:0070967|GO:0005618|GO:0005829|GO:0051701|GO:0005886	oxidoreductase activity, acting on CH-OH group of donors|response to host immune response|oxidation-reduction process|cell redox homeostasis|coenzyme F420 binding|cell wall|cytosol|interaction with host|plasma membrane	-	-	-	-	NC_012207.1:491931-492941	184.361005	181.4352648	211.2074915	297.2894804	314.6742766	299.6088127	2095	2447	2952	3647	4243	3523	886418	[gene=fgd1], [locus_tag=Rv0407], [location=490783..491793]	[product=F420-dependent glucose-6-phosphate dehydrogenase]	1	1011	1	1011	1011	1011	1011	0	1008	1010	99.9
JTY_RS02135	-	MULTISPECIES: phosphate acetyltransferase	GO:0005576	extracellular region	K13788	phosphate acetyltransferase[2.3.1.8]	ko01100|ko01120|ko01200|ko00620|ko00720|ko00680|ko00640|ko00430	Metabolic pathways|Microbial metabolism in diverse environments|Carbon metabolism|Pyruvate metabolism|Carbon fixation pathways in prokaryotes|Methane metabolism|Propanoate metabolism|Taurine and hypotaurine metabolism	NC_012207.1:492934-495006	178.7953048	162.3264162	201.5449506	231.8135098	228.228295	213.3925295	4166	4489	5776	5831	6310	5145	886401	[gene=pta], [locus_tag=Rv0408], [location=491786..493858]	[product=phosphate acetyltransferase]	1	2073	1	2073	2073	2073	2073	0	2070	2072	99.95
JTY_RS02140	-	MULTISPECIES: acetate kinase	GO:0008776|GO:0006113	acetate kinase activity|fermentation	K00925	acetate kinase[2.7.2.1]	ko01100|ko01120|ko01200|ko00620|ko00720|ko00680|ko00640|ko00430	Metabolic pathways|Microbial metabolism in diverse environments|Carbon metabolism|Pyruvate metabolism|Carbon fixation pathways in prokaryotes|Methane metabolism|Propanoate metabolism|Taurine and hypotaurine metabolism	NC_012207.1:494999-496156	214.354103	221.2597772	220.0011126	216.5650699	210.7569167	198.9103377	2790	3418	3522	3043	3255	2679	886399	[gene=ackA], [locus_tag=Rv0409], [location=493851..495008]	[product=acetate kinase]	1	1158	1	1158	1158	1158	1158	0	1152	1156	99.83
JTY_RS02145	-	MULTISPECIES: serine/threonine protein kinase	GO:0052369|GO:0052190|GO:0006543|GO:0001899|GO:0046777|GO:0004674|GO:0005515|GO:0005829|GO:0006538|GO:0040007|GO:0052027|GO:0044413|GO:0005886|GO:0009405	positive regulation by symbiont of defense-related host reactive oxygen species production|modulation by symbiont of host phagocytosis|glutamine catabolic process|negative regulation of cytolysis by symbiont of host cells|protein autophosphorylation|protein serine/threonine kinase activity|protein binding|cytosol|glutamate catabolic process|growth|modulation by symbiont of host signal transductio…	-	-	-	-	NC_012207.1:496210-498462	159.1007383	149.6570632	159.276644	221.0479022	216.3174538	198.4809189	4029	4498	4961	6043	6500	5201	886397	[gene=pknG], [locus_tag=Rv0410c], [location=495062..497314]	[product=serine%2Fthreonine-protein kinase PknG]	1	2253	1	2253	2253	2253	2253	0	2250	2252	99.96
JTY_RS02150	-	MULTISPECIES: ABC transporter substrate-binding protein	GO:0005576|GO:0040007	extracellular region|growth	-	-	-	-	NC_012207.1:498462-499448	137.8244642	119.7714696	138.8055528	183.1118177	183.3832216	163.6827188	1529	1577	1894	2193	2414	1879	886393	[gene=glnH], [locus_tag=Rv0411c], [location=497314..498300]	[product=glutamine-binding lipoprotein GlnH]	1	987	1	987	987	987	987	0	987	987	100
JTY_RS02155	-	MULTISPECIES: hypothetical protein	GO:0005887|GO:0005576|GO:0040007	integral component of plasma membrane|extracellular region|growth	-	-	-	-	NC_012207.1:499448-500767	165.9396946	154.5231669	210.4817407	291.1296845	300.4270743	262.4969153	2462	2721	3841	4663	5289	4030	886415	[gene=glnH], [locus_tag=Rv0412c], [location=498300..499619]	[product=membrane protein]	1	1320	1	1320	1320	1320	1320	0	1314	1318	99.85
JTY_RS02160	-	MULTISPECIES: 8-oxo-dGTP diphosphatase	GO:0042318|GO:0045461|GO:0016787|GO:0005829|GO:0006096|GO:0009166	penicillin biosynthetic process|sterigmatocystin biosynthetic process|hydrolase activity|cytosol|glycolytic process|nucleotide catabolic process	-	-	-	-	NC_012207.1:500894-501514	322.34959	291.8795119	339.656485	385.6550216	377.3095661	376.5914317	2250	2418	2916	2906	3125	2720	886405	[gene=mutT3], [locus_tag=Rv0413], [location=499713..500366]	[product=8-oxo-dGTP diphosphatase]	1	621	34	654	621	654	621	0	621	621	100
JTY_RS02165	-	MULTISPECIES: thiamine phosphate synthase	GO:0009228|GO:0004789	thiamine biosynthetic process|thiamine-phosphate diphosphorylase activity	K00788	thiamine-phosphate pyrophosphorylase[2.5.1.3]	ko01100|ko00730	Metabolic pathways|Thiamine metabolism	NC_012207.1:501498-502166	62.50401339	26.44387045	42.27612864	26.73177604	33.28665859	30.5875639	470	236	391	217	297	238	886391	[gene=thiE], [locus_tag=Rv0414c], [location=500350..501018]	[product=thiamine-phosphate synthase]	1	669	1	669	669	669	669	0	669	669	100
JTY_RS02170	-	MULTISPECIES: glycine oxidase ThiO	GO:0040007	growth	K03153	glycine oxidase[1.4.3.19]	ko01100|ko00730	Metabolic pathways|Thiamine metabolism	NC_012207.1:502296-503318	53.31149718	39.05627925	48.29351602	92.72452201	98.87256712	82.19703544	613	533	683	1151	1349	978	886390	[gene=thiO], [locus_tag=Rv0415], [location=501148..502170]	[product=thiamine biosynthesis oxidoreductase ThiO]	1	1023	1	1023	1023	1023	1023	0	1023	1023	100
JTY_RS02175	-	MULTISPECIES: thiamine biosynthesis protein ThiS	GO:0040007	growth	K03154	sulfur carrier protein[-]	ko04122	Sulfur relay system	NC_012207.1:503315-503521	0.429691449	0	0.349449362	0	0	0.830605574	1	0	1	0	0	2	886395	[gene=thiS], [locus_tag=Rv0416], [location=502167..502373]	[product=sulfur carrier protein ThiS]	1	207	1	207	207	207	207	3.00E-107	207	207	100
JTY_RS02180	thiG	MULTISPECIES: thiazole synthase	GO:0040007	growth	K03149	thiazole synthase[2.8.1.10]	ko01100|ko00730	Metabolic pathways|Thiamine metabolism	NC_012207.1:503514-504272	42.55011845	23.80207716	23.15838874	36.91751612	35.95826487	39.53452653	363	241	243	340	364	349	886396	[gene=thiG], [locus_tag=Rv0417], [location=502366..503124]	[product=thiazole synthase]	1	759	1	759	759	759	759	0	756	758	99.87
JTY_RS02185	-	MULTISPECIES: lipoprotein aminopeptidase LpqL	GO:0005576|GO:0005886	extracellular region|plasma membrane	-	-	-	-	NC_012207.1:504644-506146	247.5489647	237.8522739	280.6261417	251.4606339	255.1679195	271.3806269	4182	4769	5831	4586	5115	4744	886381	[gene=lpqL], [locus_tag=Rv0418], [location=503496..504998]	[product=lipoprotein aminopeptidase LpqL]	1	1503	1	1503	1503	1503	1503	0	1503	1503	100
JTY_RS02190	-	MULTISPECIES: lipoprotein peptidase LpqM	-	-	-	-	-	-	NC_012207.1:506234-507730	365.1451219	352.8754343	351.2342989	382.4463222	384.260894	364.7652624	6144	7047	7269	6947	7672	6351	886388	[gene=lpqM], [locus_tag=Rv0419], [location=505086..506582]	[product=lipoprotein peptidase LpqM]	1	1497	1	1497	1497	1497	1497	0	1491	1495	99.87
JTY_RS02195	-	MULTISPECIES: hypothetical protein	-	-	-	-	-	-	NC_012207.1:507709-508119	265.1736669	284.7082111	326.6481375	362.5363533	381.2798642	368.8107211	1225	1561	1856	1808	2090	1763	886383	[gene=lpqM], [locus_tag=Rv0420c], [location=506561..506971]	[product=transmembrane protein]	1	411	1	411	411	411	411	0	411	411	100
JTY_RS02200	-	MULTISPECIES: hypothetical protein	GO:0005829	cytosol	-	-	-	-	NC_012207.1:508280-508909	112.5522115	120.5334719	127.3312461	48.5320269	55.93666249	54.58994252	797	1013	1109	371	470	400	886377	[gene=Rv0421c], [locus_tag=Rv0421c], [location=507132..507761]	[product=hypothetical protein]	1	630	1	630	630	630	630	0	630	630	100
JTY_RS02205	-	MULTISPECIES: bifunctional hydroxymethylpyrimidine kinase/phosphomethylpyrimidine kinase	GO:0040007	growth	K00941	hydroxymethylpyrimidine/phosphomethylpyrimidine kinase[2.7.4.7]	ko01100|ko00730	Metabolic pathways|Thiamine metabolism	NC_012207.1:508906-509733	174.4984887	170.20271	204.5102447	90.37546611	90.19210848	84.42159504	1624	1880	2341	908	996	813	886375	[gene=thiD], [locus_tag=Rv0422c], [location=507758..508555]	[product=hydroxymethylpyrimidine%2Fphosphomethylpyrimidine kinase]	31	828	1	798	828	798	798	0	798	798	100
JTY_RS02210	-	MULTISPECIES: phosphomethylpyrimidine synthase	GO:0005829|GO:0040007|GO:0005886	cytosol|growth|plasma membrane	K03147	phosphomethylpyrimidine synthase[4.1.99.17]	ko01100	Metabolic pathways	NC_012207.1:509730-511373	455.5033976	460.4850151	481.3924248	297.6688449	284.9565494	296.743115	8417	10099	10941	5938	6248	5674	886379	[gene=thiC], [locus_tag=Rv0423c], [location=508582..510225]	[product=phosphomethylpyrimidine synthase]	1	1644	1	1644	1644	1644	1644	0	1644	1644	100
JTY_RS02215	-	MULTISPECIES: hypothetical protein	-	-	-	-	-	-	NC_012207.1:511525-511803	259.5711933	356.2690943	257.1884895	160.3950071	167.6948423	196.6116752	814	1326	992	543	624	638	886374	[gene=Rv0424c], [locus_tag=Rv0424c], [location=510377..510652]	[product=hypothetical protein]	4	279	1	276	279	276	276	2.00E-145	276	276	100
JTY_RS02220	-	MULTISPECIES: cation-translocating P-type ATPase	GO:0005829|GO:0040007|GO:0005886	cytosol|growth|plasma membrane	-	-	-	-	NC_012207.1:511850-516469	299.9315912	287.7584943	267.6994094	209.6889953	212.278098	199.9108262	15575	17735	17098	11755	13080	10742	886373	[gene=ctpH], [locus_tag=Rv0425c], [location=510702..515321]	[product=metal cation transporting ATPase H]	1	4620	1	4620	4620	4620	4620	0	4614	4618	99.96
JTY_RS02225	-	MULTISPECIES: hypothetical protein	-	-	-	-	-	-	NC_012207.1:516521-516964	429.4131764	386.1198022	433.8427309	358.0503658	363.5803365	391.3601354	2143	2287	2663	1929	2153	2021	886387	[gene=Rv0426c], [locus_tag=Rv0426c], [location=515373..515816]	[product=transmembrane protein]	1	444	1	444	444	444	444	0	444	444	100
JTY_RS02230	-	MULTISPECIES: exodeoxyribonuclease III	GO:0006281|GO:0008853	DNA repair|exodeoxyribonuclease III activity	K01142	exodeoxyribonuclease III[3.1.11.2]	ko03410	Base excision repair	NC_012207.1:517165-517971	133.8385137	121.4062652	132.0301643	138.2738516	131.3758001	138.9304126	1214	1307	1473	1354	1414	1304	886370	[gene=xthA], [locus_tag=Rv0427c], [location=516017..516892]	[product=exodeoxyribonuclease III protein XthA]	1	807	70	876	807	876	807	0	807	807	100
JTY_RS02235	-	MULTISPECIES: hypothetical protein	-	-	-	-	-	-	NC_012207.1:518043-518951	56.08245228	42.3875517	52.99738959	40.52647965	38.19059175	47.57706024	573	514	666	447	463	503	886368	[gene=Rv0428c], [locus_tag=Rv0428c], [location=516895..517803]	[product=GCN5-like N-acetyltransferase]	1	909	1	909	909	909	909	0	903	907	99.78
JTY_RS02240	-	MULTISPECIES: peptide deformylase	GO:0042586|GO:0040007|GO:0035601	peptide deformylase activity|growth|protein deacylation	-	-	-	-	NC_012207.1:518951-519544	95.10935741	83.79543859	101.3166935	105.3053707	99.21453046	113.1914749	635	664	832	759	786	782	886366	[gene=def], [locus_tag=Rv0429c], [location=517803..518396]	[product=polypeptide deformylase]	1	594	1	594	594	594	594	0	594	594	100
JTY_RS02245	-	MULTISPECIES: DUF3263 domain-containing protein	GO:0040007|GO:0046688	growth|response to copper ion	-	-	-	-	NC_012207.1:519881-520189	505.8821075	613.5207787	640.2401965	891.8725981	888.3430574	916.5544073	1757	2529	2735	3344	3661	3294	886364	[gene=Rv0430], [locus_tag=Rv0430], [location=518733..519041]	[product=hypothetical protein]	1	309	1	309	309	309	309	9.00E-164	309	309	100
JTY_RS02250	-	MULTISPECIES: hypothetical protein	GO:0005618|GO:0052556	cell wall|positive regulation by symbiont of host immune response	-	-	-	-	NC_012207.1:520242-520715	156.3517402	182.9759116	183.1247206	158.3926025	160.7144668	183.5673029	833	1157	1200	911	1016	1012	886362	[gene=Rv0431], [locus_tag=Rv0431], [location=519073..519567]	[product=tuberculin-like peptide]	1	474	22	495	474	495	474	0	468	472	99.58
JTY_RS02255	-	MULTISPECIES: superoxide dismutase	GO:0004784|GO:0033194|GO:0045454|GO:0005507|GO:0051701|GO:0005576|GO:0008270|GO:0005886|GO:0042597|GO:0019430|GO:0052060|GO:0052572|GO:0006979|GO:0046872|GO:0005618|GO:0075136|GO:0052059	superoxide dismutase activity|response to hydroperoxide|cell redox homeostasis|copper ion binding|interaction with host|extracellular region|zinc ion binding|plasma membrane|periplasmic space|removal of superoxide radicals|evasion or tolerance by symbiont of host-produced nitric oxide|response to host immune response|response to oxidative stress|metal ion binding|cell wall|response to host|evasio…	K04565	superoxide dismutase, Cu-Zn family[1.15.1.1]	ko04146|ko04213	Peroxisome|Longevity regulating pathway - multiple species	NC_012207.1:520748-521470	327.4482843	334.994453	375.8780322	339.9103202	334.3460103	347.9598345	2661	3231	3757	2982	3224	2926	886358	[gene=sodC], [locus_tag=Rv0432], [location=519600..520322]	[product=superoxide dismutase]	1	723	1	723	723	723	723	0	723	723	100
JTY_RS02260	-	MULTISPECIES: glutamate--cysteine ligase	GO:0004357|GO:0006750	glutamate-cysteine ligase activity|glutathione biosynthetic process	-	-	-	-	NC_012207.1:521472-522602	253.3753049	259.3499711	283.7728989	230.9162798	227.4560377	246.0782148	3221	3913	4437	3169	3431	3237	886356	[gene=Rv0433], [locus_tag=Rv0433], [location=520324..521454]	[product=carboxylate-amine ligase]	1	1131	1	1131	1131	1131	1131	0	1128	1130	99.91
JTY_RS02265	-	MULTISPECIES: ATP-dependent protease	GO:0006508|GO:0008270|GO:0004176	proteolysis|zinc ion binding|ATP-dependent peptidase activity	-	-	-	-	NC_012207.1:522662-523315	256.7025369	275.4323595	293.6505877	177.8050801	196.2752328	200.4865639	1887	2403	2655	1411	1712	1525	886360	[gene=Rv0434], [locus_tag=Rv0434], [location=521514..522167]	[product=hypothetical protein]	1	654	1	654	654	654	654	0	651	653	99.85
JTY_RS02270	-	-	-	-	-	-	-	-	NC_012207.1:523412-523498	320.0824527	275.720931	315.9429179	215.0312814	260.2716642	219.3946832	313	320	380	227	302	222	-	-	-
JTY_RS02275	-	MULTISPECIES: ATPase	GO:0005618|GO:0005886	cell wall|plasma membrane	K13525	transitional endoplasmic reticulum ATPase[-]	-	-	NC_012207.1:523495-525681	170.2076281	148.7578448	164.6125538	150.8076191	156.5747184	146.0505518	4184	4340	4977	4002	4567	3715	886352	[gene=Rv0435c], [locus_tag=Rv0435c], [location=522347..524533]	[product=ATPase]	1	2187	1	2187	2187	2187	2187	0	2187	2187	100
JTY_RS02280	-	MULTISPECIES: CDP-diacylglycerol--serine O-phosphatidyltransferase	GO:0005576	extracellular region	K17103	CDP-diacylglycerol---serine O-phosphatidyltransferase[2.7.8.8]	ko01100|ko01110|ko00260|ko00564	Metabolic pathways|Biosynthesis of secondary metabolites|Glycine, serine and threonine metabolism|Glycerophospholipid metabolism	NC_012207.1:525678-526538	81.94194236	68.43187056	83.42383809	78.48847806	79.42020541	86.17884379	793	786	993	820	912	863	886385	[gene=pssA], [locus_tag=Rv0436c], [location=524530..525390]	[product=CDP-diacylglycerol--serine O-phosphatidyltransferase]	1	861	1	861	861	861	861	0	858	860	99.88
JTY_RS02285	-	MULTISPECIES: phosphatidylserine decarboxylase proenzyme	GO:0005886	plasma membrane	K01613	phosphatidylserine decarboxylase[4.1.1.65]	ko01100|ko01110|ko00564	Metabolic pathways|Biosynthesis of secondary metabolites|Glycerophospholipid metabolism	NC_012207.1:526535-527230	70.17767789	70.43808038	70.67145314	87.26769194	84.56677316	80.79080487	549	654	680	737	785	654	886350	[gene=psd], [locus_tag=Rv0437c], [location=525387..526082]	[product=phosphatidylserine decarboxylase]	1	696	1	696	696	696	696	0	696	696	100
JTY_RS02290	-	MULTISPECIES: molybdopterin molybdenumtransferase	GO:0006777|GO:0003824	Mo-molybdopterin cofactor biosynthetic process|catalytic activity	K03750	molybdopterin molybdotransferase[2.10.1.1]	ko01100|ko00790	Metabolic pathways|Folate biosynthesis	NC_012207.1:527291-528508	87.9458346	74.96162325	84.68694159	76.93221682	75.90235313	68.54334443	1204	1218	1426	1137	1233	971	886348	[gene=moeA2], [locus_tag=Rv0438c], [location=526143..527360]	[product=molybdopterin molybdenumtransferase]	1	1218	1	1218	1218	1218	1218	0	1215	1217	99.92
JTY_RS02295	-	MULTISPECIES: short-chain dehydrogenase	GO:0005886	plasma membrane	-	-	-	-	NC_012207.1:528527-529462	77.94245307	64.22992119	69.9385685	65.24347885	65.20609434	68.61798512	820	802	905	741	814	747	886342	[gene=Rv0439c], [locus_tag=Rv0439c], [location=527379..528314]	[product=dehydrogenase%2Freductase]	1	936	1	936	936	936	936	0	936	936	100
JTY_RS02300	-	MULTISPECIES: molecular chaperone GroEL	GO:0042803|GO:0009408|GO:0001666|GO:0044406|GO:0005515|GO:0005618|GO:0005829|GO:0040007|GO:0005886	protein homodimerization activity|response to heat|response to hypoxia|adhesion of symbiont to host|protein binding|cell wall|cytosol|growth|plasma membrane	K04077	chaperonin GroEL[-]	ko03018|ko04212	RNA degradation|Longevity regulating pathway - worm	NC_012207.1:529756-531378	1062.79774	1008.494655	448.4902765	1909.865912	1877.430623	1744.534395	19388	21835	10063	37612	40639	32931	886354	[gene=groEL2], [locus_tag=Rv0440], [location=528608..530230]	[product=molecular chaperone GroEL]	1	1623	1	1623	1623	1623	1623	0	1623	1623	100
JTY_RS02305	-	MULTISPECIES: hypothetical protein	-	-	-	-	-	-	NC_012207.1:531444-531872	168.8120348	188.0155385	192.0482355	237.0569977	244.5117469	257.736981	814	1076	1139	1234	1399	1286	886344	[gene=Rv0441c], [locus_tag=Rv0441c], [location=530296..530724]	[product=hypothetical protein]	1	429	1	429	429	429	429	0	429	429	100
JTY_RS02310	-	MULTISPECIES: PPE family protein	GO:0042783	active evasion of host immune response	-	-	-	-	NC_012207.1:531899-533311	37.21186477	22.33461445	24.21382762	17.61405298	20.27029384	19.10650411	591	421	473	302	382	314	886340	[gene=PPE10], [locus_tag=Rv0442c], [location=530751..532214]	[product=PPE family protein PPE10]	1	1413	52	1464	1413	1464	1413	0	1410	1412	99.93
JTY_RS02315	-	MULTISPECIES: DinB family protein	-	-	-	-	-	-	NC_012207.1:533544-534059	377.7711717	389.335555	411.856724	335.2413949	319.9683935	333.4191601	2191	2680	2938	2099	2202	2001	886336	[gene=Rv0443], [locus_tag=Rv0443], [location=532396..532911]	[product=hypothetical protein]	1	516	1	516	516	516	516	0	516	516	100
JTY_RS02320	-	MULTISPECIES: dysfunctional anti-sigma-K factor RskA	GO:0005618|GO:0005515|GO:0006417|GO:0005886|GO:0016989	cell wall|protein binding|regulation of translation|plasma membrane|sigma factor antagonist activity	-	-	-	-	NC_012207.1:534239-534937	113.1515893	101.3429888	115.2794923	67.79308178	65.32504306	81.18198319	889	945	1114	575	609	660	886346	[gene=rskA], [locus_tag=Rv0444c], [location=533091..533789]	[product=anti-sigma-K factor RskA]	1	699	1	699	699	699	699	0	693	697	99.71
JTY_RS02325	-	MULTISPECIES: ECF RNA polymerase sigma factor SigK	GO:0019217|GO:0010468|GO:0005618|GO:0005515|GO:0005886	regulation of fatty acid metabolic process|regulation of gene expression|cell wall|protein binding|plasma membrane	-	-	-	-	NC_012207.1:534981-535544	49.21654413	44.52506173	57.07221618	46.46687616	39.4836429	46.49575867	312	335	445	318	297	305	886334	[gene=sigK], [locus_tag=Rv0445c], [location=533833..534396]	[product=ECF RNA polymerase sigma factor SigK]	1	564	1	564	564	564	564	0	564	564	100
JTY_RS02330	-	MULTISPECIES: hypothetical protein	GO:0005576	extracellular region	-	-	-	-	NC_012207.1:535593-536375	108.1711527	100.9061574	110.6723442	64.30941173	67.89283134	75.54744297	952	1054	1198	611	709	688	886332	[gene=Rv0446c], [locus_tag=Rv0446c], [location=534445..535215]	[product=transmembrane protein]	13	783	1	771	783	771	771	0	771	771	100
JTY_RS02335	-	MULTISPECIES: SAM-dependent methyltransferase	GO:0005575|GO:0008610	cellular_component|lipid biosynthetic process	-	-	-	-	NC_012207.1:536372-537655	43.16769131	33.68603057	37.2374977	29.13975309	32.75951386	31.73998324	623	577	661	454	561	474	886330	[gene=ufaA1], [locus_tag=Rv0447c], [location=535224..536507]	[product=cyclopropane-fatty-acyl-phospholipid synthase UfaA]	1	1284	1	1284	1284	1284	1284	0	1284	1284	100
JTY_RS02340	-	MULTISPECIES: DUF1365 domain-containing protein	GO:0005575|GO:0003674|GO:0008150	cellular_component|molecular_function|biological_process	-	-	-	-	NC_012207.1:537652-538383	16.16505823	5.427584937	7.707738111	10.80824723	10.34540821	9.866445531	133	53	78	96	101	84	886328	[gene=ufaA1], [locus_tag=Rv0448c], [location=536504..537169]	[product=hypothetical protein]	67	732	1	666	732	666	666	0	666	666	100
JTY_RS02345	-	MULTISPECIES: hypothetical protein	GO:0005886	plasma membrane	-	-	-	-	NC_012207.1:538377-539696	42.5296041	26.74768696	27.12534718	27.53338789	27.43548434	23.83964354	631	471	495	441	483	366	886326	[gene=Rv0449c], [locus_tag=Rv0449c], [location=537229..538548]	[product=hypothetical protein]	1	1320	1	1320	1320	1320	1320	0	1320	1320	100
JTY_RS02350	-	MULTISPECIES: siderophore RND transporter MmpL4	GO:0005618|GO:0044119|GO:0005576|GO:0040007|GO:0005886	cell wall|growth of symbiont in host cell|extracellular region|growth|plasma membrane	-	-	-	-	NC_012207.1:539736-542639	76.86705406	64.24911795	76.36944292	77.75869022	78.23216905	82.81117659	2509	2489	3066	2740	3030	2797	886323	[gene=mmpL4], [locus_tag=Rv0450c], [location=538588..541491]	[product=transmembrane transport protein MmpL4]	1	2904	1	2904	2904	2904	2904	0	2895	2901	99.9
JTY_RS02355	-	MULTISPECIES: membrane protein	GO:0005576	extracellular region	-	-	-	-	NC_012207.1:542636-543052	50.35152708	37.39094829	47.18198807	52.3726059	62.75219934	70.7213739	236	208	272	265	349	343	886321	[gene=mmpS4], [locus_tag=Rv0451c], [location=541488..541910]	[product=membrane protein MmpS4]	1	417	7	423	417	423	417	0	417	417	100
JTY_RS02360	-	MULTISPECIES: TetR/AcrR family transcriptional regulator	-	-	-	-	-	-	NC_012207.1:543290-544000	46.54887174	23.82741893	28.89299752	36.97565842	38.06944696	40.26870532	372	226	284	319	361	333	886319	[gene=Rv0452], [locus_tag=Rv0452], [location=542142..542852]	[product=transcriptional regulator]	1	711	1	711	711	711	711	0	711	711	100
JTY_RS02365	-	MULTISPECIES: PPE family protein	GO:0005829|GO:0005576	cytosol|extracellular region	-	-	-	-	NC_012207.1:544322-545878	33.02747343	11.93995346	12.96161924	42.71497024	42.85888984	37.55030171	578	248	279	807	890	680	886317	[gene=PPE11], [locus_tag=Rv0453], [location=543174..544730]	[product=PPE family protein PPE11]	1	1557	1	1557	1557	1557	1557	0	1557	1557	100
JTY_RS02370	-	-	-	-	-	-	-	-	NC_012207.1:545884-546207	155.6946902	151.7740978	170.1195672	227.398325	233.9621041	237.2386702	567	656	762	894	1011	894	-	-	-
JTY_RS02375	-	MULTISPECIES: DUF5078 domain-containing protein	GO:0005576	extracellular region	-	-	-	-	NC_012207.1:546523-546969	223.5157921	263.6234477	261.1800973	405.0582314	401.3973511	479.1366471	1123	1572	1614	2197	2393	2491	886314	[gene=Rv0455c], [locus_tag=Rv0455c], [location=545375..545821]	[product=hypothetical protein]	1	447	1	447	447	447	447	0	447	447	100
JTY_RS02380	-	MULTISPECIES: enoyl-CoA hydratase	GO:0003677|GO:0045734	DNA binding|regulation of acetate catabolic process	K01692	enoyl-CoA hydratase[4.2.1.17]	ko01100|ko01110|ko01130|ko01120|ko00650|ko00280|ko00640|ko00071|ko01212|ko00410|ko00360|ko00362|ko00380|ko00310|ko00627|ko00903|ko00930|ko00281	Metabolic pathways|Biosynthesis of secondary metabolites|Biosynthesis of antibiotics|Microbial metabolism in diverse environments|Butanoate metabolism|Valine, leucine and isoleucine degradation|Propanoate metabolism|Fatty acid degradation|Fatty acid metabolism|beta-Alanine metabolism|Phenylalanine metabolism|Benzoate degradation|Tryptophan metabolism|Lysine degradation|Aminobenzoate degradation|L…	NC_012207.1:547037-547951	23.6276569	10.15874729	11.14662391	11.61885448	12.37357092	11.65177979	243	124	141	129	151	124	886312	[gene=echA2], [locus_tag=Rv0456c], [location=545889..546803]	[product=enoyl-CoA hydratase EchA2]	1	915	1	915	915	915	915	0	912	914	99.89
JTY_RS02385	-	MULTISPECIES: toxin MazF1	GO:0040008	regulation of growth	-	-	-	-	NC_012207.1:548224-548505	11.98872422	7.442992518	6.412510272	3.214674789	10.63540024	4.573363387	38	28	25	11	40	15	3205039	[gene=mazF1], [locus_tag=Rv0456A], [location=547076..547357]	[product=toxin MazF1]	1	282	1	282	282	282	282	8.00E-149	282	282	100
JTY_RS02390	-	MULTISPECIES: antitoxin MazE	-	-	-	-	-	-	NC_012207.1:548492-548665	0.511184654	0	0	0	0	0	1	0	0	0	0	0	14515889	[gene=mazE1], [locus_tag=Rv0456B], [location=547344..547517]	[product=antitoxin MazE1]	1	174	1	174	174	174	174	5.00E-89	174	174	100
JTY_RS02395	-	MULTISPECIES: S9 family peptidase	GO:0005886	plasma membrane	-	-	-	-	NC_012207.1:548734-550755	46.24426105	25.02428134	30.30027507	31.38374306	31.1485227	33.8473641	1051	675	847	770	840	796	886310	[gene=Rv0457c], [locus_tag=Rv0457c], [location=547586..549607]	[product=peptidase]	1	2022	1	2022	2022	2022	2022	0	2022	2022	100
JTY_RS02400	-	MULTISPECIES: aldehyde dehydrogenase family protein	GO:0052562|GO:0005886	negative regulation by symbiont of host immune response|plasma membrane	K00138	aldehyde dehydrogenase [EC:1.2.1.-][-]	ko01100|ko01110|ko01120|ko00620|ko00010	Metabolic pathways|Biosynthesis of secondary metabolites|Microbial metabolism in diverse environments|Pyruvate metabolism|Glycolysis / Gluconeogenesis	NC_012207.1:550823-552346	43.78370415	27.00389722	30.37661629	22.49592375	24.59939929	26.00812688	750	549	640	416	500	461	886306	[gene=Rv0458], [locus_tag=Rv0458], [location=549675..551198]	[product=aldehyde dehydrogenase]	1	1524	1	1524	1524	1524	1524	0	1524	1524	100
JTY_RS02405	-	MULTISPECIES: DUF779 domain-containing protein	-	-	-	-	-	-	NC_012207.1:552346-552837	10.30728082	4.266105468	6.762976168	4.187569557	3.047950069	4.194073634	57	28	46	25	20	24	886372	[gene=Rv0459], [locus_tag=Rv0459], [location=551198..551689]	[product=hypothetical protein]	1	492	1	492	492	492	492	0	489	491	99.8
JTY_RS02410	-	MULTISPECIES: hypothetical protein	-	-	-	-	-	-	NC_012207.1:552897-553136	16.68141461	30.92160619	30.74220304	24.38063647	25.93015271	32.24221188	45	99	102	71	83	90	886304	[gene=Rv0460], [locus_tag=Rv0460], [location=551749..551988]	[product=hypothetical protein]	1	240	1	240	240	240	240	2.00E-125	240	240	100
JTY_RS02415	-	MULTISPECIES: hypothetical protein	-	-	-	-	-	-	NC_012207.1:553129-553698	48.07412281	47.87019399	52.28370857	51.90558065	49.0651961	58.07364089	308	364	412	359	373	385	886302	[gene=Rv0461], [locus_tag=Rv0461], [location=552026..552550]	[product=transmembrane protein]	46	570	1	525	570	525	525	0	525	525	100
JTY_RS02420	-	MULTISPECIES: dihydrolipoyl dehydrogenase	GO:0004148|GO:0050660|GO:0055114|GO:0045454|GO:0045254|GO:0005515|GO:0005829|GO:0051701|GO:0005576|GO:0070404|GO:0005886|GO:0016655|GO:0015036|GO:0052572|GO:0042803|GO:0004591|GO:0040007	dihydrolipoyl dehydrogenase activity|flavin adenine dinucleotide binding|oxidation-reduction process|cell redox homeostasis|pyruvate dehydrogenase complex|protein binding|cytosol|interaction with host|extracellular region|NADH binding|plasma membrane|oxidoreductase activity, acting on NAD(P)H, quinone or similar compound as acceptor|disulfide oxidoreductase activity|response to host immune respon…	K00382	dihydrolipoamide dehydrogenase[1.8.1.4]	ko01100|ko01110|ko01130|ko01120|ko01200|ko00620|ko00010|ko00020|ko00260|ko00630|ko00280|ko00640	Metabolic pathways|Biosynthesis of secondary metabolites|Biosynthesis of antibiotics|Microbial metabolism in diverse environments|Carbon metabolism|Pyruvate metabolism|Glycolysis / Gluconeogenesis|Citrate cycle (TCA cycle)|Glycine, serine and threonine metabolism|Glyoxylate and dicarboxylate metabolism|Valine, leucine and isoleucine degradation|Propanoate metabolism	NC_012207.1:553762-555156	390.8872877	401.2998819	430.4795973	314.7048829	321.7376631	343.7933028	6129	7468	8302	5327	5986	5578	886300	[gene=lpdC], [locus_tag=Rv0462], [location=552614..554008]	[product=dihydrolipoamide dehydrogenase]	1	1395	1	1395	1395	1395	1395	0	1395	1395	100
JTY_RS02425	-	MULTISPECIES: hypothetical protein	-	-	-	-	-	-	NC_012207.1:555164-555457	50.8391432	39.77545964	31.00041023	14.29600724	22.69771819	21.05625628	168	156	126	51	89	72	886299	[gene=Rv0463], [locus_tag=Rv0463], [location=554016..554309]	[product=membrane protein]	1	294	1	294	294	294	294	2.00E-155	294	294	100
JTY_RS02430	-	MULTISPECIES: carboxymuconolactone decarboxylase family protein	GO:0005618|GO:0005886	cell wall|plasma membrane	-	-	-	-	NC_012207.1:555461-556033	791.5554537	859.3766969	852.4839501	1259.061305	1248.733306	1247.973093	5098	6569	6753	8754	9543	8317	886296	[gene=Rv0464c], [locus_tag=Rv0464c], [location=554313..554885]	[product=hypothetical protein]	1	573	1	573	573	573	573	0	573	573	100
JTY_RS02435	-	MULTISPECIES: transcriptional regulator	GO:0005886|GO:0001666	plasma membrane|response to hypoxia	-	-	-	-	NC_012207.1:556030-557454	701.5085959	701.7985213	783.4435365	1389.394029	1404.500609	1299.039345	11236	13341	15434	24024	26693	21530	886320	[gene=Rv0465c], [locus_tag=Rv0465c], [location=554882..556306]	[product=HTH-type transcriptional regulator]	1	1425	1	1425	1425	1425	1425	0	1419	1423	99.86
JTY_RS02440	-	MULTISPECIES: acyl	-	-	-	-	-	-	NC_012207.1:557606-558400	404.5547351	351.2352616	432.6407824	410.612978	401.0195376	411.6184344	3615	3725	4755	3961	4252	3806	886294	[gene=Rv0466], [locus_tag=Rv0466], [location=556458..557252]	[product=hypothetical protein]	1	795	1	795	795	795	795	0	795	795	100
JTY_RS02445	-	MULTISPECIES: isocitrate lyase	GO:0071456|GO:0006097|GO:0001101|GO:0052572|GO:0046421|GO:0004451|GO:0075141|GO:0010034|GO:0005829|GO:0006102|GO:0070542|GO:0005886|GO:0009405	cellular response to hypoxia|glyoxylate cycle|response to acid|response to host immune response|methylisocitrate lyase activity|isocitrate lyase activity|maintenance of symbiont tolerance to host environment|response to acetate|cytosol|isocitrate metabolic process|response to fatty acid|plasma membrane|pathogenesis	K01637	isocitrate lyase[4.1.3.1]	ko01100|ko01110|ko01120|ko01200|ko00630	Metabolic pathways|Biosynthesis of secondary metabolites|Microbial metabolism in diverse environments|Carbon metabolism|Glyoxylate and dicarboxylate metabolism	NC_012207.1:558675-559961	710.3651708	727.0170062	1293.586152	2129.479096	2182.895585	2181.345093	10276	12482	23016	33255	37469	32652	886291	[gene=icl1], [locus_tag=Rv0467], [location=557527..558813]	[product=isocitrate lyase]	1	1287	1	1287	1287	1287	1287	0	1284	1286	99.92
JTY_RS02450	-	MULTISPECIES: 3-hydroxybutyryl-CoA dehydrogenase	GO:0008691|GO:0030497|GO:0006635|GO:0005618|GO:0005829|GO:0052572|GO:0005886	3-hydroxybutyryl-CoA dehydrogenase activity|fatty acid elongation|fatty acid beta-oxidation|cell wall|cytosol|response to host immune response|plasma membrane	K00074	3-hydroxybutyryl-CoA dehydrogenase[1.1.1.157]	ko01100|ko01120|ko00650|ko00360|ko00362	Metabolic pathways|Microbial metabolism in diverse environments|Butanoate metabolism|Phenylalanine metabolism|Benzoate degradation	NC_012207.1:560043-560903	247.5823582	249.0014494	418.8833993	550.4719483	544.0982198	580.6838212	2396	2860	4986	5751	6248	5815	886288	[gene=fadB2], [locus_tag=Rv0468], [location=558895..559755]	[product=3-hydroxybutyryl-CoA dehydrogenase]	1	861	1	861	861	861	861	0	858	860	99.88
JTY_RS02455	-	MULTISPECIES: SAM-dependent methyltransferase	GO:0071768|GO:0005886	mycolic acid biosynthetic process|plasma membrane	-	-	-	-	NC_012207.1:561036-561896	597.4630124	585.3274433	725.6949592	917.5489207	891.9971055	998.4965625	5782	6723	8638	9586	10243	9999	886286	[gene=umaA], [locus_tag=Rv0469], [location=559888..560748]	[product=mycolic acid synthase UmaA]	1	861	1	861	861	861	861	0	861	861	100
JTY_RS02460	-	MULTISPECIES: class I SAM-dependent methyltransferase	GO:0052167|GO:0008825|GO:0071768|GO:0046500|GO:0042783|GO:0009405|GO:0008610	modulation by symbiont of host innate immune response|cyclopropane-fatty-acyl-phospholipid synthase activity|mycolic acid biosynthetic process|S-adenosylmethionine metabolic process|active evasion of host immune response|pathogenesis|lipid biosynthetic process	-	-	-	-	NC_012207.1:561996-562859	386.559734	379.9270103	374.480524	412.1596715	392.164259	412.9785138	3754	4379	4473	4321	4519	4150	886284	[gene=pcaA], [locus_tag=Rv0470c], [location=560848..561711]	[product=cyclopropane mycolic acid synthase]	1	864	1	864	864	864	864	0	855	861	99.65
JTY_RS02465	-	MULTISPECIES: hypothetical protein	-	-	-	-	-	-	NC_012207.1:563002-563442	32.68239219	21.07767294	19.51874939	26.3497683	24.65289092	28.65962599	162	124	119	141	145	147	3205059	[gene=Rv0470A], [locus_tag=Rv0470A], [location=561854..562294]	[product=hypothetical protein]	1	441	1	441	441	441	441	0	441	441	100
JTY_RS02470	-	MULTISPECIES: hypothetical protein	GO:0005618|GO:0005829|GO:0071770|GO:0040007|GO:0009405|GO:0005886	cell wall|cytosol|DIM/DIP cell wall layer assembly|growth|pathogenesis|plasma membrane	-	-	-	-	NC_012207.1:563373-563861	25.10766798	31.42556634	36.3890084	40.11096068	38.79281903	43.07741102	138	205	246	238	253	245	886280	[gene=Rv0471c], [locus_tag=Rv0471c], [location=562225..562713]	[product=hypothetical protein]	1	489	1	489	489	489	489	0	489	489	100
JTY_RS02475	-	MULTISPECIES: TetR/AcrR family transcriptional regulator	GO:0005576	extracellular region	-	-	-	-	NC_012207.1:563871-564575	419.3506263	475.2885667	493.7198616	420.5978315	410.7357807	440.7497989	3323	4470	4812	3598	3862	3614	886308	[gene=Rv0472c], [locus_tag=Rv0472c], [location=562723..563427]	[product=HTH-type transcriptional regulator]	1	705	1	705	705	705	705	0	702	704	99.86
JTY_RS02480	-	MULTISPECIES: DUF445 domain-containing protein	GO:0016020|GO:0016021|GO:0005886	membrane|integral component of membrane|plasma membrane	-	-	-	-	NC_012207.1:564712-566082	147.1127389	136.8008378	130.792586	136.4531107	133.824579	126.1779852	2267	2502	2479	2270	2447	2012	886279	[gene=Rv0473], [locus_tag=Rv0473], [location=563564..564934]	[product=transmembrane protein]	1	1371	1	1371	1371	1371	1371	0	1371	1371	100
JTY_RS02485	-	MULTISPECIES: transcriptional regulator	GO:0005618|GO:0005829	cell wall|cytosol	-	-	-	-	NC_012207.1:566169-566591	302.8714263	256.7834024	239.5751641	374.8518253	370.8179988	357.7383057	1440	1449	1401	1924	2092	1760	886276	[gene=Rv0474], [locus_tag=Rv0474], [location=565021..565443]	[product=HTH-type transcriptional regulator]	1	423	1	423	423	423	423	0	420	422	99.76
JTY_RS02490	-	MULTISPECIES: heparin-binding hemagglutinin	GO:0042802|GO:0042803|GO:0007157|GO:0009986|GO:0044078|GO:0005515|GO:0005618|GO:0005829|GO:0008201|GO:0005886	identical protein binding|protein homodimerization activity|heterophilic cell-cell adhesion|cell surface|positive regulation by symbiont of host receptor-mediated endocytosis|protein binding|cell wall|cytosol|heparin binding|plasma membrane	-	-	-	-	NC_012207.1:566945-567544	936.541394	1038.968005	994.8371832	948.0225558	956.3566652	958.6675666	6316	8316	8252	6902	7653	6690	886272	[gene=hbhA], [locus_tag=Rv0475], [location=565797..566396]	[product=heparin binding hemagglutinin HbhA]	1	600	1	600	600	600	600	0	600	600	100
JTY_RS02495	-	MULTISPECIES: DUF2516 domain-containing protein	-	-	-	-	-	-	NC_012207.1:567656-567919	102.1114507	150.2071906	129.5990092	105.5134927	121.5568203	136.7851413	303	529	473	338	428	420	886282	[gene=Rv0476], [locus_tag=Rv0476], [location=566508..566771]	[product=transmembrane protein]	1	264	1	264	264	264	264	8.00E-139	264	264	100
JTY_RS02500	-	MULTISPECIES: DUF2599 domain-containing protein	GO:0005576	extracellular region	-	-	-	-	NC_012207.1:567924-568370	91.95396686	126.4452825	120.8807595	115.7836816	117.4166626	140.7980886	462	754	747	628	700	732	886273	[gene=Rv0477], [locus_tag=Rv0477], [location=566776..567222]	[product=hypothetical protein]	1	447	1	447	447	447	447	0	447	447	100
JTY_RS02505	-	MULTISPECIES: 2-deoxyribose-5-phosphate aldolase	GO:0004139|GO:0009264	deoxyribose-phosphate aldolase activity|deoxyribonucleotide catabolic process	K01619	deoxyribose-phosphate aldolase[4.1.2.4]	ko00030	Pentose phosphate pathway	NC_012207.1:568370-569044	120.6016866	105.1683747	98.26745531	114.0350042	121.0771188	109.5438244	915	947	917	934	1090	860	888425	[gene=deoC], [locus_tag=Rv0478], [location=567222..567896]	[product=deoxyribose-phosphate aldolase]	1	675	1	675	675	675	675	0	675	675	100
JTY_RS02510	-	MULTISPECIES: DUF2993 domain-containing protein	GO:0005887|GO:0040007|GO:0005886	integral component of plasma membrane|growth|plasma membrane	-	-	-	-	NC_012207.1:569069-570115	339.5587107	344.594324	331.5493163	378.5324467	391.5806622	433.0162842	3996	4813	4799	4809	5468	5273	885535	[gene=Rv0479c], [locus_tag=Rv0479c], [location=567921..568967]	[product=membrane protein]	1	1047	1	1047	1047	1047	1047	0	1047	1047	100
JTY_RS02515	-	MULTISPECIES: amidohydrolase	GO:0005618	cell wall	-	-	-	-	NC_012207.1:570112-570954	66.59439788	59.93374258	72.24848884	80.75088362	75.42371847	90.97674232	631	674	842	826	848	892	887163	[gene=Rv0480c], [locus_tag=Rv0480c], [location=568964..569806]	[product=amidohydrolase]	1	843	1	843	843	843	843	0	843	843	100
JTY_RS02520	-	MULTISPECIES: DUF2505 domain-containing protein	GO:0044119|GO:0005886	growth of symbiont in host cell|plasma membrane	-	-	-	-	NC_012207.1:571080-571604	64.56562992	68.67911118	72.33422144	101.8779515	96.82998632	91.3835745	381	481	525	649	678	558	887161	[gene=Rv0481c], [locus_tag=Rv0481c], [location=569988..570512]	[product=hypothetical protein]	1	525	1	525	525	525	525	0	525	525	100
JTY_RS02525	-	MULTISPECIES: UDP-N-acetylenolpyruvoylglucosamine reductase	GO:0009252|GO:0008762	peptidoglycan biosynthetic process|UDP-N-acetylmuramate dehydrogenase activity	K00075	UDP-N-acetylmuramate dehydrogenase[1.3.1.98]	ko01100|ko00520|ko00550	Metabolic pathways|Amino sugar and nucleotide sugar metabolism|Peptidoglycan biosynthesis	NC_012207.1:571631-572740	42.7209339	25.86513491	30.82354813	31.99991775	32.82863566	36.25067186	533	383	473	431	486	468	887169	[gene=murB], [locus_tag=Rv0482], [location=570539..571648]	[product=UDP-N-acetylenolpyruvoylglucosamine reductase]	1	1110	1	1110	1110	1110	1110	0	1110	1110	100
JTY_RS02530	-	MULTISPECIES: hypothetical protein	GO:0005576	extracellular region	-	-	-	-	NC_012207.1:572844-574157	1645.916663	1767.873243	1819.531532	1946.9881	1932.905084	1948.140924	24309	30989	33053	31043	33874	29773	887167	[gene=lprQ], [locus_tag=Rv0483], [location=571710..573065]	[product=lipoprotein LprQ]	1	1314	43	1356	1314	1356	1314	0	1314	1314	100
JTY_RS02535	-	MULTISPECIES: SDR family oxidoreductase	GO:0005886	plasma membrane	-	-	-	-	NC_012207.1:574138-574893	94.97030065	83.38986305	90.89622801	90.91577453	100.1703238	93.71271402	807	841	950	834	1010	824	887158	[gene=lprQ], [locus_tag=Rv0484c], [location=573046..573801]	[product=short-chain type oxidoreductase]	1	756	1	756	756	756	756	0	747	753	99.6
JTY_RS02540	-	MULTISPECIES: transcriptional regulator	GO:0010468|GO:0009405	regulation of gene expression|pathogenesis	-	-	-	-	NC_012207.1:575076-576392	940.6878729	982.0711543	1014.052803	1243.201393	1234.847116	1105.716657	13925	17254	18463	19867	21690	16937	887170	[gene=Rv0485], [locus_tag=Rv0485], [location=573984..575300]	[product=transcriptional regulator]	1	1317	1	1317	1317	1317	1317	0	1317	1317	100
JTY_RS02545	-	MULTISPECIES: D-inositol-3-phosphate glycosyltransferase	GO:0008375|GO:0005829|GO:0010125|GO:0010126	acetylglucosaminyltransferase activity|cytosol|mycothiol biosynthetic process|mycothiol metabolic process	-	-	-	-	NC_012207.1:576584-577882	380.3933218	396.5636512	367.4068039	341.0077985	336.2797412	312.0136299	5554	6872	6598	5375	5826	4714	887160	[gene=mshA], [locus_tag=Rv0486], [location=575348..576790]	[product=D-inositol 3-phosphate glycosyltransferase]	1	1299	145	1443	1299	1443	1299	0	1299	1299	100
JTY_RS02550	-	MULTISPECIES: YbjN domain-containing protein	-	-	-	-	-	-	NC_012207.1:577909-578430	97.14945281	106.6982813	95.19848843	93.62233358	90.63546069	76.2611508	570	743	687	593	631	463	887162	[gene=mshA], [locus_tag=Rv0487], [location=576787..577338]	[product=hypothetical protein]	1	522	31	552	522	552	522	0	522	522	100
JTY_RS02555	-	MULTISPECIES: amino acid transporter	GO:0006810|GO:0005215	transport|transporter activity	-	-	-	-	NC_012207.1:578814-579419	50.65036981	22.76057595	23.51457554	36.58257753	32.66409438	32.49042547	345	184	197	269	264	229	887171	[gene=Rv0488], [locus_tag=Rv0488], [location=577664..578269]	[product=amino-acid transporter]	1	606	1	606	606	606	606	0	606	606	100
JTY_RS02560	-	MULTISPECIES: 2,3-bisphosphoglycerate-dependent phosphoglycerate mutase	GO:0005886	plasma membrane	K01834	2,3-bisphosphoglycerate-dependent phosphoglycerate mutase[5.4.2.11]	ko01100|ko01110|ko01130|ko01120|ko01230|ko01200|ko00010|ko00260|ko00680|ko04922	Metabolic pathways|Biosynthesis of secondary metabolites|Biosynthesis of antibiotics|Microbial metabolism in diverse environments|Biosynthesis of amino acids|Carbon metabolism|Glycolysis / Gluconeogenesis|Glycine, serine and threonine metabolism|Methane metabolism|Glucagon signaling pathway	NC_012207.1:579576-580325	145.1965746	133.731514	156.1455781	127.1355787	134.6621958	128.1662514	1224	1338	1619	1157	1347	1118	887183	[gene=gpm1], [locus_tag=Rv0489], [location=578426..579175]	[product=2%2C3-bisphosphoglycerate-dependent phosphoglycerate mutase]	1	750	1	750	750	750	750	0	750	750	100
JTY_RS02565	-	MULTISPECIES: two-component sensor histidine kinase	GO:0018106|GO:0005576|GO:0009405|GO:0046777	peptidyl-histidine phosphorylation|extracellular region|pathogenesis|protein autophosphorylation	K07768	two-component system, OmpR family, sensor histidine kinase SenX3[2.7.13.3]	ko02020	Two-component system	NC_012207.1:580505-581731	1569.528519	1528.12944	1675.301643	1564.568161	1556.225877	1564.722408	21646	25013	28418	23294	25467	22330	887185	[gene=senX3], [locus_tag=Rv0490], [location=579349..580581]	[product=two component sensor histidine kinase SenX3]	1	1227	7	1233	1227	1233	1227	0	1224	1226	99.92
JTY_RS02570	-	DNA-binding response regulator	GO:0019217|GO:0003677|GO:0080134|GO:0019220|GO:0006355|GO:0009405	regulation of fatty acid metabolic process|DNA binding|regulation of response to stress|regulation of phosphate metabolic process|regulation of transcription, DNA-templated|pathogenesis	K07776	two-component system, OmpR family, response regulator RegX3[-]	ko02020	Two-component system	NC_012207.1:581959-582642	591.1721203	615.8031269	716.362993	664.8452163	644.7752265	616.6866459	4545	5619	6774	5518	5882	4906	887195	[gene=regX3], [locus_tag=Rv0491], [location=580809..581492]	[product=two component sensory transduction protein RegX]	1	684	1	684	684	684	684	0	678	682	99.71
JTY_RS02575	-	MULTISPECIES: oxidoreductase	GO:0005829	cytosol	-	-	-	-	NC_012207.1:582639-584528	34.03399017	12.33496629	15.3470993	12.47094088	12.29811705	11.14542539	723	311	401	286	310	245	887199	[gene=regX3], [locus_tag=Rv0492c], [location=581489..583378]	[product=GMC-type oxidoreductase]	1	1890	1	1890	1890	1890	1890	0	1884	1888	99.89
JTY_RS02580	-	MULTISPECIES: hypothetical protein	-	-	-	-	-	-	NC_012207.1:584525-584854	6.200735812	0.908713231	0.438400109	1.997971666	0.681655298	2.344835615	23	4	2	8	3	9	3205069	[gene=Rv0492A], [locus_tag=Rv0492A], [location=583375..583704]	[product=hypothetical protein]	1	330	1	330	330	330	330	2.00E-175	330	330	100
JTY_RS02585	-	MULTISPECIES: hypothetical protein	-	-	-	-	-	-	NC_012207.1:584851-585801	36.39192164	15.76481871	15.66861929	25.91109276	24.75648768	18.62427054	389	200	206	299	314	206	887200	[gene=Rv0493c], [locus_tag=Rv0493c], [location=583701..584690]	[product=hypothetical protein]	1	951	40	990	951	990	951	0	942	948	99.68
JTY_RS02590	-	MULTISPECIES: GntR family transcriptional regulator	GO:0045892|GO:0003677|GO:0052572	negative regulation of transcription, DNA-templated|DNA binding|response to host immune response	-	-	-	-	NC_012207.1:585857-586573	31.14514343	2.822834061	5.346912693	2.298806023	4.078313198	3.957154785	251	27	53	20	39	33	887166	[gene=Rv0494], [locus_tag=Rv0494], [location=584695..585423]	[product=HTH-type transcriptional regulator]	1	717	13	729	717	729	717	0	717	717	100
JTY_RS02595	-	MULTISPECIES: hypothetical protein	-	-	-	-	-	-	NC_012207.1:586574-587368	485.9133795	450.6183072	492.1459332	423.3636117	419.0333744	452.2828112	4342	4779	5409	4084	4443	4182	887198	[gene=Rv0495c], [locus_tag=Rv0495c], [location=585424..586314]	[product=hypothetical protein]	1	795	97	891	795	891	795	0	795	795	100
JTY_RS02600	-	MULTISPECIES: hypothetical protein	GO:0004309|GO:0006793	exopolyphosphatase activity|phosphorus metabolic process	K01524	exopolyphosphatase / guanosine-5'-triphosphate,3'-diphosphate pyrophosphatase[3.6.1.40]	ko00230	Purine metabolism	NC_012207.1:587496-588530	102.2063241	86.04292704	121.4656542	120.3943958	113.4464203	120.9523315	1189	1188	1738	1512	1566	1456	887234	[gene=Rv0496], [locus_tag=Rv0496], [location=586394..587380]	[product=hypothetical protein]	49	1035	1	987	1035	987	987	0	987	987	100
JTY_RS02605	-	MULTISPECIES: hypothetical protein	GO:0005618|GO:0044119	cell wall|growth of symbiont in host cell	-	-	-	-	NC_012207.1:588527-589459	100.5066819	101.9574251	119.8593777	115.4487004	121.0271662	120.3523884	1054	1269	1546	1307	1506	1306	887240	[gene=Rv0497], [locus_tag=Rv0497], [location=587377..588309]	[product=transmembrane protein]	1	933	1	933	933	933	933	0	933	933	100
JTY_RS02610	-	MULTISPECIES: sugar phosphate isomerase/epimerase	GO:0005575|GO:0003674|GO:0008150	cellular_component|molecular_function|biological_process	-	-	-	-	NC_012207.1:589475-590317	105.7489669	92.65721344	117.039068	113.989786	115.0922863	108.4173899	1002	1042	1364	1166	1294	1063	887238	[gene=Rv0498], [locus_tag=Rv0498], [location=588325..589167]	[product=hypothetical protein]	1	843	1	843	843	843	843	0	843	843	100
JTY_RS02615	-	MULTISPECIES: thioesterase family protein	-	-	-	-	-	-	NC_012207.1:590333-591208	71.6012891	63.49492121	73.32518307	63.69120905	65.39260926	66.25102137	705	742	888	677	764	675	887243	[gene=Rv0499], [locus_tag=Rv0499], [location=589183..590058]	[product=hypothetical protein]	1	876	1	876	876	876	876	0	876	876	100
JTY_RS02620	-	MULTISPECIES: pyrroline-5-carboxylate reductase	GO:0006561|GO:0000287|GO:0051260|GO:0040007|GO:0005886|GO:0004735|GO:0030145	proline biosynthetic process|magnesium ion binding|protein homooligomerization|growth|plasma membrane|pyrroline-5-carboxylate reductase activity|manganese ion binding	K00286	pyrroline-5-carboxylate reductase[1.5.1.2]	ko01100|ko01110|ko01130|ko01230|ko00330	Metabolic pathways|Biosynthesis of secondary metabolites|Biosynthesis of antibiotics|Biosynthesis of amino acids|Arginine and proline metabolism	NC_012207.1:591233-592120	133.5528922	121.8126127	136.1155225	127.3315422	123.1917947	137.005032	1333	1443	1671	1372	1459	1415	887256	[gene=proC], [locus_tag=Rv0500], [location=590083..590970]	[product=pyrroline-5-carboxylate reductase]	1	888	1	888	888	888	888	0	882	886	99.77
JTY_RS02625	-	MULTISPECIES: DNA-binding protein	-	-	-	-	-	-	NC_012207.1:592261-592497	216.2273581	253.9837895	218.5289261	270.1890356	261.6353204	265.9186214	576	803	716	777	827	733	3205035	[gene=Rv0500A], [locus_tag=Rv0500A], [location=591111..591347]	[product=DNA-binding protein]	1	237	1	237	237	237	237	7.00E-124	237	237	100
JTY_RS02630	-	MULTISPECIES: AURKAIP1/COX24 domain-containing protein	-	-	-	-	-	-	NC_012207.1:592625-592726	27.91128156	58.05827878	45.3858828	36.35892987	38.22443655	40.46047506	32	79	64	45	52	48	-	-	-
JTY_RS02635	-	MULTISPECIES: UDP-glucose 4-epimerase	GO:0005829|GO:0005576|GO:0005886	cytosol|extracellular region|plasma membrane	K01784	UDP-glucose 4-epimerase[5.1.3.2]	ko01100|ko00520|ko00052	Metabolic pathways|Amino sugar and nucleotide sugar metabolism|Galactose metabolism	NC_012207.1:592804-593934	237.6425417	229.2592891	255.0566531	303.5649535	299.2528597	311.6839365	3021	3459	3988	4166	4514	4100	887228	[gene=galE2], [locus_tag=Rv0501], [location=591654..592784]	[product=UDP-glucose 4-epimerase GalE]	1	1131	1	1131	1131	1131	1131	0	1128	1130	99.91
JTY_RS02640	-	MULTISPECIES: hypothetical protein	GO:0005886	plasma membrane	-	-	-	-	NC_012207.1:593941-595017	350.5870005	364.2981127	392.9691841	435.9387474	452.3103781	443.7067136	4244	5234	5851	5697	6497	5558	887260	[gene=Rv0502], [locus_tag=Rv0502], [location=592791..593867]	[product=hypothetical protein]	1	1077	1	1077	1077	1077	1077	0	1077	1077	100
JTY_RS02645	-	MULTISPECIES: cyclopropane mycolic acid synthase	GO:0071766|GO:0071768|GO:0046500|GO:0001666|GO:0052167|GO:0071769|GO:0008825|GO:0005829|GO:0005886|GO:0008610	Actinobacterium-type cell wall biogenesis|mycolic acid biosynthetic process|S-adenosylmethionine metabolic process|response to hypoxia|modulation by symbiont of host innate immune response|mycolate cell wall layer assembly|cyclopropane-fatty-acyl-phospholipid synthase activity|cytosol|plasma membrane|lipid biosynthetic process	-	-	-	-	NC_012207.1:595021-595929	163.3535583	148.7687074	167.0292647	179.6945038	182.4570811	188.1325645	1669	1804	2099	1982	2212	1989	887264	[gene=cmaA2], [locus_tag=Rv0503c], [location=593871..594779]	[product=cyclopropane mycolic acid synthase]	1	909	1	909	909	909	909	0	909	909	100
JTY_RS02650	-	MULTISPECIES: hypothetical protein	GO:0005618|GO:0005886	cell wall|plasma membrane	-	-	-	-	NC_012207.1:595952-596452	100.5112445	83.34056327	97.16762328	117.12165	118.3799733	114.2956067	566	557	673	712	791	666	887268	[gene=Rv0504c], [locus_tag=Rv0504c], [location=594802..595302]	[product=hypothetical protein]	1	501	1	501	501	501	501	0	501	501	100
JTY_RS02655	-	MULTISPECIES: HAD-IB family hydrolase	GO:0005887|GO:0005886	integral component of plasma membrane|plasma membrane	-	-	-	-	NC_012207.1:596614-597537	338.0609351	327.4297092	313.8398902	245.5439474	257.6387653	264.7302077	3511	4036	4009	2753	3175	2845	887270	[gene=serB1], [locus_tag=Rv0505c], [location=595464..596585]	[product=phosphoserine phosphatase SerB]	1	924	199	1122	924	1122	924	0	924	924	100
JTY_RS02660	-	MULTISPECIES: hypothetical protein	GO:0005576	extracellular region	-	-	-	-	NC_012207.1:597915-598352	201.2962989	215.4718974	211.8832464	170.094111	178.2034449	181.3806075	991	1259	1283	904	1041	924	887279	[gene=mmpS2], [locus_tag=Rv0506], [location=596759..597202]	[product=membrane protein MmpS2]	1	438	7	444	438	444	438	0	438	438	100
JTY_RS02665	-	MULTISPECIES: RND transporter MmpL2	GO:0005618|GO:0044119|GO:0005886	cell wall|growth of symbiont in host cell|plasma membrane	-	-	-	-	NC_012207.1:598349-601255	97.23181166	91.46502756	89.92640417	86.75036275	84.44483799	88.40443892	3177	3547	3614	3060	3274	2989	887248	[gene=mmpL2], [locus_tag=Rv0507], [location=597199..600105]	[product=transmembrane transport protein MmpL2]	1	2907	1	2907	2907	2907	2907	0	2892	2902	99.83
JTY_RS02670	-	MULTISPECIES: glutaredoxin family protein	GO:0005886	plasma membrane	-	-	-	-	NC_012207.1:601248-601541	14.82796052	13.25840957	16.48424524	9.811046035	12.49641592	9.650612181	49	52	67	35	49	33	887301	[gene=mmpL2], [locus_tag=Rv0508], [location=600098..600391]	[product=hypothetical protein]	1	294	1	294	294	294	294	2.00E-155	294	294	100
JTY_RS02675	-	MULTISPECIES: glutamyl-tRNA reductase	GO:0040007	growth	K02492	glutamyl-tRNA reductase[1.2.1.70]	ko01100|ko01110|ko01120|ko00860	Metabolic pathways|Biosynthesis of secondary metabolites|Microbial metabolism in diverse environments|Porphyrin and chlorophyll metabolism	NC_012207.1:601591-602997	583.1323672	619.6187236	606.5899067	474.0935785	480.1424604	454.4000851	9222	11630	11799	8094	9010	7436	887292	[gene=hemA], [locus_tag=Rv0509], [location=600441..601847]	[product=glutamyl-tRNA reductase]	1	1407	1	1407	1407	1407	1407	0	1407	1407	100
JTY_RS02680	-	MULTISPECIES: hydroxymethylbilane synthase	GO:0040007|GO:0005886	growth|plasma membrane	K01749	hydroxymethylbilane synthase[2.5.1.61]	ko01100|ko01110|ko01120|ko00860	Metabolic pathways|Biosynthesis of secondary metabolites|Microbial metabolism in diverse environments|Porphyrin and chlorophyll metabolism	NC_012207.1:603007-603936	1419.190581	1230.015268	1234.115846	972.6489507	978.5963748	983.3056236	14835	15260	15867	10976	12138	10636	887306	[gene=hemC], [locus_tag=Rv0510], [location=601857..602786]	[product=porphobilinogen deaminase]	1	930	1	930	930	930	930	0	930	930	100
JTY_RS02685	-	MULTISPECIES: bifunctional uroporphyrinogen-III C-methyltransferase/uroporphyrinogen-III synthase	GO:0040007|GO:0005886	growth|plasma membrane	K13542	uroporphyrinogen III methyltransferase / synthase[4.2.1.75]	ko01100|ko01110|ko01120|ko00860	Metabolic pathways|Biosynthesis of secondary metabolites|Microbial metabolism in diverse environments|Porphyrin and chlorophyll metabolism	NC_012207.1:603969-605666	813.6056673	862.6766209	812.5037834	638.6753873	611.4008553	598.4614316	15528	19541	19073	13159	13846	11819	887280	[gene=hemD], [locus_tag=Rv0511], [location=602819..604516]	[product=uroporphyrin-III C-methyltransferase]	1	1698	1	1698	1698	1698	1698	0	1698	1698	100
JTY_RS02690	-	MULTISPECIES: porphobilinogen synthase	GO:0005618	cell wall	K01698	porphobilinogen synthase[4.2.1.24]	ko01100|ko01110|ko01120|ko00860	Metabolic pathways|Biosynthesis of secondary metabolites|Microbial metabolism in diverse environments|Porphyrin and chlorophyll metabolism	NC_012207.1:605758-606741	767.3531026	841.4136159	764.3614881	555.1142796	559.5228481	550.3015287	8487	11045	10398	6628	7343	6298	887312	[gene=hemB], [locus_tag=Rv0512], [location=604602..605591]	[product=delta-aminolevulinic acid dehydratase]	1	984	7	990	984	990	984	0	981	983	99.9
JTY_RS02695	-	MULTISPECIES: hypothetical protein	-	-	-	-	-	-	NC_012207.1:606754-607302	295.7512749	328.793425	293.2897235	174.1327717	182.0527285	238.3610621	1825	2408	2226	1160	1333	1522	887307	[gene=Rv0513], [locus_tag=Rv0513], [location=605604..606152]	[product=transmembrane protein]	1	549	1	549	549	549	549	0	549	549	100
JTY_RS02700	-	MULTISPECIES: hypothetical protein	-	-	-	-	-	-	NC_012207.1:607299-607598	155.3981079	184.4055854	150.6964098	104.9390508	112.7184608	116.6450806	524	738	625	382	451	407	887319	[gene=Rv0514], [locus_tag=Rv0514], [location=606149..606448]	[product=transmembrane protein]	1	300	1	300	300	300	300	4.00E-157	297	299	99.67
JTY_RS02705	-	MULTISPECIES: HNH endonuclease	GO:0005618	cell wall	-	-	-	-	NC_012207.1:607701-609212	161.2259182	172.0844883	157.537502	129.5604432	133.5934483	129.0255669	2740	3471	3293	2377	2694	2269	887322	[gene=Rv0515], [locus_tag=Rv0515], [location=606551..608062]	[product=hypothetical protein]	1	1512	1	1512	1512	1512	1512	0	1512	1512	100
JTY_RS02710	-	MULTISPECIES: STAS domain-containing protein	GO:0005515	protein binding	-	-	-	-	NC_012207.1:609209-609685	127.3908439	102.9347082	76.58033218	289.0496675	294.099845	266.7697009	683	655	505	1673	1871	1480	887324	[gene=Rv0516c], [locus_tag=Rv0516c], [location=608059..608535]	[product=anti-anti-sigma factor]	1	477	1	477	477	477	477	0	477	477	100
JTY_RS02715	-	MULTISPECIES: acyltransferase	GO:0005576	extracellular region	-	-	-	-	NC_012207.1:609974-611206	60.68328194	37.26802107	46.87356032	40.90563209	42.99277994	36.88805137	841	613	799	612	707	529	887323	[gene=Rv0517], [locus_tag=Rv0517], [location=608746..610056]	[product=acyltransferase]	1	1233	79	1311	1233	1311	1233	0	1230	1232	99.92
JTY_RS02720	-	MULTISPECIES: SGNH/GDSL hydrolase family protein	-	-	-	-	-	-	NC_012207.1:611338-612033	58.41752323	40.06565146	46.24817518	78.1500903	73.4707558	73.37880214	457	372	445	660	682	594	887321	[gene=Rv0518], [locus_tag=Rv0518], [location=610188..610883]	[product=hypothetical protein]	1	696	1	696	696	696	696	0	696	696	100
JTY_RS02725	-	MULTISPECIES: membrane protein	GO:0005576	extracellular region	-	-	-	-	NC_012207.1:612322-613224	170.9416108	153.7418826	182.0772741	305.7398096	312.4538212	297.4517168	1735	1852	2273	3350	3763	3124	887334	[gene=Rv0519c], [locus_tag=Rv0519c], [location=611172..612074]	[product=membrane protein]	1	903	1	903	903	903	903	0	900	902	99.89
JTY_RS02730	-	MULTISPECIES: class I SAM-dependent methyltransferase	GO:0052729|GO:0019286|GO:0052730|GO:0032259	dimethylglycine N-methyltransferase activity|glycine betaine biosynthetic process from glycine|sarcosine N-methyltransferase activity|methylation	-	-	-	-	NC_012207.1:613405-613755	19.01025062	2.562843896	3.091282821	2.582730173	2.990595263	0.979935523	75	12	15	11	14	4	-	-	-
JTY_RS02735	-	MULTISPECIES: hypothetical protein	GO:0052729|GO:0019286|GO:0032259	dimethylglycine N-methyltransferase activity|glycine betaine biosynthetic process from glycine|methylation	-	-	-	-	NC_012207.1:613748-614053	7.559403836	1.959747847	0.709176647	0.807868107	1.225033306	1.96686405	26	8	3	3	5	7	-	-	-
JTY_RS02740	-	MULTISPECIES: amino acid permease	GO:0043091	L-arginine import	-	-	-	-	NC_012207.1:614188-615492	80.10568139	69.04512753	66.84684572	72.68749886	74.80659297	67.59741178	1175	1202	1206	1151	1302	1026	886261	[gene=gabP], [locus_tag=Rv0522], [location=613038..614342]	[product=GABA permease GabP]	1	1305	1	1305	1305	1305	1305	0	1305	1305	100
JTY_RS02745	-	MULTISPECIES: nitroreductase family deazaflavin-dependent oxidoreductase	GO:0005829|GO:0005886	cytosol|plasma membrane	-	-	-	-	NC_012207.1:615476-615871	105.5939014	59.06070242	69.59436838	73.67207239	71.57076255	89.23584569	470	312	381	354	378	411	887341	[gene=gabP], [locus_tag=Rv0523c], [location=614326..614721]	[product=hypothetical protein]	1	396	1	396	396	396	396	0	396	396	100
JTY_RS02750	-	MULTISPECIES: glutamate-1-semialdehyde 2,1-aminomutase	GO:0040007|GO:0005886	growth|plasma membrane	K01845	glutamate-1-semialdehyde 2,1-aminomutase[5.4.3.8]	ko01100|ko01110|ko01120|ko00860	Metabolic pathways|Biosynthesis of secondary metabolites|Microbial metabolism in diverse environments|Porphyrin and chlorophyll metabolism	NC_012207.1:615985-617373	380.085626	373.4588537	406.925797	268.7762897	268.7150932	286.1638638	5934	6920	7814	4530	4978	4623	887349	[gene=hemL], [locus_tag=Rv0524], [location=614835..616223]	[product=glutamate-1-semialdehyde 2%2C1-aminomutase]	1	1389	1	1389	1389	1389	1389	0	1389	1389	100
JTY_RS02755	-	MULTISPECIES: histidine phosphatase family protein	GO:0040007|GO:0005886	growth|plasma membrane	-	-	-	-	NC_012207.1:617373-617981	123.7377008	122.228102	132.9097622	79.57099362	87.29078315	82.30842121	847	993	1119	588	709	583	887358	[gene=hemL], [locus_tag=Rv0525], [location=616223..616831]	[product=hypothetical protein]	1	609	1	609	609	609	609	0	609	609	100
JTY_RS02760	-	MULTISPECIES: TlpA family protein disulfide reductase	GO:0005576|GO:0040007|GO:0005886	extracellular region|growth|plasma membrane	-	-	-	-	NC_012207.1:618035-618646	154.5317682	178.2175789	167.9526385	118.5021428	127.6602383	123.4896089	1063	1455	1421	880	1042	879	887339	[gene=Rv0526], [locus_tag=Rv0526], [location=616846..617496]	[product=thioredoxin]	1	612	40	651	612	651	612	0	612	612	100
JTY_RS02765	-	MULTISPECIES: cytochrome c biogenesis protein CcdA	GO:0040007	growth	-	-	-	-	NC_012207.1:618643-619422	247.400805	229.3056124	236.6628457	140.9471209	144.6709151	136.3541394	2169	2386	2552	1334	1505	1237	887362	[gene=ccdA], [locus_tag=Rv0527], [location=617493..618272]	[product=cytochrome C-type biogenesis protein CcdA]	1	780	1	780	780	780	780	0	780	780	100
JTY_RS02770	-	MULTISPECIES: cytochrome c biogenesis protein	GO:0040007	growth	-	-	-	-	NC_012207.1:619455-621044	299.3033602	291.1716736	295.9335888	211.6299977	221.5415944	216.4079077	5349	6176	6505	4083	4698	4002	887372	[gene=Rv0528], [locus_tag=Rv0528], [location=618305..619894]	[product=transmembrane protein]	1	1590	1	1590	1590	1590	1590	0	1590	1590	100
JTY_RS02775	-	MULTISPECIES: c-type cytochrome biogenesis protein CcsB	GO:0040007	growth	-	-	-	-	NC_012207.1:621041-622015	216.718109	198.6675041	210.6225117	133.9737283	142.575365	148.501429	2375	2584	2839	1585	1854	1684	887380	[gene=ccsA], [locus_tag=Rv0529], [location=619891..620865]	[product=cytochrome C-type biogenesis protein CcsA]	1	975	1	975	975	975	975	0	975	975	100
JTY_RS02780	-	MULTISPECIES: MinD/ParA family protein	GO:0044315|GO:0009405|GO:0005886	protein secretion by the type VII secretion system|pathogenesis|plasma membrane	-	-	-	-	NC_012207.1:622057-623274	369.0949418	351.8518657	357.1578752	373.6997135	375.2641359	393.7534133	5053	5717	6014	5523	6096	5578	887385	[gene=Rv0530], [locus_tag=Rv0530], [location=620907..622124]	[product=hypothetical protein]	1	1218	1	1218	1218	1218	1218	0	1218	1218	100
JTY_RS02785	-	MULTISPECIES: hypothetical protein	-	-	-	-	-	-	NC_012207.1:623271-623432	185.0763107	198.0465506	207.6262363	303.7064244	307.3212585	310.4800239	337	428	465	597	664	585	14515848	[gene=Rv0530A], [locus_tag=Rv0530A], [location=622121..622282]	[product=hypothetical protein]	1	162	1	162	162	162	162	2.00E-82	162	162	100
JTY_RS02790	-	MULTISPECIES: DUF4229 domain-containing protein	-	-	-	-	-	-	NC_012207.1:623479-623796	212.9086959	202.9621934	181.7455971	206.5504571	244.0352716	251.9891011	761	861	799	797	1035	932	887376	[gene=Rv0531], [locus_tag=Rv0531], [location=622329..622646]	[product=membrane protein]	1	318	1	318	318	318	318	9.00E-169	318	318	100
JTY_RS02795	-	-	GO:0005618	cell wall	-	-	-	-	NC_012207.1:623943-625688	54.62442521	38.81174984	43.95568655	41.06480415	45.86343057	50.72078642	1072	904	1061	870	1068	1030	887391	[gene=PE_PGRS6], [locus_tag=Rv0532], [location=622793..624577]	[product=PE-PGRS family protein PE_PGRS6]	1	505	1	505	1746	1785	505	0	505	505	100
JTY_RS02800	-	MULTISPECIES: 3-oxoacyl-ACP synthase III	GO:0033818|GO:0000062|GO:0042803|GO:0030497|GO:0005515|GO:0035336|GO:0004315|GO:0006633|GO:0008610	beta-ketoacyl-acyl-carrier-protein synthase III activity|fatty-acyl-CoA binding|protein homodimerization activity|fatty acid elongation|protein binding|long-chain fatty-acyl-CoA metabolic process|3-oxoacyl-[acyl-carrier-protein] synthase activity|fatty acid biosynthetic process|lipid biosynthetic process	-	-	-	-	NC_012207.1:625717-626724	84.29052675	86.71152461	104.9851736	120.4307237	116.4851637	124.3626969	955	1166	1463	1473	1566	1458	887381	[gene=fabH], [locus_tag=Rv0533c], [location=624473..625480]	[product=3-oxoacyl-%5Bacyl-carrier-protein%5D synthase III]	1	1008	1	1008	1008	1008	1008	0	1008	1008	100
JTY_RS02805	-	MULTISPECIES: 1,4-dihydroxy-2-naphthoate octaprenyltransferase	GO:0009234|GO:0016020|GO:0004659|GO:0046428|GO:0016021|GO:0016740|GO:0005886	menaquinone biosynthetic process|membrane|prenyltransferase activity|1,4-dihydroxy-2-naphthoate octaprenyltransferase activity|integral component of membrane|transferase activity|plasma membrane	K02548	1,4-dihydroxy-2-naphthoate octaprenyltransferase [EC:<a href="/dbget-bin/www_bget?ec:2.5.1.74">2.5.1.74</a> 2.5.1.-][-]	ko01100|ko01110|ko00130	Metabolic pathways|Biosynthesis of secondary metabolites|Ubiquinone and other terpenoid-quinone biosynthesis	NC_012207.1:626806-627684	45.95183324	19.87033655	30.85933307	26.6271281	27.4666965	29.14874572	454	233	375	284	322	298	887408	[gene=menA], [locus_tag=Rv0534c], [location=625562..626440]	[product=1%2C4-dihydroxy-2-naphthoate octaprenyltransferase]	1	879	1	879	879	879	879	0	879	879	100
JTY_RS02810	-	MULTISPECIES: 5\'-methylthioadenosine phosphorylase	GO:0017061|GO:0006168|GO:0019509	S-methyl-5-thioadenosine phosphorylase activity|adenine salvage|L-methionine salvage from methylthioadenosine	K00772	5'-methylthioadenosine phosphorylase[2.4.2.28]	ko01100|ko00270	Metabolic pathways|Cysteine and methionine metabolism	NC_012207.1:627701-628495	34.02059008	16.50097398	20.10804681	26.53795098	25.08733393	23.03590149	304	175	221	256	266	213	887430	[gene=Rv0535], [locus_tag=Rv0535], [location=626457..627251]	[product=S-methyl-5%27-thioadenosine phosphorylase]	1	795	1	795	795	795	795	0	795	795	100
JTY_RS02815	-	MULTISPECIES: UDP-glucose 4-epimerase	GO:0019388|GO:0044237|GO:0042803|GO:0003978|GO:0050662	galactose catabolic process|cellular metabolic process|protein homodimerization activity|UDP-glucose 4-epimerase activity|coenzyme binding	K17947	dTDP-L-rhamnose 4-epimerase[5.1.3.25]	ko01130|ko00523	Biosynthesis of antibiotics|Polyketide sugar unit biosynthesis	NC_012207.1:628492-629532	34.95496821	16.7781228	22.30478516	14.17089625	15.19749443	17.17934995	409	233	321	179	211	208	887457	[gene=galE3], [locus_tag=Rv0536], [location=627248..628288]	[product=UDP-glucose 4-epimerase GalE]	1	1041	1	1041	1041	1041	1041	0	1041	1041	100
JTY_RS02820	-	MULTISPECIES: hypothetical protein	-	-	-	-	-	-	NC_012207.1:629542-630975	208.5237181	193.1019425	259.2230125	219.8250995	227.6557904	220.4040336	3361	3694	5139	3825	4354	3676	887465	[gene=Rv0537c], [locus_tag=Rv0537c], [location=628298..629731]	[product=integral membrane protein]	1	1434	1	1434	1434	1434	1434	0	1434	1434	100
JTY_RS02825	-	MULTISPECIES: hypothetical protein	-	-	-	-	-	-	NC_012207.1:631284-632930	144.5534855	134.9946353	163.3779339	158.7710855	160.1098734	162.4050681	2676	2966	3720	3173	3517	3111	887473	[gene=Rv0538], [locus_tag=Rv0538], [location=630040..631686]	[product=membrane protein]	1	1647	1	1647	1647	1647	1647	0	1641	1645	99.88
JTY_RS02830	-	MULTISPECIES: glycosyltransferase family 2 protein	GO:0097502|GO:0009247|GO:0005618|GO:0005829|GO:0004582|GO:0052553|GO:0005886	mannosylation|glycolipid biosynthetic process|cell wall|cytosol|dolichyl-phosphate beta-D-mannosyltransferase activity|modulation by symbiont of host immune response|plasma membrane	-	-	-	-	NC_012207.1:632963-633619	64.59360822	58.41752339	64.73753857	51.80593219	55.57799475	50.77607053	477	512	588	413	487	388	887476	[gene=Rv0539], [locus_tag=Rv0539], [location=631743..632375]	[product=dolichyl-phosphate sugar synthase]	25	657	1	633	657	633	633	0	633	633	100
JTY_RS02835	-	MULTISPECIES: DUF2064 domain-containing protein	GO:0005618|GO:0040007|GO:0005886	cell wall|growth|plasma membrane	-	-	-	-	NC_012207.1:633616-634278	49.65061168	30.30117752	44.7315865	33.810456	33.02238171	33.45792927	370	268	410	272	292	258	887489	[gene=Rv0540], [locus_tag=Rv0540], [location=632372..633034]	[product=hypothetical protein]	1	663	1	663	663	663	663	0	663	663	100
JTY_RS02840	-	MULTISPECIES: hypothetical protein	GO:0040007	growth	-	-	-	-	NC_012207.1:634299-635648	147.0945061	136.874363	140.703511	126.6105745	136.295072	132.4715553	2232	2465	2626	2074	2454	2080	887416	[gene=Rv0541c], [locus_tag=Rv0541c], [location=633055..634404]	[product=integral membrane protein]	1	1350	1	1350	1350	1350	1350	0	1347	1349	99.93
JTY_RS02845	-	MULTISPECIES: O-succinylbenzoic acid--CoA ligase	GO:0008756|GO:0040007	o-succinylbenzoate-CoA ligase activity|growth	K01911	O-succinylbenzoic acid--CoA ligase[6.2.1.26]	ko01100|ko01110|ko00130	Metabolic pathways|Biosynthesis of secondary metabolites|Ubiquinone and other terpenoid-quinone biosynthesis	NC_012207.1:635660-636772	149.3199435	158.7461832	151.0375947	164.7516658	167.4058323	166.6280899	1868	2357	2324	2225	2485	2157	887507	[gene=menE], [locus_tag=Rv0542c], [location=634416..635504]	[product=2-succinylbenzoic acid--CoA ligase]	25	1113	1	1089	1113	1089	1089	0	1089	1089	100
JTY_RS02850	-	MULTISPECIES: DUF3349 domain-containing protein	GO:0005618	cell wall	-	-	-	-	NC_012207.1:636817-637119	322.4007392	430.7200539	420.3980459	431.3754457	441.2127191	447.2051845	1098	1741	1761	1586	1783	1576	887494	[gene=Rv0543c], [locus_tag=Rv0543c], [location=635573..635875]	[product=hypothetical protein]	1	303	1	303	303	303	303	2.00E-160	303	303	100
JTY_RS02855	-	MULTISPECIES: hypothetical protein	-	-	-	-	-	-	NC_012207.1:637179-637457	10.52327317	12.09047112	8.037075286	4.72608815	5.106216712	8.320695053	33	45	31	16	19	27	887511	[gene=Rv0544c], [locus_tag=Rv0544c], [location=635935..636213]	[product=transmembrane protein]	1	279	1	279	279	279	279	4.00E-147	279	279	100
JTY_RS02860	-	MULTISPECIES: low-affinity inorganic phosphate transporter	GO:0006817|GO:0015114	phosphate ion transport|phosphate ion transmembrane transporter activity	-	-	-	-	NC_012207.1:637454-638707	471.6605835	468.5399721	416.4122944	312.8271096	319.109033	302.1611446	6648	7838	7219	4760	5337	4407	887517	[gene=pitA], [locus_tag=Rv0545c], [location=636210..637463]	[product=low-affinity inorganic phosphate transporter]	1	1254	1	1254	1254	1254	1254	0	1251	1253	99.92
JTY_RS02865	-	MULTISPECIES: VOC family protein	-	-	-	-	-	-	NC_012207.1:638827-639213	152.4189264	150.3105584	155.3224287	146.5117246	151.1204494	166.8483328	663	776	831	688	780	751	887509	[gene=Rv0546c], [locus_tag=Rv0546c], [location=637583..637969]	[product=hypothetical protein]	1	387	1	387	387	387	387	0	387	387	100
JTY_RS02870	-	MULTISPECIES: oxidoreductase	GO:0005618|GO:0005886	cell wall|plasma membrane	-	-	-	-	NC_012207.1:639276-640160	126.0638299	115.4493828	122.9274115	119.195975	113.4427576	102.7863669	1254	1363	1504	1280	1339	1058	887527	[gene=Rv0547c], [locus_tag=Rv0547c], [location=638032..638916]	[product=oxidoreductase]	1	885	1	885	885	885	885	0	885	885	100
JTY_RS02875	-	MULTISPECIES: 1,4-dihydroxy-2-naphthoyl-CoA synthase	GO:0009234|GO:0008935|GO:0051260|GO:0034214|GO:0005886	menaquinone biosynthetic process|1,4-dihydroxy-2-naphthoyl-CoA synthase activity|protein homooligomerization|protein hexamerization|plasma membrane	K01661	naphthoate synthase[4.1.3.36]	ko01100|ko01110	Metabolic pathways|Biosynthesis of secondary metabolites	NC_012207.1:640256-641158	505.9280761	520.912676	506.8204709	567.6721972	572.5137216	531.1092552	5135	6275	6327	6220	6895	5578	887529	[gene=menB], [locus_tag=Rv0548c], [location=639012..639956]	[product=1%2C4-dihydroxy-2-naphthoyl-CoA synthase]	1	903	43	945	903	945	903	0	903	903	100
JTY_RS02880	-	-	GO:0075136|GO:0040008|GO:0045927	response to host|regulation of growth|positive regulation of growth	-	-	-	-	NC_012207.1:641576-641884	963.6811549	1117.146381	979.4387425	1010.290979	1039.514024	962.1874349	3347	4605	4184	3788	4284	3458	887534	[gene=vapC3], [locus_tag=Rv0549c], [location=640228..640641]	[product=ribonuclease VapC3]	1	309	1	310	309	414	310	4.00E-162	306	309	99.68
JTY_RS02885	-	MULTISPECIES: antitoxin VapB3	GO:0045926|GO:0075136	negative regulation of growth|response to host	-	-	-	-	NC_012207.1:641881-642147	42.98480052	37.6211249	35.76081167	22.22369937	28.36269217	30.59196965	129	134	132	72	101	95	887515	[gene=vapB3], [locus_tag=Rv0550c], [location=640638..640904]	[product=antitoxin VapB3]	1	267	1	267	267	267	267	2.00E-140	267	267	100
JTY_RS02890	-	MULTISPECIES: acyl-CoA synthetase	GO:0005886	plasma membrane	-	-	-	-	NC_012207.1:642339-643955	108.3357283	98.09449179	123.106902	81.80125478	79.9868082	80.92778174	1969	2116	2752	1605	1725	1522	887526	[gene=fadD8], [locus_tag=Rv0551c], [location=641096..642811]	[product=fatty-acid--CoA ligase FadD8]	1	1617	100	1716	1617	1716	1617	0	1617	1617	100
JTY_RS02895	-	MULTISPECIES: amidohydrolase	GO:0005886	plasma membrane	-	-	-	-	NC_012207.1:644132-645736	114.9661218	93.2700104	99.23991671	109.1649591	109.8756861	104.1392123	2074	1997	2202	2126	2352	1944	887537	[gene=Rv0552], [locus_tag=Rv0552], [location=642889..644493]	[product=hypothetical protein]	1	1605	1	1605	1605	1605	1605	0	1602	1604	99.94
JTY_RS02900	-	MULTISPECIES: o-succinylbenzoate synthase	GO:0040007	growth	K02549	O-succinylbenzoate synthase[4.2.1.113]	ko01100|ko01110|ko00130	Metabolic pathways|Biosynthesis of secondary metabolites|Ubiquinone and other terpenoid-quinone biosynthesis	NC_012207.1:645742-646713	56.20021373	46.65821722	54.99486764	42.47819318	45.51190395	44.75869423	614	605	739	501	590	506	887544	[gene=menC], [locus_tag=Rv0553], [location=644490..645470]	[product=muconate cycloisomerase]	1	972	10	981	972	981	972	0	972	972	100
JTY_RS02905	-	MULTISPECIES: non-heme bromoperoxidase BpoC	GO:0042803	protein homodimerization activity	-	-	-	-	NC_012207.1:646710-647498	115.9183228	97.76365128	132.2002517	139.2349548	141.8803601	139.7025274	1028	1029	1442	1333	1493	1282	887535	[gene=bpoC], [locus_tag=Rv0554], [location=645467..646255]	[product=non-heme bromoperoxidase BpoC]	1	789	1	789	789	789	789	0	789	789	100
JTY_RS02910	-	MULTISPECIES: 2-succinyl-5-enolpyruvyl-6-hydroxy-3-cyclohexene-1-carboxylate synthase	GO:0040007|GO:0005886	growth|plasma membrane	K02551	2-succinyl-5-enolpyruvyl-6-hydroxy-3-cyclohexene-1-carboxylate synthase[2.2.1.9]	ko01100|ko01110|ko00130	Metabolic pathways|Biosynthesis of secondary metabolites|Ubiquinone and other terpenoid-quinone biosynthesis	NC_012207.1:647541-649205	227.8982283	217.0960312	256.2327081	239.3685216	245.0213288	241.9809391	4265	4822	5898	4836	5441	4686	887554	[gene=menD], [locus_tag=Rv0555], [location=646298..647962]	[product=bifunctional 2-succinyl-6-hydroxy-2%2C4-cyclohexadiene-1-carboxylate synthase%2F2-oxoglutarate decarboxylase]	1	1665	1	1665	1665	1665	1665	0	1665	1665	100
JTY_RS02915	-	MULTISPECIES: membrane protein	GO:0040007|GO:0005886	growth|plasma membrane	-	-	-	-	NC_012207.1:649202-649717	141.2116084	164.0148415	190.0876863	182.8734264	173.6431638	197.7853454	819	1129	1356	1145	1195	1187	887551	[gene=menD], [locus_tag=Rv0556], [location=647959..648474]	[product=transmembrane protein]	1	516	1	516	516	516	516	0	513	515	99.81
JTY_RS02920	-	MULTISPECIES: GDP-mannose-dependent alpha-mannosyltransferase	GO:0097502|GO:0009247|GO:0000030|GO:0040007	mannosylation|glycolipid biosynthetic process|mannosyltransferase activity|growth	-	-	-	-	NC_012207.1:649788-650915	330.0036193	344.2386447	475.046307	450.6405232	450.8708325	440.6431168	4184	5180	7408	6168	6783	5781	887609	[gene=mgtA], [locus_tag=Rv0557], [location=648536..649672]	[product=GDP-mannose-dependent alpha-mannosyltransferase]	1	1128	10	1137	1128	1137	1128	0	1125	1127	99.91
JTY_RS02925	-	MULTISPECIES: demethylmenaquinone methyltransferase	GO:0040007|GO:0005886	growth|plasma membrane	K03183	demethylmenaquinone methyltransferase / 2-methoxy-6-polyprenyl-1,4-benzoquinol methylase[2.1.1.201]	ko01100|ko01110|ko00130	Metabolic pathways|Biosynthesis of secondary metabolites|Ubiquinone and other terpenoid-quinone biosynthesis	NC_012207.1:650932-651636	292.7756969	292.6161133	314.0640882	281.0219957	272.6893969	282.3286386	2320	2752	3061	2404	2564	2315	887591	[gene=menH], [locus_tag=Rv0558], [location=649689..650393]	[product=demethylmenaquinone methyltransferase]	1	705	1	705	705	705	705	0	705	705	100
JTY_RS02930	-	MULTISPECIES: DUF732 domain-containing protein	GO:0005618|GO:0005576	cell wall|extracellular region	-	-	-	-	NC_012207.1:651650-651988	649.02359	851.1127399	774.3393057	739.5277087	797.3425772	794.3561307	2473	3849	3629	3042	3605	3132	887569	[gene=Rv0559c], [locus_tag=Rv0559c], [location=650407..650745]	[product=hypothetical protein]	1	339	1	339	339	339	339	2.00E-180	339	339	100
JTY_RS02935	-	MULTISPECIES: benzoquinone methyltransferase	GO:0010106|GO:0009751|GO:0005829|GO:0001666	cellular response to iron ion starvation|response to salicylic acid|cytosol|response to hypoxia	-	-	-	-	NC_012207.1:652022-652699	44.22177335	33.94278897	32.00633854	27.47101254	33.50824743	34.49310901	337	307	300	226	303	272	887637	[gene=Rv0560c], [locus_tag=Rv0560c], [location=650779..651504]	[product=benzoquinone methyltransferase]	1	678	49	726	678	726	678	0	678	678	100
JTY_RS02940	-	MULTISPECIES: oxidoreductase	GO:0005618	cell wall	-	-	-	-	NC_012207.1:652772-653998	55.46931228	35.98404356	41.20753315	30.96358267	33.73135864	31.2524017	765	589	699	461	552	446	887638	[gene=Rv0561c], [locus_tag=Rv0561c], [location=651529..652755]	[product=oxidoreductase]	1	1227	1	1227	1227	1227	1227	0	1227	1227	100
JTY_RS02945	-	MULTISPECIES: polyprenyl synthetase family protein	GO:0005618|GO:0040007|GO:0005886	cell wall|growth|plasma membrane	K00805	heptaprenyl diphosphate synthase[2.5.1.30]	ko01110|ko00900	Biosynthesis of secondary metabolites|Terpenoid backbone biosynthesis	NC_012207.1:654014-655021	253.8426049	243.6252291	267.6654934	242.3330856	251.11998	231.2395668	2876	3276	3730	2964	3376	2711	887647	[gene=grcC1], [locus_tag=Rv0562], [location=652771..653778]	[product=polyprenyl-diphosphate synthase GrcC]	1	1008	1	1008	1008	1008	1008	0	1005	1007	99.9
JTY_RS02950	-	MULTISPECIES: protease HtpX	GO:0005887|GO:0005576	integral component of plasma membrane|extracellular region	-	-	-	-	NC_012207.1:655122-655982	237.5592518	265.1081404	256.8244345	253.1730249	244.3565164	230.5759398	2299	3045	3057	2645	2806	2309	887649	[gene=htpX], [locus_tag=Rv0563], [location=653879..654739]	[product=protease HtpX]	1	861	1	861	861	861	861	0	861	861	100
JTY_RS02955	-	MULTISPECIES: glycerol-3-phosphate dehydrogenase (NAD(P)(+))	GO:0008654|GO:0006072|GO:0004367	phospholipid biosynthetic process|glycerol-3-phosphate metabolic process|glycerol-3-phosphate dehydrogenase [NAD+] activity	K00057	glycerol-3-phosphate dehydrogenase (NAD(P)+)[1.1.1.94]	ko01110|ko00564	Biosynthesis of secondary metabolites|Glycerophospholipid metabolism	NC_012207.1:656167-657222	43.72595203	33.50558585	35.82461574	33.48018564	32.16425396	34.68473804	519	472	523	429	453	426	887651	[gene=gpdA1], [locus_tag=Rv0564c], [location=654924..655949]	[product=glycerol-3-phosphate dehydrogenase]	31	1056	1	1026	1056	1026	1026	0	1026	1026	100
JTY_RS02960	-	MULTISPECIES: NAD(P)/FAD-dependent oxidoreductase	GO:0005886	plasma membrane	-	-	-	-	NC_012207.1:657253-658713	33.18807866	19.44587569	24.3094553	31.81439143	32.02386106	28.71858952	545	379	491	564	624	488	887662	[gene=Rv0565c], [locus_tag=Rv0565c], [location=656010..657470]	[product=monooxygenase]	1	1461	1	1461	1461	1461	1461	0	1461	1461	100
JTY_RS02965	-	MULTISPECIES: YajQ family cyclic di-GMP-binding protein	GO:0005829|GO:0005886	cytosol|plasma membrane	-	-	-	-	NC_012207.1:658791-659282	90.23434408	63.99158202	55.42688172	62.64712314	61.56810143	70.9503181	499	420	377	374	404	406	887633	[gene=Rv0566c], [locus_tag=Rv0566c], [location=657548..658039]	[product=hypothetical protein]	1	492	1	492	492	492	492	0	489	491	99.8
JTY_RS02970	-	-	-	-	-	-	-	-	NC_012207.1:659352-659435	28.59671076	4.462228988	8.611430716	4.905241705	5.355863059	9.211854202	27	5	10	5	6	9	-	-	-
JTY_RS02975	-	MULTISPECIES: methyltransferase	GO:0030187|GO:2000019|GO:0042803|GO:0017096	melatonin biosynthetic process|negative regulation of male gonad development|protein homodimerization activity|acetylserotonin O-methyltransferase activity	-	-	-	-	NC_012207.1:659561-660583	202.027176	193.742463	228.2453636	243.3717247	253.5212628	271.9731117	2323	2644	3228	3021	3459	3236	887667	[gene=Rv0567], [locus_tag=Rv0567], [location=658321..659340]	[product=methyltransferase%2Fmethylase]	4	1023	1	1020	1023	1020	1020	0	1017	1019	99.9
JTY_RS02980	-	MULTISPECIES: cytochrome P450	GO:0005829	cytosol	-	-	-	-	NC_012207.1:660687-662111	217.3328039	214.9951858	211.571365	206.8129085	209.9411091	204.4795563	3481	4087	4168	3576	3990	3389	887654	[gene=cyp135B1], [locus_tag=Rv0568], [location=659450..660868]	[product=cytochrome P450 Cyp135B1]	7	1425	1	1419	1425	1419	1419	0	1416	1418	99.93
JTY_RS02985	-	MULTISPECIES: DUF1918 domain-containing protein	GO:0005618|GO:0005829|GO:0001666	cell wall|cytosol|response to hypoxia	-	-	-	-	NC_012207.1:662246-662512	424.849588	491.6021082	247.8871172	67.2884489	69.36253188	80.50479039	1275	1751	915	218	247	250	887678	[gene=Rv0569], [locus_tag=Rv0569], [location=661003..661269]	[product=hypothetical protein]	1	267	1	267	267	267	267	2.00E-140	267	267	100
JTY_RS02990	-	-	GO:0005618|GO:0005829|GO:0005886	cell wall|cytosol|plasma membrane	K00525	ribonucleoside-diphosphate reductase alpha chain[1.17.4.1]	ko01100|ko00230|ko00240	Metabolic pathways|Purine metabolism|Pyrimidine metabolism	NC_012207.1:662538-664670	119.0000031	105.2555275	66.60315488	37.70977419	39.15918885	35.99595005	2853	2995	1964	976	1114	893	887666	[gene=nrdZ], [locus_tag=Rv0570], [location=661295..663373]	[product=vitamin B12-dependent ribonucleoside-diphosphate reductase]	1	2078	1	2079	2133	2079	2079	0	2072	2077	99.9
JTY_RS02995	-	MULTISPECIES: phosphoribosyltransferase	GO:0005618|GO:0005829	cell wall|cytosol	-	-	-	-	NC_012207.1:664729-666060	140.7999736	124.3169667	127.5081342	123.4955329	114.6074643	115.1552459	2108	2209	2348	1996	2036	1784	887710	[gene=Rv0571c], [locus_tag=Rv0571c], [location=663487..664818]	[product=hypothetical protein]	1	1332	1	1332	1332	1332	1332	0	1329	1331	99.92
JTY_RS03000	-	MULTISPECIES: hypothetical protein	-	-	-	-	-	-	NC_012207.1:666284-666625	438.0785542	376.780794	235.6151027	88.67827282	93.39476982	94.02410586	1684	1719	1114	368	426	374	887696	[gene=Rv0572c], [locus_tag=Rv0572c], [location=665042..665383]	[product=hypothetical protein]	1	342	1	342	342	342	342	2.00E-180	339	341	99.71
JTY_RS03005	-	MULTISPECIES: nicotinate phosphoribosyltransferase	GO:0075136|GO:0004516|GO:0047280|GO:0005886|GO:0034355|GO:0009435|GO:0001666	response to host|nicotinate phosphoribosyltransferase activity|nicotinamide phosphoribosyltransferase activity|plasma membrane|NAD salvage|NAD biosynthetic process|response to hypoxia	K00763	nicotinate phosphoribosyltransferase[6.3.4.21]	ko01100|ko00760	Metabolic pathways|Nicotinate and nicotinamide metabolism	NC_012207.1:667093-668484	33.2353792	14.70151432	10.28891437	13.73546105	14.8665418	12.78566736	520	273	198	232	276	207	887716	[gene=pncB2], [locus_tag=Rv0573c], [location=665851..667242]	[product=nicotinic acid phosphoribosyltransferase PncB2]	1	1392	1	1392	1392	1392	1392	0	1389	1391	99.93
JTY_RS03010	-	MULTISPECIES: hypothetical protein	GO:0005575|GO:0003674|GO:0008150	cellular_component|molecular_function|biological_process	-	-	-	-	NC_012207.1:668494-669636	33.6258659	18.82237084	12.02404257	9.084903067	10.16773457	7.973566932	432	287	190	126	155	106	887721	[gene=Rv0574c], [locus_tag=Rv0574c], [location=667252..668394]	[product=hypothetical protein]	1	1143	1	1143	1143	1143	1143	0	1140	1142	99.91
JTY_RS03015	-	-	GO:0005886	plasma membrane	-	-	-	-	NC_012207.1:669852-670988	46.63605272	25.77834881	28.37384867	37.25609035	38.24782315	42.80053183	596	391	446	514	580	566	887720	[gene=Rv0575c], [locus_tag=Rv0575c], [location=668579..669745]	[product=oxidoreductase]	1	1137	1	1136	1137	1167	1137	0	1130	1135	99.82
JTY_RS03020	-	MULTISPECIES: TIGR03086 family protein	GO:0005886	plasma membrane	-	-	-	-	NC_012207.1:671397-672395	64.38863005	47.0479799	61.90767945	58.98413844	56.21548529	58.52434411	723	627	855	715	749	680	887717	[gene=Rv0576], [locus_tag=Rv0576], [location=669848..671152]	[product=transcriptional regulator]	1	999	307	1305	999	1305	999	0	996	998	99.9
JTY_RS03025	-	MULTISPECIES: hypothetical protein	GO:0005886	plasma membrane	-	-	-	-	NC_012207.1:672409-673194	109.9088734	104.9081202	109.7897779	103.1733829	96.91941126	105.0126918	971	1100	1193	984	1016	960	887732	[gene=TB27.3], [locus_tag=Rv0577], [location=671166..671951]	[product=hypothetical protein]	1	786	1	786	786	786	786	0	786	786	100
JTY_RS03030	-	MULTISPECIES: PE family protein	GO:0005618	cell wall	-	-	-	-	NC_012207.1:673239-677159	172.6047437	182.6914574	184.0732727	170.5216868	185.3534927	197.7673938	7607	9556	9978	8113	9693	9019	887725	[gene=PE_PGRS7], [locus_tag=Rv0578c], [location=671996..675916]	[product=PE-PGRS family protein PE_PGRS7]	1	3921	1	3921	3921	3921	3921	0	3912	3918	99.92
JTY_RS03035	-	MULTISPECIES: hypothetical protein	GO:0008408|GO:0005634|GO:0005622|GO:0003676	3'-5' exonuclease activity|nucleus|intracellular|nucleic acid binding	-	-	-	-	NC_012207.1:677481-678239	62.47725511	44.83868425	43.83895941	49.07853795	47.31875641	43.61261569	533	454	460	452	479	385	887738	[gene=Rv0579], [locus_tag=Rv0579], [location=676238..676996]	[product=hypothetical protein]	1	759	1	759	759	759	759	0	759	759	100
JTY_RS03040	-	MULTISPECIES: hypothetical protein	GO:0005618|GO:0005886	cell wall|plasma membrane	-	-	-	-	NC_012207.1:678368-678859	279.7444276	256.2711485	266.8428462	264.1566147	239.2620899	225.6079063	1547	1682	1815	1577	1570	1291	887712	[gene=Rv0580c], [locus_tag=Rv0580c], [location=677125..677616]	[product=hypothetical protein]	1	492	1	492	492	492	492	0	492	492	100
JTY_RS03045	-	MULTISPECIES: antitoxin VapB26	GO:0045927	positive regulation of growth	-	-	-	-	NC_012207.1:678953-679168	14.8279241	15.26985913	14.39988991	10.6832156	18.39745139	15.1259492	36	44	43	28	53	38	887739	[gene=vapB26], [locus_tag=Rv0581], [location=677710..677925]	[product=antitoxin VapB26]	1	216	1	216	216	216	216	3.00E-112	216	216	100
JTY_RS03050	-	MULTISPECIES: ribonuclease VapC26	GO:0045926	negative regulation of growth	-	-	-	-	NC_012207.1:679165-679572	86.13379164	60.07953915	70.02941563	94.53232573	83.79999615	80.07855457	395	327	395	468	456	380	887747	[gene=vapC26], [locus_tag=Rv0582], [location=677922..678329]	[product=ribonuclease VapC26]	1	408	1	408	408	408	408	0	408	408	100
JTY_RS03055	-	MULTISPECIES: hypothetical protein	GO:0005618|GO:0005576|GO:0005886	cell wall|extracellular region|plasma membrane	-	-	-	-	NC_012207.1:679632-680318	86.89648657	75.39805319	94.02397075	106.6448573	109.6853409	99.7457611	671	691	893	889	1005	797	887733	[gene=lpqN], [locus_tag=Rv0583c], [location=678389..679075]	[product=lipoprotein LpqN]	1	687	1	687	687	687	687	0	687	687	100
JTY_RS03060	-	MULTISPECIES: hypothetical protein	GO:0009311|GO:0016798	oligosaccharide metabolic process|hydrolase activity, acting on glycosyl bonds	-	-	-	-	NC_012207.1:680472-683105	63.7708814	48.38069186	56.40643634	58.07071363	55.33753493	52.97804544	1888	1700	2054	1856	1944	1623	887752	[gene=Rv0584], [locus_tag=Rv0584], [location=679229..681862]	[product=glycosidase]	1	2634	1	2634	2634	2634	2634	0	2631	2633	99.96
JTY_RS03065	-	MULTISPECIES: lysylphosphatidylglycerol synthetase family protein	GO:0005886	plasma membrane	-	-	-	-	NC_012207.1:683128-685515	43.36654692	21.62837471	25.65626306	26.15951947	24.36500644	22.68292684	1164	689	847	758	776	630	887753	[gene=Rv0585c], [locus_tag=Rv0585c], [location=681885..684272]	[product=integral membrane protein]	1	2388	1	2388	2388	2388	2388	0	2382	2386	99.92
JTY_RS03070	-	MULTISPECIES: transcriptional regulator	GO:0045892|GO:0003677|GO:0052572	negative regulation of transcription, DNA-templated|DNA binding|response to host immune response	-	-	-	-	NC_012207.1:685653-686375	190.9807544	171.9036743	236.0117993	356.7804734	352.9092403	302.0567322	1552	1658	2359	3130	3403	2540	887754	[gene=mce2R], [locus_tag=Rv0586], [location=684410..685132]	[product=HTH-type transcriptional regulator Mce2R]	1	723	1	723	723	723	723	0	723	723	100
JTY_RS03075	-	MULTISPECIES: hypothetical protein	GO:0005886	plasma membrane	K02066	phospholipid/cholesterol/gamma-HCH transport system permease protein[-]	ko02010	ABC transporters	NC_012207.1:686372-687169	146.0510344	146.4475827	167.9641309	188.3722053	181.3400602	156.9819935	1310	1559	1853	1824	1930	1457	887755	[gene=yrbE2A], [locus_tag=Rv0587], [location=685129..685926]	[product=hypothetical protein]	1	798	1	798	798	798	798	0	792	796	99.75
JTY_RS03080	-	MULTISPECIES: hypothetical protein	GO:0040007	growth	K02066	phospholipid/cholesterol/gamma-HCH transport system permease protein[-]	ko02010	ABC transporters	NC_012207.1:687171-688058	137.8610535	140.9751292	173.015768	205.2896768	205.5166169	179.704197	1376	1670	2124	2212	2434	1856	887761	[gene=Rv0588], [locus_tag=Rv0588], [location=685928..686815]	[product=hypothetical protein]	1	888	1	888	888	888	888	0	888	888	100
JTY_RS03085	-	MULTISPECIES: MCE-family protein MCE2A	GO:0044409|GO:0044117|GO:0030260|GO:0085014|GO:0008017|GO:0007157|GO:0003779|GO:0044406|GO:0005618|GO:0005576|GO:0042785|GO:0044121|GO:0005886	entry into host|growth of symbiont in host|entry into host cell|dormancy entry of symbiont in host|microtubule binding|heterophilic cell-cell adhesion|actin binding|adhesion of symbiont to host|cell wall|extracellular region|active evasion of host immune response via regulation of host cytokine network|growth of symbiont in host organelle|plasma membrane	K02067	phospholipid/cholesterol/gamma-HCH transport system substrate-binding protein[-]	ko02010	ABC transporters	NC_012207.1:688064-689278	114.3775633	106.2418824	122.4621904	174.5253059	175.0126319	137.3543479	1562	1722	2057	2573	2836	1941	887745	[gene=mce2A], [locus_tag=Rv0589], [location=686821..688035]	[product=Mce family protein Mce2A]	1	1215	1	1215	1215	1215	1215	0	1209	1213	99.84
JTY_RS03090	-	MULTISPECIES: MCE family protein	GO:0005886	plasma membrane	K02067	phospholipid/cholesterol/gamma-HCH transport system substrate-binding protein[-]	ko02010	ABC transporters	NC_012207.1:689275-690306	150.3497892	136.2674114	166.1164992	200.1227151	202.1961462	185.7049581	1744	1876	2370	2506	2783	2229	-	-	-
JTY_RS03095	-	MULTISPECIES: virulence factor Mce family protein	GO:0044117|GO:0005576	growth of symbiont in host|extracellular region	K02067	phospholipid/cholesterol/gamma-HCH transport system substrate-binding protein[-]	ko02010	ABC transporters	NC_012207.1:690303-691748	110.8722041	94.09084468	108.1512435	155.4217603	150.2690429	134.0227999	1802	1815	2162	2727	2898	2254	887770	[gene=mce2C], [locus_tag=Rv0591], [location=689059..690504]	[product=Mce family protein Mce2C]	1	1446	1	1446	1446	1446	1446	0	1434	1442	99.72
JTY_RS03100	-	-	GO:0005886	plasma membrane	K02067	phospholipid/cholesterol/gamma-HCH transport system substrate-binding protein[-]	ko02010	ABC transporters	NC_012207.1:691745-693295	111.5117586	100.2388184	102.1354185	133.4227481	133.6182229	120.4040958	1944	2074	2190	2511	2764	2172	887786	[gene=mce2D], [locus_tag=Rv0592], [location=690501..692027]	[product=Mce family protein Mce2D]	1	1529	1	1527	1551	1527	1529	0	1522	1527	99.87
JTY_RS03105	-	MULTISPECIES: virulence factor Mce family protein	GO:0044117|GO:0005618|GO:0005576	growth of symbiont in host|cell wall|extracellular region	K02067	phospholipid/cholesterol/gamma-HCH transport system substrate-binding protein[-]	ko02010	ABC transporters	NC_012207.1:693336-694478	101.656032	90.63597996	97.39496696	136.9221679	135.4606934	120.8071285	1306	1382	1539	1899	2065	1606	887829	[gene=lprL], [locus_tag=Rv0593], [location=692024..693232]	[product=Mce family lipoprotein LprL]	1	1143	67	1209	1143	1209	1143	0	1143	1143	100
JTY_RS03110	-	MULTISPECIES: MCE family protein	GO:0005576|GO:0044121	extracellular region|growth of symbiont in host organelle	K02067	phospholipid/cholesterol/gamma-HCH transport system substrate-binding protein[-]	ko02010	ABC transporters	NC_012207.1:694483-696033	140.8810621	132.7656561	135.7142061	168.0669872	172.7754929	152.0018233	2456	2747	2910	3163	3574	2742	887797	[gene=mce2F], [locus_tag=Rv0594], [location=693237..694787]	[product=Mce family protein Mce2F]	1	1551	1	1551	1551	1551	1551	0	1551	1551	100
JTY_RS03115	-	MULTISPECIES: toxin VapC4	GO:0045926|GO:0005515	negative regulation of growth|protein binding	-	-	-	-	NC_012207.1:696085-696477	44.37093622	40.24651665	46.93447652	50.74790102	49.41369212	49.44349823	196	211	255	242	259	226	887835	[gene=vapC4], [locus_tag=Rv0595c], [location=694839..695231]	[product=ribonuclease VapC4]	1	393	1	393	393	393	393	0	393	393	100
JTY_RS03120	-	MULTISPECIES: antitoxin VapB4	GO:0097351|GO:0045927	toxin-antitoxin pair type II binding|positive regulation of growth	-	-	-	-	NC_012207.1:696474-696731	12.41407599	4.939215316	7.850139344	6.388542321	6.102900798	5.33200059	36	17	28	20	21	16	887846	[gene=vapB4], [locus_tag=Rv0596c], [location=695228..695485]	[product=antitoxin VapB4]	1	258	1	258	258	258	258	2.00E-135	258	258	100
JTY_RS03125	-	MULTISPECIES: hypothetical protein	GO:0005575|GO:0003674|GO:0008150	cellular_component|molecular_function|biological_process	-	-	-	-	NC_012207.1:696914-698149	299.0089192	284.5629927	244.2744428	161.0251175	158.4506587	165.8368338	4154	4692	4174	2415	2612	2384	887853	[gene=Rv0597c], [locus_tag=Rv0597c], [location=695668..696903]	[product=hypothetical protein]	1	1236	1	1236	1236	1236	1236	0	1236	1236	100
JTY_RS03130	-	MULTISPECIES: ribonuclease VapC27	-	-	-	-	-	-	NC_012207.1:698400-698813	169.5558732	156.0795396	146.2410531	100.7268763	106.4919244	106.7470504	789	862	837	506	588	514	887861	[gene=vapC27], [locus_tag=Rv0598c], [location=697154..697567]	[product=ribonuclease VapC27]	1	414	1	414	414	414	414	0	414	414	100
JTY_RS03135	-	MULTISPECIES: antitoxin VapB27	GO:0097351	toxin-antitoxin pair type II binding	-	-	-	-	NC_012207.1:698810-699046	4.504821338	4.111856862	5.799090052	4.520552545	8.225670595	5.441723524	12	13	19	13	26	15	887856	[gene=vapB27], [locus_tag=Rv0599c], [location=697564..697800]	[product=antitoxin VapB27]	1	237	1	237	237	237	237	7.00E-124	237	237	100
JTY_RS03140	-	MULTISPECIES: sensor histidine kinase	GO:0070298|GO:0005515|GO:0004672|GO:0006468|GO:0035556|GO:0000156	negative regulation of phosphorelay signal transduction system|protein binding|protein kinase activity|protein phosphorylation|intracellular signal transduction|phosphorelay response regulator activity	-	-	-	-	NC_012207.1:699150-699656	16.49518001	0.59147015	4.993467607	0.812702768	1.774723854	1.187101379	94	4	35	5	12	7	887847	[gene=Rv0600c], [locus_tag=Rv0600c], [location=697904..698410]	[product=two component sensor kinase HK1]	1	507	1	507	507	507	507	0	507	507	100
JTY_RS03145	-	MULTISPECIES: sensor histidine kinase	GO:0023014|GO:0000155|GO:0070298|GO:0005515|GO:0004672|GO:0006468|GO:0042803	signal transduction by phosphorylation|phosphorelay sensor kinase activity|negative regulation of phosphorelay signal transduction system|protein binding|protein kinase activity|protein phosphorylation|protein homodimerization activity	-	-	-	-	NC_012207.1:699770-700300	14.91191949	0.423456886	2.58829443	1.241677307	1.27088276	1.295344776	89	3	19	8	9	8	887868	[gene=Rv0601c], [locus_tag=Rv0601c], [location=698524..698994]	[product=two component sensor kinase HK2]	61	531	1	471	531	471	471	0	468	470	99.79
JTY_RS03150	-	MULTISPECIES: DNA-binding response regulator	GO:0070298|GO:0035556|GO:0005886|GO:0000156	negative regulation of phosphorelay signal transduction system|intracellular signal transduction|plasma membrane|phosphorelay response regulator activity	-	-	-	-	NC_012207.1:700284-701045	24.16860166	2.262594036	4.556504345	3.569048388	3.050320371	3.0465537	207	23	48	33	31	27	887870	[gene=tcrA], [locus_tag=Rv0602c], [location=699038..699799]	[product=two component DNA binding transcriptional regulator TcrA]	1	762	1	762	762	762	762	0	759	761	99.87
JTY_RS03155	-	MULTISPECIES: hypothetical protein	-	-	-	-	-	-	NC_012207.1:701102-701413	30.79676661	2.402521086	4.868537899	2.641549078	6.248345933	5.787119223	108	10	21	10	26	21	887863	[gene=Rv0603], [locus_tag=Rv0603], [location=699856..700167]	[product=exported protein]	1	312	1	312	312	312	312	2.00E-165	312	312	100
JTY_RS03160	-	MULTISPECIES: peptidase M23	GO:0005886	plasma membrane	-	-	-	-	NC_012207.1:701485-702435	53.04424775	34.60373032	40.00820429	41.42308329	39.81529412	43.21557223	567	439	526	478	505	478	887879	[gene=lpqO], [locus_tag=Rv0604], [location=700239..701189]	[product=lipoprotein LpqO]	1	951	1	951	951	951	951	0	945	949	99.79
JTY_RS03165	-	MULTISPECIES: IS607 family transposase IS1536	GO:0005618|GO:0005886	cell wall|plasma membrane	-	-	-	-	NC_012207.1:702676-703260	128.6620746	110.4562895	116.1057302	90.58363516	90.48741998	87.15485803	846	862	939	643	706	593	887872	[gene=Rv0605], [locus_tag=Rv0605], [location=701406..702014]	[product=resolvase]	1	585	25	609	585	609	585	0	585	585	100
JTY_RS03170	-	MULTISPECIES: transposase	GO:0005618|GO:0005886	cell wall|plasma membrane	-	-	-	-	NC_012207.1:703262-704005	96.74131171	99.34433219	96.8345869	75.3235306	89.39024897	82.51230388	809	986	996	680	887	714	888281	[gene=Rv2791c], [locus_tag=Rv2791c], [location=3100202..3101581]	[product=transposase]	25	713	25	713	744	1380	692	8.00E-173	326	571	82.51
JTY_RS03175	-	MULTISPECIES: hypothetical protein	GO:0040007	growth	-	-	-	-	NC_012207.1:703975-704445	15.67804615	11.29991846	9.368204979	14.5228578	9.710682111	10.58772515	83	71	61	83	61	58	887883	[gene=Rv0607], [locus_tag=Rv0607], [location=702813..703199]	[product=hypothetical protein]	85	471	1	387	471	387	387	0	387	387	100
JTY_RS03180	-	MULTISPECIES: antitoxin VapB28	GO:0045927	positive regulation of growth	-	-	-	-	NC_012207.1:704490-704735	42.31422391	53.32631835	54.69190705	42.54641945	49.68131052	63.61055714	117	175	186	127	163	182	887895	[gene=vapB28], [locus_tag=Rv0608], [location=703244..703489]	[product=antitoxin VapB28]	1	246	1	246	246	246	246	7.00E-129	246	246	100
JTY_RS03185	-	MULTISPECIES: ribonuclease	GO:0045926	negative regulation of growth	-	-	-	-	NC_012207.1:704732-705133	15.71322657	17.34180692	15.11462787	14.96542963	12.49657654	15.18528609	71	93	84	73	67	71	887896	[gene=vapC28], [locus_tag=Rv0609], [location=703486..703887]	[product=ribonuclease VapC28]	1	402	1	402	402	402	402	0	402	402	100
JTY_RS03190	-	MULTISPECIES: hypothetical protein	-	-	-	-	-	-	NC_012207.1:705076-705303	47.60581622	41.09739315	49.17452885	48.43549189	58.5362206	65.23860221	122	125	155	134	178	173	3205046	[gene=vapC28], [locus_tag=Rv0609A], [location=703830..704057]	[product=hypothetical protein]	1	228	1	228	228	228	228	7.00E-119	228	228	100
JTY_RS03195	-	MULTISPECIES: hypothetical protein	-	-	-	-	-	-	NC_012207.1:705712-706005	45.69468853	17.33811561	26.07959268	40.92615008	30.85860627	28.95213131	151	68	106	146	121	99	-	-	-
JTY_RS03200	-	MULTISPECIES: hypothetical protein	-	-	-	-	-	-	NC_012207.1:705998-707155	115.8588014	101.0492874	100.6932914	95.36550287	98.09422234	112.4113946	1508	1561	1612	1340	1515	1514	887890	[gene=Rv0610c], [locus_tag=Rv0610c], [location=704752..705909]	[product=hypothetical protein]	1	1158	1	1158	1158	1158	1158	0	1155	1157	99.91
JTY_RS03205	-	MULTISPECIES: DUF4926 domain-containing protein	-	-	-	-	-	-	NC_012207.1:707207-707428	87.76629333	91.50722609	93.51319502	106.9140132	99.63416811	107.6676605	219	271	287	288	295	278	887906	[gene=Rv0611c], [locus_tag=Rv0611c], [location=705961..706182]	[product=hypothetical protein]	1	222	1	222	222	222	222	1.00E-115	222	222	100
JTY_RS03210	-	MULTISPECIES: hypothetical protein	-	-	-	-	-	-	NC_012207.1:707570-708175	52.85248374	35.87276134	38.19627943	59.7017151	57.40957899	53.34683095	360	290	320	439	464	376	887908	[gene=Rv0612], [locus_tag=Rv0612], [location=706324..706929]	[product=hypothetical protein]	1	606	1	606	606	606	606	0	606	606	100
JTY_RS03215	-	MULTISPECIES: hypothetical protein	GO:0005618|GO:0005829|GO:0005886	cell wall|cytosol|plasma membrane	-	-	-	-	NC_012207.1:708194-710761	177.2786748	154.6229152	199.2009006	166.9758957	165.8996947	172.5274695	5117	5297	7072	5203	5682	5153	887913	[gene=Rv0613c], [locus_tag=Rv0613c], [location=706948..709515]	[product=hypothetical protein]	1	2568	1	2568	2568	2568	2568	0	2568	2568	100
JTY_RS03220	-	MULTISPECIES: hypothetical protein	GO:0005618	cell wall	-	-	-	-	NC_012207.1:710845-711594	21.58965736	3.298334834	9.258816829	6.153532183	7.397964319	6.878338534	182	33	96	56	74	60	887914	[gene=Rv0614], [locus_tag=Rv0614], [location=709356..710348]	[product=hypothetical protein]	1	750	244	993	750	993	750	0	750	750	100
JTY_RS03225	-	MULTISPECIES: hypothetical protein	-	-	-	-	-	-	NC_012207.1:711591-711833	194.7785767	195.2704157	199.4402107	174.6610387	185.4416598	190.0032733	532	633	670	515	601	537	887920	[gene=Rv0615], [locus_tag=Rv0615], [location=710345..710587]	[product=integral membrane protein]	1	243	1	243	243	243	243	3.00E-127	243	243	100
JTY_RS03230	-	MULTISPECIES: hypothetical protein	-	-	-	-	-	-	NC_012207.1:711830-712096	40.65215767	5.615135015	6.772763658	5.247326884	5.054689728	5.152270233	122	20	25	17	18	16	-	-	-
JTY_RS03235	-	MULTISPECIES: antitoxin VapB29	-	-	-	-	-	-	NC_012207.1:712028-712255	66.33596649	96.33223236	104.6943224	91.08774432	91.7504259	106.7195571	170	293	330	252	279	283	14515850	[gene=vapB29], [locus_tag=Rv0616A], [location=710782..711009]	[product=antitoxin VapB29]	1	228	1	228	228	228	228	7.00E-119	228	228	100
JTY_RS03240	-	MULTISPECIES: ribonuclease VapC29	GO:0045926	negative regulation of growth	-	-	-	-	NC_012207.1:712252-712653	253.4051138	265.5355993	229.0584621	210.542225	209.4561904	236.5495103	1145	1424	1273	1027	1123	1106	887926	[gene=vapC29], [locus_tag=Rv0617], [location=711006..711407]	[product=ribonuclease VapC29]	1	402	1	402	402	402	402	0	402	402	100
JTY_RS03245	-	MULTISPECIES: galactose-1-phosphate uridylyltransferase	GO:0017103|GO:0006012	UTP:galactose-1-phosphate uridylyltransferase activity|galactose metabolic process	K00965	UDPglucose--hexose-1-phosphate uridylyltransferase[2.7.7.12]	ko01100|ko00520|ko00052	Metabolic pathways|Amino sugar and nucleotide sugar metabolism|Galactose metabolism	NC_012207.1:712827-713966	80.93005664	75.29037184	72.90530982	67.44839487	68.7964641	65.61565342	1037	1145	1149	933	1046	870	887932	[gene=galT], [locus_tag=Rv0618], [location=711638..712719]	58	1140	1	1082	1140	1082	1083	0	1073	1080	99.72
JTY_RS03250	-	MULTISPECIES: galactokinase	GO:0005524|GO:0019402|GO:0006012|GO:0005737|GO:0005534|GO:0004335	ATP binding|galactitol metabolic process|galactose metabolic process|cytoplasm|galactose binding|galactokinase activity	K00849	galactokinase[2.7.1.6]	ko01100|ko00520	Metabolic pathways|Amino sugar and nucleotide sugar metabolism	NC_012207.1:713963-715054	53.28334854	31.64587209	34.90855155	24.15032126	24.9243279	24.17182226	654	461	527	320	363	307	887936	[gene=galK], [locus_tag=Rv0620], [location=712716..713807]	[product=galactokinase]	1	1092	1	1092	1092	1092	1092	0	1086	1090	99.82
JTY_RS03255	-	MULTISPECIES: hypothetical protein	GO:0006631|GO:0006950	fatty acid metabolic process|response to stress	-	-	-	-	NC_012207.1:715176-715520	33.52431267	1.955462928	5.241530135	0.477775833	2.608072446	3.23986412	130	9	25	2	12	13	-	-	-
JTY_RS03260	-	MULTISPECIES: hypothetical protein	GO:0006631|GO:0006950	fatty acid metabolic process|response to stress	-	-	-	-	NC_012207.1:715449-716606	42.33303319	21.2326458	24.79850917	19.35779994	19.2303753	15.96327896	551	328	397	272	297	215	887901	[gene=Rv0621], [locus_tag=Rv0621], [location=714202..715266]	[product=membrane protein]	1	1064	1	1064	1158	1065	1064	0	1064	1064	100
JTY_RS03265	-	MULTISPECIES: DUF732 domain-containing protein	GO:0005618	cell wall	-	-	-	-	NC_012207.1:716617-717564	20.55286616	8.223642109	8.011671129	6.259206467	5.457318264	7.709077854	219	104	105	72	69	85	887942	[gene=Rv0622], [locus_tag=Rv0622], [location=715370..716317]	[product=membrane protein]	1	948	1	948	948	948	948	0	948	948	100
JTY_RS03270	-	MULTISPECIES: antitoxin VapB30	GO:0045927	positive regulation of growth	-	-	-	-	NC_012207.1:717657-717911	9.420092956	5.585447765	3.404047906	3.878091251	2.352182118	5.394730008	27	19	12	12	8	16	887970	[gene=vapB30], [locus_tag=Rv0623], [location=716410..716664]	[product=antitoxin VapB30]	1	255	1	255	255	255	255	7.00E-134	255	255	100
JTY_RS03275	-	MULTISPECIES: ribonuclease	GO:0045926	negative regulation of growth	-	-	-	-	NC_012207.1:717911-718306	69.87167868	51.86732272	47.85757928	44.74425634	59.45308026	54.49683513	311	274	262	215	314	251	887951	[gene=vapC30], [locus_tag=Rv0624], [location=716664..717059]	[product=ribonuclease VapC30]	1	396	1	396	396	396	396	0	396	396	100
JTY_RS03280	-	MULTISPECIES: TVP38/TMEM64 family protein	GO:0005886	plasma membrane	-	-	-	-	NC_012207.1:718400-719140	58.9521397	26.09999206	38.07070721	28.80561589	32.8855229	30.05205774	491	258	390	259	325	259	887967	[gene=Rv0625c], [locus_tag=Rv0625c], [location=717153..717893]	[product=transmembrane protein]	1	741	1	741	741	741	741	0	738	740	99.87
JTY_RS03285	-	MULTISPECIES: prevent-host-death family protein	GO:0015643|GO:0045927	toxic substance binding|positive regulation of growth	-	-	-	-	NC_012207.1:719272-719532	62.38003505	56.2929779	61.24864832	49.88966051	63.48807438	55.67219898	183	196	221	158	221	169	887996	[gene=vapB5], [locus_tag=Rv0626], [location=718025..718285]	[product=antitoxin VapB5]	1	261	1	261	261	261	261	4.00E-137	261	261	100
JTY_RS03290	-	MULTISPECIES: ribonuclease VapC5	GO:0004521|GO:0000287|GO:0040008|GO:0090502|GO:0040007	endoribonuclease activity|magnesium ion binding|regulation of growth|RNA phosphodiester bond hydrolysis, endonucleolytic|growth	-	-	-	-	NC_012207.1:719529-719936	201.4873686	220.4752936	206.7200135	235.1190122	224.5693956	216.6337199	924	1200	1166	1164	1222	1028	887991	[gene=vapC5], [locus_tag=Rv0627], [location=718282..718689]	[product=ribonuclease VapC5]	1	408	1	408	408	408	408	0	408	408	100
JTY_RS03295	-	MULTISPECIES: hypothetical protein	GO:0040007	growth	-	-	-	-	NC_012207.1:720008-721159	150.4432452	141.0085189	136.3174673	167.9734009	177.4892597	167.181714	1948	2167	2171	2348	2727	2240	887986	[gene=Rv0628c], [locus_tag=Rv0628c], [location=718761..719912]	[product=hypothetical protein]	1	1152	1	1152	1152	1152	1152	0	1149	1151	99.91
JTY_RS03300	-	MULTISPECIES: exodeoxyribonuclease V subunit alpha	GO:0005618|GO:0005829|GO:0005886	cell wall|cytosol|plasma membrane	K03581	exodeoxyribonuclease V alpha subunit[3.1.11.5]	ko03440	Homologous recombination	NC_012207.1:721252-722979	32.28194244	15.79051538	16.28359839	9.729275011	10.89102965	9.603017838	627	364	389	204	251	193	887999	[gene=recD], [locus_tag=Rv0629c], [location=720005..721732]	[product=exonuclease V subunit alpha RecD]	1	1728	1	1728	1728	1728	1728	0	1722	1726	99.88
JTY_RS03305	-	-	GO:0005618|GO:0005829|GO:0005886	cell wall|cytosol|plasma membrane	K03582	exodeoxyribonuclease V beta subunit[3.1.11.5]	ko03440	Homologous recombination	NC_012207.1:722976-726259	41.28742972	26.31874989	30.10990936	19.80015673	20.09180748	18.92903467	1524	1153	1367	789	880	723	888004	[gene=recB], [locus_tag=Rv0630c], [location=721729..725013]	[product=exonuclease V subunit beta RecB]	1	3284	1	3285	3284	3285	3285	0	3272	3281	99.88
JTY_RS03310	-	MULTISPECIES: exodeoxyribonuclease V subunit gamma	GO:0005618|GO:0005576|GO:0005886	cell wall|extracellular region|plasma membrane	K03583	exodeoxyribonuclease V gamma subunit[3.1.11.5]	ko03440	Homologous recombination	NC_012207.1:726259-729552	44.13312052	23.34869379	31.35801285	20.59070651	21.80627572	20.62038984	1634	1026	1428	823	958	790	888008	[gene=recC], [locus_tag=Rv0631c], [location=725013..728306]	[product=exonuclease V subunit gamma RecC]	1	3294	1	3294	3294	3294	3294	0	3291	3293	99.97
JTY_RS03315	-	MULTISPECIES: enoyl-CoA hydratase	GO:0005829|GO:0005886	cytosol|plasma membrane	K01692	enoyl-CoA hydratase[4.2.1.17]	ko01100|ko01130|ko01120|ko00650|ko00280|ko00640|ko00071|ko01212|ko00410|ko00360|ko00362|ko00380|ko00310|ko00627|ko00903|ko00930|ko00281	Metabolic pathways|Biosynthesis of antibiotics|Microbial metabolism in diverse environments|Butanoate metabolism|Valine, leucine and isoleucine degradation|Propanoate metabolism|Fatty acid degradation|Fatty acid metabolism|beta-Alanine metabolism|Phenylalanine metabolism|Benzoate degradation|Tryptophan metabolism|Lysine degradation|Aminobenzoate degradation|Limonene and pinene degradation|Caprola…	NC_012207.1:729829-730524	642.5926171	612.9404486	670.4430084	415.9717996	401.611427	453.9846692	5027	5691	6451	3513	3728	3675	888015	[gene=echA3], [locus_tag=Rv0632c], [location=728583..729278]	[product=enoyl-CoA hydratase EchA3]	1	696	1	696	696	696	696	0	693	695	99.86
JTY_RS03320	-	MULTISPECIES: hypothetical protein	-	-	-	-	-	-	NC_012207.1:730573-731403	168.836723	158.5830251	169.3022202	175.8339274	166.9206711	184.2706192	1577	1758	1945	1773	1850	1781	888001	[gene=Rv0633c], [locus_tag=Rv0633c], [location=729327..730166]	[product=hypothetical protein]	1	831	1	840	831	840	840	0	808	831	98.93
JTY_RS03325	-	MULTISPECIES: MBL fold metallo-hydrolase	GO:0008152|GO:0003824	metabolic process|catalytic activity	-	-	-	-	NC_012207.1:731557-732270	234.5078881	224.25495	256.6144368	273.9015753	273.4526718	278.6494714	1882	2136	2533	2373	2604	2314	888016	[gene=Rv0634c], [locus_tag=Rv0634c], [location=730320..731033]	[product=glyoxalase II]	1	714	1	714	714	714	714	0	714	714	100
JTY_RS03330	-	MULTISPECIES: antitoxin VapB	-	-	-	-	-	-	NC_012207.1:732389-732601	325.8001107	436.0443664	454.3815511	304.8889189	317.8687016	368.9433927	780	1239	1338	788	903	914	3205041	[gene=Rv0634A], [locus_tag=Rv0634A], [location=731113..731364]	[product=hypothetical protein]	1	213	40	252	213	252	213	1.00E-110	213	213	100
JTY_RS03335	-	-	-	-	-	-	-	-	NC_012207.1:732731-732803	7.311960896	4.107881729	3.963617425	1.128424361	5.135071119	2.355278819	6	4	4	1	5	2	-	-	-
JTY_RS03340	-	-	-	-	-	-	-	-	NC_012207.1:732840-732916	0	1.946801786	1.878857611	0	2.92137985	0	0	2	2	0	3	0	-	-	-
JTY_RS03345	-	MULTISPECIES: 50S ribosomal protein L33	GO:0006412|GO:0003735	translation|structural constituent of ribosome	K02913	large subunit ribosomal protein L33[-]	ko03010	Ribosome	NC_012207.1:732949-733116	23.8305923	34.35738511	53.82014637	65.73388184	59.80459648	84.95560062	45	77	125	134	134	166	3205042	[gene=rpmG2], [locus_tag=Rv0634B], [location=731712..731879]	[product=50S ribosomal protein L33]	1	168	1	168	168	168	168	1.00E-85	168	168	100
JTY_RS03350	-	MULTISPECIES: (3R)-hydroxyacyl-ACP dehydratase subunit HadA	GO:0008152|GO:0005515|GO:0040007|GO:0019171|GO:0005886	metabolic process|protein binding|growth|3-hydroxyacyl-[acyl-carrier-protein] dehydratase activity|plasma membrane	-	-	-	-	NC_012207.1:733167-733643	587.3411117	552.5472864	763.3766522	1017.807416	1026.127089	1085.824642	3149	3516	5034	5891	6528	6024	888032	[gene=hadA], [locus_tag=Rv0635], [location=731930..732406]	[product=%283R%29-hydroxyacyl-ACP dehydratase subunit HadA]	1	477	1	477	477	477	477	0	477	477	100
JTY_RS03355	-	MULTISPECIES: 3-hydroxyacyl-ACP dehydratase	GO:0005618|GO:0005515|GO:0071768|GO:0040007|GO:0006633|GO:0019171	cell wall|protein binding|mycolic acid biosynthetic process|growth|fatty acid biosynthetic process|3-hydroxyacyl-[acyl-carrier-protein] dehydratase activity	-	-	-	-	NC_012207.1:733630-734058	142.6812578	200.9460399	219.3634272	213.6202171	214.7999135	236.2923314	688	1150	1301	1112	1229	1179	888031	[gene=hadB], [locus_tag=Rv0636], [location=732393..732821]	[product=%283R%29-hydroxyacyl-ACP dehydratase subunit HadB]	1	429	1	429	429	429	429	0	426	428	99.77
JTY_RS03360	-	MULTISPECIES: (3R)-hydroxyacyl-ACP dehydratase subunit HadC	GO:0030497|GO:0005515|GO:0042759|GO:0019171|GO:0005886	fatty acid elongation|protein binding|long-chain fatty acid biosynthetic process|3-hydroxyacyl-[acyl-carrier-protein] dehydratase activity|plasma membrane	-	-	-	-	NC_012207.1:734062-734562	650.83728	803.1815881	946.4093054	952.1070412	977.869289	966.5361383	3665	5368	6555	5788	6534	5632	888019	[gene=hadC], [locus_tag=Rv0637], [location=732825..733325]	[product=%283R%29-hydroxyacyl-ACP dehydratase subunit HadC]	1	501	1	501	501	501	501	0	501	501	100
JTY_RS03365	-	-	-	-	-	-	-	-	NC_012207.1:734761-734833	6276.542878	7284.62562	7492.045957	8636.416238	8711.939169	9787.489342	5150	7094	7561	7650	8482	8310	-	-	-
JTY_RS03370	-	MULTISPECIES: protein translocase subunit SecE	GO:0005887|GO:0005618|GO:0052572|GO:0052059|GO:0051701|GO:0040007|GO:0005886	integral component of plasma membrane|cell wall|response to host immune response|evasion or tolerance by symbiont of host-produced reactive oxygen species|interaction with host|growth|plasma membrane	K03073	preprotein translocase subunit SecE[-]	ko02024|ko03060	Quorum sensing|Protein export	NC_012207.1:734974-735459	1283.818725	1421.648548	1404.862411	1744.744572	1728.373033	1735.858885	7013	9217	9439	10289	11203	9812	888042	[gene=secE1], [locus_tag=Rv0638], [location=733737..734222]	[product=preprotein translocase SecE]	1	486	1	486	486	486	486	0	486	486	100
JTY_RS03375	-	MULTISPECIES: transcription termination/antitermination protein NusG	GO:0005618|GO:0005886	cell wall|plasma membrane	-	-	-	-	NC_012207.1:735491-736207	1819.572794	1789.983015	1811.685806	1901.3577	1832.017248	1969.965807	14664	17121	17958	16542	17519	16428	888039	[gene=nusG], [locus_tag=Rv0639], [location=734254..734970]	[product=transcription termination%2Fantitermination protein NusG]	1	717	1	717	717	717	717	0	717	717	100
JTY_RS03380	-	MULTISPECIES: 50S ribosomal protein L11	GO:0005618|GO:0040007	cell wall|growth	K02867	large subunit ribosomal protein L11[-]	ko03010	Ribosome	NC_012207.1:736259-736687	1593.966617	1478.089226	1439.266442	1339.35298	1384.751183	1516.359621	7686	8459	8536	6972	7923	7566	888045	[gene=rplK], [locus_tag=Rv0640], [location=735022..735450]	[product=50S ribosomal protein L11]	1	429	1	429	429	429	429	0	429	429	100
JTY_RS03385	-	MULTISPECIES: 50S ribosomal protein L1	GO:0005618|GO:0005829|GO:0005886	cell wall|cytosol|plasma membrane	K02863	large subunit ribosomal protein L1[-]	ko03010	Ribosome	NC_012207.1:736754-737461	1874.74667	2059.326836	2305.092689	2344.226789	2359.083784	2231.086044	14919	19450	22562	20139	22276	18372	888043	[gene=rplA], [locus_tag=Rv0641], [location=735517..736224]	[product=50S ribosomal protein L1]	1	708	1	708	708	708	708	0	705	707	99.86
JTY_RS03390	-	MULTISPECIES: hydroxymycolate synthase MmaA4	GO:0008168|GO:0071768	methyltransferase activity|mycolic acid biosynthetic process	-	-	-	-	NC_012207.1:737535-738431	509.9073826	533.1718072	564.5620965	657.1897037	645.6381837	697.3225238	5141	6380	7001	7153	7724	7275	888056	[gene=mmaA4], [locus_tag=Rv0642c], [location=736298..737203]	[product=hydroxymycolate synthase MmaA4]	1	897	10	906	897	906	897	0	891	895	99.78
JTY_RS03395	-	MULTISPECIES: methoxy mycolic acid synthase MmaA3	GO:0008610	lipid biosynthetic process	-	-	-	-	NC_012207.1:738505-739386	178.8447787	160.8870226	205.193074	269.1966004	255.5405037	273.9245011	1773	1893	2502	2881	3006	2810	888058	[gene=mmaA3], [locus_tag=Rv0643c], [location=737268..738149]	[product=methoxy mycolic acid synthase MmaA3]	1	882	1	882	882	882	882	0	882	882	100
JTY_RS03400	-	MULTISPECIES: cyclopropane mycolic acid synthase	GO:0008168|GO:0071768	methyltransferase activity|mycolic acid biosynthetic process	-	-	-	-	NC_012207.1:739534-740397	110.3868593	89.62422261	125.9989527	157.8625927	158.2021259	164.3953483	1072	1033	1505	1655	1823	1652	888061	[gene=mmaA2], [locus_tag=Rv0644c], [location=738297..739160]	[product=cyclopropane mycolic acid synthase MmaA2]	1	864	1	864	864	864	864	0	861	863	99.88
JTY_RS03405	-	MULTISPECIES: mycolic acid methyltransferase MmaA1	GO:0005515|GO:0008168|GO:0071768|GO:0051260|GO:0016859|GO:0008610	protein binding|methyltransferase activity|mycolic acid biosynthetic process|protein homooligomerization|cis-trans isomerase activity|lipid biosynthetic process	-	-	-	-	NC_012207.1:740564-741424	73.05542146	56.41710202	73.67847174	80.59425806	78.28810092	84.08176923	707	648	877	842	899	842	888060	[gene=mmaA1], [locus_tag=Rv0645c], [location=739327..740187]	[product=mycolic acid methyltransferase MmaA1]	1	861	1	861	861	861	861	0	861	861	100
JTY_RS03410	-	MULTISPECIES: alpha/beta hydrolase	GO:0004806|GO:0046503|GO:0005886	triglyceride lipase activity|glycerolipid catabolic process|plasma membrane	-	-	-	-	NC_012207.1:741471-742376	95.35140674	87.95168195	108.5812254	97.0579967	97.48921339	102.8712519	971	1063	1360	1067	1178	1084	888065	[gene=lipG], [locus_tag=Rv0646c], [location=740234..741139]	[product=lipase%2Festerase LipG]	1	906	1	906	906	906	906	0	906	906	100
JTY_RS03415	-	MULTISPECIES: hypothetical protein	GO:0005618|GO:0005829|GO:0005886	cell wall|cytosol|plasma membrane	-	-	-	-	NC_012207.1:742388-743734	105.4807906	102.6757157	115.1870719	119.1835422	120.8458403	119.7452515	1597	1845	2145	1948	2171	1876	888070	[gene=Rv0647c], [locus_tag=Rv0647c], [location=741151..742617]	[product=hypothetical protein]	1	1347	121	1467	1347	1467	1347	0	1344	1346	99.93
JTY_RS03420	-	MULTISPECIES: alpha-mannosidase	GO:0009313|GO:0006013|GO:0019377|GO:0005886|GO:0004559	oligosaccharide catabolic process|mannose metabolic process|glycolipid catabolic process|plasma membrane|alpha-mannosidase activity	-	-	-	-	NC_012207.1:743940-748136	32.79348544	11.5737729	15.99385955	15.94454347	16.98952174	15.22098563	1547	648	928	812	951	743	888048	[gene=Rv0648], [locus_tag=Rv0648], [location=742719..746366]	[product=alpha-mannosidase]	550	4197	1	3648	4197	3648	3648	0	3639	3645	99.92
JTY_RS03425	-	MULTISPECIES: malonyl CoA-ACP transacylase	GO:0042759|GO:0004314	long-chain fatty acid biosynthetic process|[acyl-carrier-protein] S-malonyltransferase activity	K00645	[acyl-carrier-protein] S-malonyltransferase[2.3.1.39]	ko01100|ko01130|ko01212|ko00061|ko00333	Metabolic pathways|Biosynthesis of antibiotics|Fatty acid metabolism|Fatty acid biosynthesis|Prodigiosin biosynthesis	NC_012207.1:748151-748807	14.48956629	5.134309652	6.716019094	5.142991662	4.793145832	4.972914804	107	45	61	41	42	38	888079	[gene=fabD2], [locus_tag=Rv0649], [location=746363..747037]	[product=malonyl CoA-acyl carrier protein transacylase]	1	657	19	675	657	675	657	0	657	657	100
JTY_RS03430	-	MULTISPECIES: ROK family protein	GO:0042802	identical protein binding	K00845	glucokinase[2.7.1.2]	ko01100|ko01110|ko01130|ko01120|ko01200|ko00010|ko00500|ko00052|ko00521	Metabolic pathways|Biosynthesis of secondary metabolites|Biosynthesis of antibiotics|Microbial metabolism in diverse environments|Carbon metabolism|Glycolysis / Gluconeogenesis|Starch and sucrose metabolism|Galactose metabolism|Streptomycin biosynthesis	NC_012207.1:748807-749715	21.4346723	8.081665144	12.57293799	6.79970888	8.083573041	7.945256468	219	98	158	75	98	84	888082	[gene=fabD2], [locus_tag=Rv0650], [location=747037..747945]	[product=sugar kinase]	1	909	1	909	909	909	909	0	909	909	100
JTY_RS03435	-	MULTISPECIES: 50S ribosomal protein L10	GO:0005618|GO:0040007|GO:0005886	cell wall|growth|plasma membrane	-	-	ko03010	Ribosome	NC_012207.1:750046-750582	616.8149079	668.652068	927.4142274	1190.152194	1190.029235	1174.24784	3723	4790	6885	7755	8523	7334	888049	[gene=rplJ], [locus_tag=Rv0651], [location=748276..748812]	[product=50S ribosomal protein L10]	1	537	1	537	537	537	537	0	537	537	100
JTY_RS03440	-	MULTISPECIES: 50S ribosomal protein L7/L12	GO:0005618|GO:0005829|GO:0040007|GO:0005886	cell wall|cytosol|growth|plasma membrane	K02935	large subunit ribosomal protein L7/L12[-]	ko03010	Ribosome	NC_012207.1:750619-751011	1075.771513	1033.440316	1249.744691	1075.980591	1076.606273	1082.287177	4752	5418	6790	5131	5643	4947	888078	[gene=rplL], [locus_tag=Rv0652], [location=748849..749241]	[product=50S ribosomal protein L7%2FL12]	1	393	1	393	393	393	393	0	393	393	100
JTY_RS03445	-	MULTISPECIES: TetR/AcrR family transcriptional regulator	-	-	-	-	-	-	NC_012207.1:751004-751699	40.64942586	11.84740204	15.58924208	18.23508445	24.99301739	19.02407394	318	110	150	154	232	154	888087	[gene=rplL], [locus_tag=Rv0653c], [location=749234..749929]	[product=transcriptional regulator]	1	696	1	696	696	696	696	0	696	696	100
JTY_RS03450	-	MULTISPECIES: carotenoid cleavage oxygenase	GO:0010436|GO:0016118	carotenoid dioxygenase activity|carotenoid catabolic process	-	-	-	-	NC_012207.1:751770-753275	55.23608426	43.50359874	68.3477336	135.8772295	142.3903336	113.6112011	935	874	1423	2483	2860	1990	888089	[gene=Rv0654], [locus_tag=Rv0654], [location=750000..751505]	[product=carotenoid cleavage oxygenase]	1	1506	1	1506	1506	1506	1506	0	1506	1506	100
JTY_RS03455	-	MULTISPECIES: ABC transporter ATP-binding protein	GO:0005618|GO:0070508|GO:0005886	cell wall|cholesterol import|plasma membrane	K02065	phospholipid/cholesterol/gamma-HCH transport system ATP-binding protein[-]	ko02010	ABC transporters	NC_012207.1:753356-754366	310.2016212	309.9303127	277.6032936	237.7012184	226.4201351	221.0284902	3525	4180	3880	2916	3053	2599	888081	[gene=mkl], [locus_tag=Rv0655], [location=751517..752596]	[product=ribonucleotide ABC transporter ATP-binding protein]	1	1011	70	1080	1011	1080	1011	0	1011	1011	100
JTY_RS03460	-	MULTISPECIES: ribonuclease VapC6	GO:0040008	regulation of growth	-	-	-	-	NC_012207.1:754754-755137	136.6964031	109.9046909	103.0386944	99.58230802	108.7586265	95.3830296	590	563	547	464	557	426	888106	[gene=vapC6], [locus_tag=Rv0656c], [location=752984..753367]	[product=ribonuclease VapC6]	1	384	1	384	384	384	384	0	384	384	100
JTY_RS03465	-	MULTISPECIES: antitoxin VapB	-	-	-	-	-	-	NC_012207.1:755232-755387	40.49177616	63.42908083	46.83200456	33.8102377	42.29597549	49.05232804	71	132	101	64	88	89	888077	[gene=vapB6], [locus_tag=Rv0657c], [location=753462..753617]	[product=antitoxin VapB6]	1	156	1	156	156	156	156	5.00E-79	156	156	100
JTY_RS03470	-	MULTISPECIES: CPBP family intramembrane metalloprotease	GO:0003674|GO:0006508	molecular_function|proteolysis	-	-	-	-	NC_012207.1:755463-756179	117.5079296	114.7948099	96.04214841	68.61986157	75.39720586	71.94902698	947	1098	952	597	721	600	888102	[gene=Rv0658c], [locus_tag=Rv0658c], [location=753693..754409]	[product=integral membrane protein]	1	717	1	717	717	717	717	0	714	716	99.86
JTY_RS03475	-	MULTISPECIES: toxin MazF2	GO:0040008	regulation of growth	-	-	-	-	NC_012207.1:756455-756763	894.5793177	1071.538665	976.6295768	741.7157991	696.6491751	767.4125699	3107	4417	4172	2781	2871	2758	888134	[gene=mazF2], [locus_tag=Rv0659c], [location=754685..754993]	[product=toxin MazF2]	1	309	1	309	309	309	309	9.00E-164	309	309	100
JTY_RS03480	-	MULTISPECIES: antitoxin MazE	-	-	-	-	-	-	NC_012207.1:756750-757001	79.43607248	88.34771565	92.14000537	58.5392976	49.68851432	76.42602957	225	297	321	179	167	224	888141	[gene=mazE2], [locus_tag=Rv0660c], [location=754980..755225]	[product=antitoxin MazE2]	7	252	1	246	252	246	246	7.00E-129	246	246	100
JTY_RS03485	-	MULTISPECIES: ribonuclease VapC7	GO:0040008	regulation of growth	-	-	-	-	NC_012207.1:757105-757542	14.21865514	9.070758388	11.3950688	7.902558219	5.47785638	9.618575647	70	53	69	42	32	49	888143	[gene=vapC7], [locus_tag=Rv0661c], [location=755335..755772]	[product=ribonuclease VapC7]	1	438	1	438	438	438	438	0	438	438	100
JTY_RS03490	-	MULTISPECIES: hypothetical protein	GO:0005886	plasma membrane	-	-	-	-	NC_012207.1:757539-757907	20.01181501	2.031399943	5.488715313	0.893401965	2.235102137	3.029141251	83	10	28	4	11	13	888117	[gene=vapB7], [locus_tag=Rv0662c], [location=755769..756023]	[product=antitoxin VapB7]	115	369	1	255	369	255	255	1.00E-133	255	255	100
JTY_RS03495	-	MULTISPECIES: arylsulfatase	GO:0005829	cytosol	K01130	arylsulfatase[3.1.6.1]	ko00600	Sphingolipid metabolism	NC_012207.1:757907-760270	277.8947555	266.4878942	270.6109208	301.7272772	299.0277693	308.2010692	7384	8404	8844	8655	9428	8474	888144	[gene=atsD], [locus_tag=Rv0663], [location=756137..758500]	[product=arylsulfatase AtsD]	1	2364	1	2364	2364	2364	2364	0	2361	2363	99.96
JTY_RS03500	-	MULTISPECIES: antitoxin	GO:0015643|GO:0045927	toxic substance binding|positive regulation of growth	-	-	-	-	NC_012207.1:760302-760574	14.01335988	17.84792121	15.10285888	11.47126438	9.338059968	9.763167133	43	65	57	38	34	31	888146	[gene=vapB8], [locus_tag=Rv0664], [location=758532..758804]	[product=antitoxin VapB8]	1	273	1	273	273	273	273	8.00E-144	273	273	100
JTY_RS03505	-	MULTISPECIES: ribonuclease VapC8	GO:0040008	regulation of growth	-	-	-	-	NC_012207.1:760571-760909	14.43448349	15.92098367	14.93621284	12.15531313	9.510705359	7.355189597	55	72	70	50	43	29	888149	[gene=vapC8], [locus_tag=Rv0665], [location=758801..759139]	[product=ribonuclease VapC8]	1	339	1	339	339	339	339	2.00E-180	339	339	100
JTY_RS03510	-	MULTISPECIES: hypothetical protein	GO:0040007	growth	-	-	-	-	NC_012207.1:760906-761079	123.2265161	115.8890831	107.6700767	84.30763229	89.63014625	92.89706769	241	269	259	178	208	188	888158	[gene=vapC8], [locus_tag=Rv0666], [location=759136..759309]	[product=membrane protein]	1	174	1	174	174	174	174	5.00E-89	174	174	100
JTY_RS03515	-	MULTISPECIES: DNA-directed RNA polymerase subunit beta	GO:0003899|GO:0000428|GO:0005618|GO:0005515|GO:0005829|GO:0040007|GO:0005886	DNA-directed RNA polymerase activity|DNA-directed RNA polymerase complex|cell wall|protein binding|cytosol|growth|plasma membrane	K03043	DNA-directed RNA polymerase subunit beta[2.7.7.6]	ko01100|ko00230|ko00240|ko03020	Metabolic pathways|Purine metabolism|Pyrimidine metabolism|RNA polymerase	NC_012207.1:761559-765095	4270.7884	4093.154198	4410.590416	5063.602534	5080.338543	4780.241324	169788	193132	215669	217320	239656	196649	888164	[gene=rpoB], [locus_tag=Rv0667], [location=759807..763325]	[product=DNA-directed RNA polymerase subunit beta]	19	3537	1	3519	3537	3519	3519	0	3516	3518	99.97
JTY_RS03520	-	DNA-directed RNA polymerase subunit beta\'	GO:0003899|GO:0000428|GO:0005618|GO:0040007|GO:0005886	DNA-directed RNA polymerase activity|DNA-directed RNA polymerase complex|cell wall|growth|plasma membrane	K03046	DNA-directed RNA polymerase subunit beta'[2.7.7.6]	ko01100|ko00230|ko00240	Metabolic pathways|Purine metabolism|Pyrimidine metabolism	NC_012207.1:765140-769090	2271.792195	2264.823537	2783.303832	3413.86554	3422.634821	3052.597055	100888	119372	152028	163666	180355	140276	888177	[gene=rpoC], [locus_tag=Rv0668], [location=763370..767320]	[product=DNA-directed RNA polymerase subunit beta%27]	1	3951	1	3951	3951	3951	3951	0	3945	3949	99.95
JTY_RS03525	-	MULTISPECIES: hypothetical protein	GO:0005829	cytosol	K01426	amidase[3.5.1.4]	ko01120|ko00330|ko00360|ko00380|ko00627	Microbial metabolism in diverse environments|Arginine and proline metabolism|Phenylalanine metabolism|Tryptophan metabolism|Aminobenzoate degradation	NC_012207.1:769087-769407	21.618482	10.50854032	8.788262146	6.41833091	5.138646035	10.44602088	78	45	39	25	22	39	-	-	-
JTY_RS03530	-	MULTISPECIES: hydrolase	GO:0046514|GO:0005618|GO:0046512|GO:0042759|GO:0017040	ceramide catabolic process|cell wall|sphingosine biosynthetic process|long-chain fatty acid biosynthetic process|ceramidase activity	K12349	neutral ceramidase[3.5.1.23]	ko01100	Metabolic pathways	NC_012207.1:769454-771367	77.02233115	59.41315841	73.95934024	70.57194438	69.88635642	80.76829067	1657	1517	1957	1639	1784	1798	888181	[gene=Rv0669c], [locus_tag=Rv0669c], [location=767684..769597]	[product=neutral ceramidase]	1	1914	1	1914	1914	1914	1914	0	1911	1913	99.95
JTY_RS03535	-	MULTISPECIES: endonuclease	GO:0006281|GO:0008833	DNA repair|deoxyribonuclease IV (phage-T4-induced) activity	K01151	deoxyribonuclease IV[3.1.21.2]	ko03410	Base excision repair	NC_012207.1:771562-772320	326.686583	330.8582556	324.5035467	300.3346223	274.6264515	297.2453959	2787	3350	3405	2766	2780	2624	888190	[gene=end], [locus_tag=Rv0670], [location=769792..770550]	[product=endonuclease IV]	1	759	1	759	759	759	759	0	756	758	99.87
JTY_RS03540	-	MULTISPECIES: hypothetical protein	GO:0005575|GO:0003674|GO:0008150	cellular_component|molecular_function|biological_process	-	-	-	-	NC_012207.1:772352-773194	118.9412099	118.3557587	130.1673248	144.1981046	133.0587786	135.5472063	1127	1331	1517	1475	1496	1329	888194	[gene=lpqP], [locus_tag=Rv0671], [location=770582..771424]	[product=lipoprotein LpqP]	1	843	1	843	843	843	843	0	843	843	100
JTY_RS03545	-	MULTISPECIES: acyl-CoA dehydrogenase	GO:0005618	cell wall	-	-	-	-	NC_012207.1:773254-774882	154.3976851	157.6080743	141.2938138	145.7528554	149.4055683	147.5737809	2827	3425	3182	2881	3246	2796	888198	[gene=fadE8], [locus_tag=Rv0672], [location=771484..773112]	[product=acyl-CoA dehydrogenase FadE8]	1	1629	1	1629	1629	1629	1629	0	1626	1628	99.94
JTY_RS03550	-	MULTISPECIES: enoyl-CoA hydratase	GO:0005618	cell wall	K01692	enoyl-CoA hydratase[4.2.1.17]	ko01100|ko01110|ko01130|ko01120|ko00650|ko00280|ko00640|ko00071|ko01212|ko00410|ko00360|ko00362|ko00310|ko00627|ko00903|ko00930|ko00281	Metabolic pathways|Biosynthesis of secondary metabolites|Biosynthesis of antibiotics|Microbial metabolism in diverse environments|Butanoate metabolism|Valine, leucine and isoleucine degradation|Propanoate metabolism|Fatty acid degradation|Fatty acid metabolism|beta-Alanine metabolism|Phenylalanine metabolism|Benzoate degradation|Lysine degradation|Aminobenzoate degradation|Limonene and pinene deg…	NC_012207.1:774893-775831	95.69557068	81.66745661	69.02180613	79.16548237	77.05508168	72.42761642	1010	1023	896	902	965	791	888175	[gene=echA4], [locus_tag=Rv0673], [location=773123..774061]	[product=enoyl-CoA hydratase EchA4]	1	939	1	939	939	939	939	0	939	939	100
JTY_RS03555	-	MULTISPECIES: hypothetical protein	GO:0005576|GO:0040007	extracellular region|growth	-	-	-	-	NC_012207.1:775834-776556	46.02245703	44.58300529	47.42250961	41.71941444	45.83775864	43.88149261	374	430	474	366	442	369	888203	[gene=Rv0674], [locus_tag=Rv0674], [location=774064..774786]	[product=hypothetical protein]	1	723	1	723	723	723	723	0	723	723	100
JTY_RS03560	-	MULTISPECIES: enoyl-CoA hydratase	GO:0040007	growth	K01692	enoyl-CoA hydratase[4.2.1.17]	ko01100|ko01110|ko01130|ko01120|ko00650|ko00280|ko00640|ko00071|ko01212|ko00410|ko00360|ko00362|ko00380|ko00310|ko00903|ko00930|ko00281	Metabolic pathways|Biosynthesis of secondary metabolites|Biosynthesis of antibiotics|Microbial metabolism in diverse environments|Butanoate metabolism|Valine, leucine and isoleucine degradation|Propanoate metabolism|Fatty acid degradation|Fatty acid metabolism|beta-Alanine metabolism|Phenylalanine metabolism|Benzoate degradation|Tryptophan metabolism|Lysine degradation|Limonene and pinene degrada…	NC_012207.1:776553-777344	86.38475639	70.13450912	74.89151982	90.63334058	81.79521156	86.95618087	769	741	820	871	864	801	888222	[gene=echA5], [locus_tag=Rv0675], [location=774783..775574]	[product=enoyl-CoA hydratase EchA5]	1	792	1	792	792	792	792	0	792	792	100
JTY_RS03565	-	siderophore RND transporter MmpL5	GO:0005887|GO:0005829|GO:0005576	integral component of plasma membrane|cytosol|extracellular region	-	-	-	-	NC_012207.1:777356-780250	177.5066945	170.016554	162.7583274	208.1814156	203.2590337	169.4932508	5776	6566	6514	7313	7848	5707	888219	[gene=mmpL5], [locus_tag=Rv0676c], [location=775586..778480]	[product=transmembrane transport protein MmpL5]	1	2895	1	2895	2895	2895	2895	0	2886	2892	99.9
JTY_RS03570	-	MULTISPECIES: membrane protein	GO:0005576	extracellular region	-	-	-	-	NC_012207.1:780247-780675	313.3597445	350.6945298	345.9903992	442.2246434	442.1835301	409.4530591	1511	2007	2052	2302	2530	2043	888233	[gene=mmpS5], [locus_tag=Rv0677c], [location=778477..778905]	[product=membrane protein MmpS5]	1	429	1	429	429	429	429	0	429	429	100
JTY_RS03575	-	MULTISPECIES: hypothetical protein	GO:0006355	regulation of transcription, DNA-templated	-	-	-	-	NC_012207.1:780760-781257	222.7784614	192.0702985	166.1654078	186.0081709	174.6498498	172.9942533	1247	1276	1144	1124	1160	1002	888235	[gene=Rv0678], [locus_tag=Rv0678], [location=778990..779487]	[product=hypothetical protein]	1	498	1	498	498	498	498	0	498	498	100
JTY_RS03580	-	MULTISPECIES: DUF3060 domain-containing protein	GO:0005576	extracellular region	-	-	-	-	NC_012207.1:781313-781810	106.8336959	108.5286951	137.1155266	165.9840667	165.1644671	170.2318916	598	721	944	1003	1097	986	888230	[gene=Rv0679c], [locus_tag=Rv0679c], [location=779543..780040]	[product=hypothetical protein]	1	498	1	498	498	498	498	0	498	498	100
JTY_RS03585	-	MULTISPECIES: hypothetical protein	GO:0005576	extracellular region	-	-	-	-	NC_012207.1:781812-782186	110.3209545	117.9396622	143.3182811	196.4721528	198.1443474	232.258318	465	590	743	894	991	1013	888229	[gene=Rv0680c], [locus_tag=Rv0680c], [location=780042..780416]	[product=transmembrane protein]	1	375	1	375	375	375	375	0	375	375	100
JTY_RS03590	-	MULTISPECIES: TetR/AcrR family transcriptional regulator	GO:0005886	plasma membrane	-	-	-	-	NC_012207.1:782425-783081	246.8638625	243.8249409	246.5090204	240.2140281	242.1694449	244.4581822	1823	2137	2239	1915	2122	1868	888239	[gene=Rv0681], [locus_tag=Rv0681], [location=780721..781311]	[product=transcriptional regulator]	67	657	1	591	657	591	591	0	591	591	100
JTY_RS03595	-	MULTISPECIES: 30S ribosomal protein S12	GO:0040007	growth	K02950	small subunit ribosomal protein S12[-]	ko03010	Ribosome	NC_012207.1:783330-783704	945.6755095	775.4029716	890.9651765	1229.160389	1222.256967	1279.599059	3986	3879	4619	5593	6113	5581	888259	[gene=rpsL], [locus_tag=Rv0682], [location=781560..781934]	[product=30S ribosomal protein S12]	1	375	1	375	375	375	375	0	372	374	99.73
JTY_RS03600	-	MULTISPECIES: 30S ribosomal protein S7	GO:0005618|GO:0005829|GO:0040007|GO:0005886	cell wall|cytosol|growth|plasma membrane	K02992	small subunit ribosomal protein S7[-]	ko03010	Ribosome	NC_012207.1:783704-784174	384.2078833	331.6772696	349.8459842	451.6084444	452.8983252	520.2559455	2034	2084	2278	2581	2845	2850	888245	[gene=rpsG], [locus_tag=Rv0683], [location=781934..782404]	[product=30S ribosomal protein S7]	1	471	1	471	471	471	471	0	471	471	100
JTY_RS03605	-	MULTISPECIES: elongation factor G	GO:0005618|GO:0040007|GO:0005886	cell wall|growth|plasma membrane	-	-	-	-	NC_012207.1:784309-786360	1234.84943	1161.722369	1290.771814	1318.445063	1330.474572	1400.261785	28481	31801	36617	32828	36412	33419	888240	[gene=fusA1], [locus_tag=Rv0684], [location=782485..784590]	[product=elongation factor G]	1	2052	55	2106	2052	2106	2052	0	2049	2051	99.95
JTY_RS03610	-	MULTISPECIES: elongation factor Tu	GO:0005618|GO:0005515|GO:0005829|GO:0040007|GO:0010039|GO:0005886|GO:0001666	cell wall|protein binding|cytosol|growth|response to iron ion|plasma membrane|response to hypoxia	-	-	-	-	NC_012207.1:786591-787781	1809.399038	1782.714338	2325.932239	2746.057326	2790.086033	2763.966115	24222	28324	38297	39685	44319	38287	888262	[gene=tuf], [locus_tag=Rv0685], [location=784821..786011]	[product=elongation factor Tu]	1	1191	1	1191	1191	1191	1191	0	1191	1191	100
JTY_RS03615	-	MULTISPECIES: membrane protein	GO:0005887|GO:0005618|GO:0005515|GO:0005886	integral component of plasma membrane|cell wall|protein binding|plasma membrane	-	-	-	-	NC_012207.1:787919-788716	200.0118363	179.2315386	200.2336071	272.2309133	255.8492781	279.8093587	1794	1908	2209	2636	2723	2597	888271	[gene=Rv0686], [locus_tag=Rv0686], [location=786149..786946]	[product=membrane protein]	1	798	1	798	798	798	798	0	795	797	99.87
JTY_RS03620	-	MULTISPECIES: SDR family mycofactocin-dependent oxidoreductase	GO:0050661|GO:0030497|GO:0004316	NADP binding|fatty acid elongation|3-oxoacyl-[acyl-carrier-protein] reductase (NADPH) activity	-	-	-	-	NC_012207.1:788869-789696	122.9225962	121.1336178	130.3414577	173.6840811	167.8876581	172.0621007	1144	1338	1492	1745	1854	1657	888279	[gene=Rv0687], [locus_tag=Rv0687], [location=787099..787926]	[product=NAD-dependent oxidoreductase]	1	828	1	828	828	828	828	0	828	828	100
JTY_RS03625	-	MULTISPECIES: NAD(P)/FAD-dependent oxidoreductase	GO:0009055|GO:0006124|GO:0005515|GO:0050660|GO:0051287|GO:0008860|GO:0045454	electron carrier activity|ferredoxin metabolic process|protein binding|flavin adenine dinucleotide binding|NAD binding|ferredoxin-NAD+ reductase activity|cell redox homeostasis	-	-	-	-	NC_012207.1:789710-790930	138.7354044	127.3917766	147.2751741	174.4776762	170.1611083	175.6903783	1904	2075	2486	2585	2771	2495	888280	[gene=Rv0688], [locus_tag=Rv0688], [location=787940..789160]	[product=ferredoxin reductase]	1	1221	1	1221	1221	1221	1221	0	1221	1221	100
JTY_RS03630	-	MULTISPECIES: hypothetical protein	-	-	-	-	-	-	NC_012207.1:790927-791181	48.84526236	11.17062929	17.01995501	19.71446839	17.93620107	14.16142116	140	38	60	61	61	42	888283	[gene=Rv0689c], [locus_tag=Rv0689c], [location=789157..789411]	[product=hypothetical protein]	1	255	1	255	255	255	255	7.00E-134	255	255	100
JTY_RS03635	-	MULTISPECIES: DUF2332 domain-containing protein	GO:0005575|GO:0003674|GO:0008150	cellular_component|molecular_function|biological_process	-	-	-	-	NC_012207.1:791794-792843	286.3089786	302.773544	324.6775064	335.1456476	334.1919361	316.7308044	3379	4241	4713	4270	4680	3868	888292	[gene=Rv0690c], [locus_tag=Rv0690c], [location=790024..791073]	[product=hypothetical protein]	1	1050	1	1050	1050	1050	1050	0	1050	1050	100
JTY_RS03640	-	MULTISPECIES: TetR family transcriptional regulator	-	-	-	-	-	-	NC_012207.1:792840-793436	33.38181597	26.11729554	32.35055525	26.78074809	29.76549463	32.98023088	224	208	267	194	237	229	888296	[gene=Rv0691c], [locus_tag=Rv0691c], [location=791070..791666]	[product=mycofactocin biosynthesis transcriptional regulator MftR]	1	597	1	597	597	597	597	0	597	597	100
JTY_RS03645	-	-	-	-	-	-	-	-	NC_012207.1:793527-793616	140.3725614	154.9208961	164.7613436	162.9947558	193.2793345	213.9928828	142	186	205	178	232	224	-	-	-
JTY_RS03650	-	MULTISPECIES: mycofactocin biosynthesis chaperone MftB	-	-	-	-	-	-	NC_012207.1:793601-793930	13.7497243	12.03937022	15.12436405	7.492143124	7.497979999	5.210950062	51	53	69	30	33	20	888285	[gene=Rv0692], [locus_tag=Rv0692], [location=791831..792160]	[product=mycofactocin system protein MftB]	1	330	1	330	330	330	330	2.00E-175	330	330	100
JTY_RS03655	-	MULTISPECIES: mycofactocin radical SAM maturase	GO:0005886	plasma membrane	-	-	-	-	NC_012207.1:793927-795102	356.4790781	354.601608	352.1990023	151.5106989	149.0652867	177.2223358	4712	5563	5726	2162	2338	2424	888302	[gene=Rv0693], [locus_tag=Rv0693], [location=792157..793332]	[product=mycofactocin radical SAM maturase MftC]	1	1176	1	1176	1176	1176	1176	0	1176	1176	100
JTY_RS03660	-	MULTISPECIES: alpha-hydroxy-acid oxidizing enzyme	GO:0005886	plasma membrane	K00101	L-lactate dehydrogenase (cytochrome)[1.1.2.3]	ko01100|ko00620	Metabolic pathways|Pyruvate metabolism	NC_012207.1:795105-796295	373.4285404	419.3066782	449.3105576	218.7988577	217.5082059	268.6217041	4999	6662	7398	3162	3455	3721	888310	[gene=Rv0694], [locus_tag=Rv0694], [location=793335..794525]	[product=mycofactocin system heme%2Fflavin oxidoreductase MftD]	1	1191	1	1191	1191	1191	1191	0	1191	1191	100
JTY_RS03665	-	MULTISPECIES: mycofactocin biosynthesis peptidyl-dipeptidase MftE	GO:0016812|GO:0006602	hydrolase activity, acting on carbon-nitrogen (but not peptide) bonds, in cyclic amides|creatinine catabolic process	-	-	-	-	NC_012207.1:796485-797240	267.8469219	274.5617426	296.8957968	191.6425795	192.6046998	202.7788623	2276	2769	3103	1758	1942	1783	888314	[gene=Rv0695], [locus_tag=Rv0695], [location=794715..795470]	[product=mycofactocin system creatinine amidohydrolase family protein MftE]	1	756	1	756	756	756	756	0	756	756	100
JTY_RS03670	-	MULTISPECIES: glycosyl transferase family 2	GO:0005829	cytosol	-	-	-	-	NC_012207.1:797289-798701	96.77601414	69.70954493	85.84892251	59.89948653	58.74147229	60.17932415	1537	1314	1677	1027	1107	989	888307	[gene=Rv0696], [locus_tag=Rv0696], [location=795519..796931]	[product=mycofactocin biosynthesis glycosyltransferase MftF]	1	1413	1	1413	1413	1413	1413	0	1413	1413	100
JTY_RS03675	-	MULTISPECIES: mycofactocin system GMC family oxidoreductase MftG	GO:0040007	growth	-	-	-	-	NC_012207.1:798703-800142	40.1593998	21.55144392	28.12996829	17.85612512	18.01577839	18.80795693	650	414	560	312	346	315	888316	[gene=Rv0697], [locus_tag=Rv0697], [location=796933..798372]	[product=dehydrogenase]	1	1440	1	1440	1440	1440	1440	0	1440	1440	100
JTY_RS03680	-	MULTISPECIES: hypothetical protein	-	-	-	-	-	-	NC_012207.1:800603-800932	198.6962919	167.1871875	197.9328124	200.7876312	197.8989607	183.4221333	737	736	903	804	871	704	888327	[gene=Rv0698], [locus_tag=Rv0698], [location=798833..799444]	[product=hypothetical protein]	1	330	1	331	330	612	331	9.00E-174	327	330	99.7
JTY_RS03685	-	-	-	-	-	-	-	-	NC_012207.1:800929-801387	45.7441978	30.3766463	34.03968872	42.55312592	40.02152956	34.09193258	236	186	216	237	245	182	888327	[gene=Rv0698], [locus_tag=Rv0698], [location=798833..799444]	[product=hypothetical protein]	175	459	612	328	459	612	285	3.00E-150	285	285	100
JTY_RS03690	-	MULTISPECIES: hypothetical protein	GO:0005886	plasma membrane	-	-	-	-	NC_012207.1:801398-801619	123.0329003	84.07864597	92.20984334	85.38256362	75.99230015	73.97294058	307	249	283	230	225	191	888335	[gene=Rv0699], [locus_tag=Rv0699], [location=799629..799850]	[product=hypothetical protein]	1	222	1	222	222	222	222	1.00E-115	222	222	100
JTY_RS03695	-	MULTISPECIES: hypothetical protein	-	-	-	-	-	-	NC_012207.1:801873-802103	51.60938855	2.271562652	8.454545163	3.567806547	5.193455472	2.977610719	134	7	27	10	16	8	-	-	-
JTY_RS03700	-	MULTISPECIES: 30S ribosomal protein S10	GO:0005618|GO:0005515|GO:0005829|GO:0040007|GO:0005886	cell wall|protein binding|cytosol|growth|plasma membrane	K02946	small subunit ribosomal protein S10[-]	ko03010	Ribosome	NC_012207.1:802256-802561	5464.87361	5720.844976	5948.665713	6184.734703	6088.732623	6005.615326	18796	23353	25165	22964	24849	21374	888331	[gene=rpsJ], [locus_tag=Rv0700], [location=800487..800792]	[product=30S ribosomal protein S10]	1	306	1	306	306	306	306	4.00E-162	306	306	100
JTY_RS03705	-	MULTISPECIES: 50S ribosomal protein L3	GO:0005829|GO:0040007|GO:0005886	cytosol|growth|plasma membrane	K02906	large subunit ribosomal protein L3[-]	ko03010	Ribosome	NC_012207.1:802578-803231	2125.584584	2371.492051	2430.939971	2019.619019	1966.879206	1976.731567	15625	20690	21979	16027	17156	15036	888343	[gene=rplC], [locus_tag=Rv0701], [location=800809..801462]	[product=50S ribosomal protein L3]	1	654	1	654	654	654	654	0	654	654	100
JTY_RS03710	-	MULTISPECIES: 50S ribosomal protein L4	GO:0005829|GO:0040007|GO:0005886	cytosol|growth|plasma membrane	K02926	large subunit ribosomal protein L4[-]	ko03010	Ribosome	NC_012207.1:803231-803902	1493.796544	1726.459713	1710.942181	1346.076673	1341.476214	1442.325773	11283	15477	15895	10976	12023	11273	888345	[gene=rplD], [locus_tag=Rv0702], [location=801462..802133]	[product=50S ribosomal protein L4]	1	672	1	672	672	672	672	0	672	672	100
JTY_RS03715	-	MULTISPECIES: 50S ribosomal protein L23	GO:0005829|GO:0040007|GO:0005886	cytosol|growth|plasma membrane	K02892	large subunit ribosomal protein L23[-]	ko03010	Ribosome	NC_012207.1:803902-804204	1819.302319	2208.27508	2206.553011	1602.563021	1630.978026	2134.155816	6196	8926	9243	5892	6591	7521	888353	[gene=rplW], [locus_tag=Rv0703], [location=802133..802435]	[product=50S ribosomal protein L23]	1	303	1	303	303	303	303	2.00E-160	303	303	100
JTY_RS03720	-	MULTISPECIES: 50S ribosomal protein L2	GO:0040007|GO:0005886	growth|plasma membrane	K02886	large subunit ribosomal protein L2[-]	ko03010	Ribosome	NC_012207.1:804351-805193	2508.319865	2536.156816	2800.52872	2350.086234	2299.97731	2348.566831	23767	28521	32638	24039	25859	23027	888341	[gene=rplB], [locus_tag=Rv0704], [location=802528..803370]	[product=50S ribosomal protein L2]	1	843	1	843	843	843	843	0	843	843	100
JTY_RS03725	-	MULTISPECIES: 30S ribosomal protein S19	GO:0040007|GO:0005886	growth|plasma membrane	K02965	small subunit ribosomal protein S19[-]	ko03010	Ribosome	NC_012207.1:805234-805515	731.6238305	984.6022696	1218.652759	751.6520273	775.3143197	974.4303295	2319	3704	4751	2572	2916	3196	888356	[gene=rpsS], [locus_tag=Rv0705], [location=803411..803692]	[product=30S ribosomal protein S19]	1	282	1	282	282	282	282	8.00E-149	282	282	100
JTY_RS03730	-	MULTISPECIES: 50S ribosomal protein L22	GO:0005618|GO:0040007	cell wall|growth	K02890	large subunit ribosomal protein L22[-]	ko03010	Ribosome	NC_012207.1:805512-806105	721.6331562	728.9196562	844.8739124	737.1371769	755.7222171	859.0678078	4818	5776	6938	5313	5987	5935	888359	[gene=rplV], [locus_tag=Rv0706], [location=803689..804282]	[product=50S ribosomal protein L22]	1	594	1	594	594	594	594	0	594	594	100
JTY_RS03735	-	MULTISPECIES: 30S ribosomal protein S3	GO:0005634|GO:0003906|GO:0006281|GO:0002181|GO:0005618|GO:0040007|GO:0022627|GO:0000737|GO:0003735|GO:0042981|GO:0005886	nucleus|DNA-(apurinic or apyrimidinic site) lyase activity|DNA repair|cytoplasmic translation|cell wall|growth|cytosolic small ribosomal subunit|DNA catabolic process, endonucleolytic|structural constituent of ribosome|regulation of apoptotic process|plasma membrane	K02982	small subunit ribosomal protein S3[-]	ko03010	Ribosome	NC_012207.1:806105-806929	910.066524	951.6035904	1074.229596	995.6472254	979.7250347	1096.67707	8439	10473	12252	9967	10780	10523	888357	[gene=rpsC], [locus_tag=Rv0707], [location=804282..805106]	[product=30S ribosomal protein S3]	1	825	1	825	825	825	825	0	825	825	100
JTY_RS03740	-	MULTISPECIES: 50S ribosomal protein L16	GO:0040007|GO:0005886	growth|plasma membrane	K02878	large subunit ribosomal protein L16[-]	ko03010	Ribosome	NC_012207.1:806933-807349	552.585842	551.5160803	652.9164734	627.4839579	601.4498697	734.2247355	2590	3068	3764	3175	3345	3561	888377	[gene=rplP], [locus_tag=Rv0708], [location=805110..805526]	[product=50S ribosomal protein L16]	1	417	1	417	417	417	417	0	417	417	100
JTY_RS03745	-	MULTISPECIES: 50S ribosomal protein L29	GO:0040007	growth	K02904	large subunit ribosomal protein L29[-]	ko03010	Ribosome	NC_012207.1:807349-807582	38.40075017	34.59781233	51.31405459	28.87987625	37.16910278	48.50088284	101	108	166	82	116	132	888374	[gene=rpmC], [locus_tag=Rv0709], [location=805526..805759]	[product=50S ribosomal protein L29]	1	234	1	234	234	234	234	3.00E-122	234	234	100
JTY_RS03750	-	MULTISPECIES: 30S ribosomal protein S17	GO:0040007|GO:0005886	growth|plasma membrane	K02961	small subunit ribosomal protein S17[-]	ko03010	Ribosome	NC_012207.1:807582-807989	323.3829916	400.3465	435.4239695	367.827971	378.01885	396.1784586	1483	2179	2456	1821	2057	1880	888391	[gene=rpsQ], [locus_tag=Rv0710], [location=805756..806166]	[product=30S ribosomal protein S17]	1	408	4	411	408	411	408	0	408	408	100
JTY_RS03755	-	MULTISPECIES: arylsulfatase	GO:0010033|GO:0005886	response to organic substance|plasma membrane	K01130	arylsulfatase[3.1.6.1]	ko00140|ko00600	Steroid hormone biosynthesis|Sphingolipid metabolism	NC_012207.1:808158-810521	92.95776591	81.6840667	99.78088959	191.3205248	194.7740104	160.3198152	2470	2576	3261	5488	6141	4408	888394	[gene=atsA], [locus_tag=Rv0711], [location=806335..808698]	[product=arylsulfatase AtsA]	1	2364	1	2364	2364	2364	2364	0	2358	2362	99.92
JTY_RS03760	-	MULTISPECIES: formylglycine-generating enzyme family protein	GO:0005618|GO:0018083	cell wall|peptidyl-L-3-oxoalanine biosynthetic process from peptidyl-cysteine or peptidyl-serine	-	-	-	-	NC_012207.1:810569-811468	104.5873501	111.6094881	110.832194	142.0247917	142.9598949	128.8732316	1058	1340	1379	1551	1716	1349	888346	[gene=Rv0712], [locus_tag=Rv0712], [location=808746..809645]	[product=hypothetical protein]	1	900	1	900	900	900	900	0	900	900	100
JTY_RS03765	-	MULTISPECIES: DUF4436 domain-containing protein	GO:0005886	plasma membrane	-	-	-	-	NC_012207.1:811769-812710	145.919607	108.9410647	120.4035236	123.0068812	142.3167616	135.814199	1545	1369	1568	1406	1788	1488	888405	[gene=Rv0713], [locus_tag=Rv0713], [location=809946..810887]	[product=transmembrane protein]	1	942	1	942	942	942	942	0	942	942	100
JTY_RS03770	-	MULTISPECIES: 50S ribosomal protein L14	GO:0040007|GO:0005886	growth|plasma membrane	K02874	large subunit ribosomal protein L14[-]	ko03010	Ribosome	NC_012207.1:813196-813564	1636.634173	1978.458433	2302.934781	2459.878535	2471.460922	2505.278538	6788	9739	11748	11014	12163	10752	888411	[gene=rplN], [locus_tag=Rv0714], [location=811373..811741]	[product=50S ribosomal protein L14]	1	369	1	369	369	369	369	0	369	369	100
JTY_RS03775	-	MULTISPECIES: 50S ribosomal protein L24	GO:0005618|GO:0040007	cell wall|growth	K02895	large subunit ribosomal protein L24[-]	ko03010	Ribosome	NC_012207.1:813565-813882	286.4895465	410.6387679	433.7781411	332.50229	360.9836405	455.3109851	1024	1742	1907	1283	1531	1684	888421	[gene=rplX], [locus_tag=Rv0715], [location=811742..812059]	[product=50S ribosomal protein L24]	1	318	1	318	318	318	318	9.00E-169	318	318	100
JTY_RS03780	-	50S ribosomal protein L5	GO:0040007|GO:0005886	growth|plasma membrane	K02931	large subunit ribosomal protein L5[-]	ko03010	Ribosome	NC_012207.1:813882-814445	1524.452588	1440.485802	1462.332008	1231.80921	1198.466847	1233.587332	9664	10838	11402	8430	9015	8092	888400	[gene=rplE], [locus_tag=Rv0716], [location=812059..812622]	[product=50S ribosomal protein L5]	1	564	1	564	564	564	564	0	561	563	99.82
JTY_RS03785	rpsN	MULTISPECIES: 30S ribosomal protein S14 type Z	GO:0042254|GO:0003735	ribosome biogenesis|structural constituent of ribosome	K02954	small subunit ribosomal protein S14[-]	ko03010	Ribosome	NC_012207.1:814450-814635	1992.70251	1979.631412	2004.358966	1591.542867	1611.241559	1946.087042	4166	4912	5154	3592	3997	4210	888414	[gene=rpsN1], [locus_tag=Rv0717], [location=812627..812812]	[product=30S ribosomal protein S14]	1	186	1	186	186	186	186	1.00E-95	186	186	100
JTY_RS03790	-	MULTISPECIES: 30S ribosomal protein S8	GO:0040007	growth	K02994	small subunit ribosomal protein S8[-]	ko03010	Ribosome	NC_012207.1:814799-815197	2280.848237	2619.899068	2654.613102	2051.852998	2033.264001	2264.333068	10229	13945	14643	9934	10820	10508	888424	[gene=rpsH], [locus_tag=Rv0718], [location=812976..813374]	[product=30S ribosomal protein S8]	1	399	1	399	399	399	399	0	399	399	100
JTY_RS03795	-	MULTISPECIES: 50S ribosomal protein L6	GO:0005618|GO:0040007|GO:0005886	cell wall|growth|plasma membrane	K02933	large subunit ribosomal protein L6[-]	ko03010	Ribosome	NC_012207.1:815221-815760	1741.475352	1878.621394	2022.680352	1623.685963	1686.609985	1765.756954	10570	13533	15100	10639	12147	11090	888433	[gene=rplF], [locus_tag=Rv0719], [location=813398..813937]	[product=50S ribosomal protein L6]	1	540	1	540	540	540	540	0	540	540	100
JTY_RS03800	-	MULTISPECIES: 50S ribosomal protein L18	GO:0040007	growth	K02881	large subunit ribosomal protein L18[-]	ko03010	Ribosome	NC_012207.1:815763-816131	1017.471312	1026.303691	1100.30407	895.3743522	890.1974102	1143.126465	4220	5052	5613	4009	4381	4906	888457	[gene=rplR], [locus_tag=Rv0720], [location=813940..814308]	[product=50S ribosomal protein L18]	1	369	1	369	369	369	369	0	369	369	100
JTY_RS03805	-	MULTISPECIES: 30S ribosomal protein S5	GO:0005829|GO:0040007|GO:0005886	cytosol|growth|plasma membrane	K02988	small subunit ribosomal protein S5[-]	ko03010	Ribosome	NC_012207.1:816151-816813	2324.989064	2108.083363	2465.365588	2083.566092	2093.19086	2064.147975	17326	18645	22597	16762	18509	15917	888465	[gene=rpsE], [locus_tag=Rv0721], [location=814328..814990]	[product=30S ribosomal protein S5]	1	663	1	663	663	663	663	0	663	663	100
JTY_RS03810	-	MULTISPECIES: 50S ribosomal protein L30	GO:0040007	growth	K02907	large subunit ribosomal protein L30[-]	ko03010	Ribosome	NC_012207.1:816816-817013	27.40940934	29.90881028	40.91624422	17.89786962	23.0996529	28.22565124	61	79	112	43	61	65	888505	[gene=rpmD], [locus_tag=Rv0722], [location=814993..815190]	[product=50S ribosomal protein L30]	1	198	1	198	198	198	198	1.00E-100	195	197	99.49
JTY_RS03815	-	MULTISPECIES: 50S ribosomal protein L15	GO:0005886	plasma membrane	K02876	large subunit ribosomal protein L15[-]	ko03010	Ribosome	NC_012207.1:817013-817453	1496.122795	1754.543774	1985.993759	1505.296037	1625.05423	1651.540449	7416	10322	12108	8055	9558	8471	888531	[gene=rplO], [locus_tag=Rv0723], [location=815190..815630]	[product=50S ribosomal protein L15]	1	441	1	441	441	441	441	0	438	440	99.77
JTY_RS03820	-	MULTISPECIES: signal peptide peptidase SppA	GO:0005618|GO:0005886	cell wall|plasma membrane	-	-	-	-	NC_012207.1:817555-819357	686.2858896	721.2196986	674.1970748	720.8268398	704.4612028	672.2396286	13908	17347	16805	15770	16940	14097	888535	[gene=sppA], [locus_tag=Rv0724], [location=815663..817534]	[product=protease IV SppA]	1	1803	70	1872	1803	1872	1803	0	1800	1802	99.94
JTY_RS03825	-	MULTISPECIES: SAM-dependent methyltransferase	GO:0005618	cell wall	-	-	-	-	NC_012207.1:819362-820267	92.30725156	84.3111108	105.9465499	103.6073651	106.6753442	116.91645	940	1019	1327	1139	1289	1232	888447	[gene=Rv0725c], [locus_tag=Rv0725c], [location=817539..818444]	[product=hypothetical protein]	1	906	1	906	906	906	906	0	906	906	100
JTY_RS03830	-	MULTISPECIES: SAM-dependent methyltransferase	GO:0005886	plasma membrane	-	-	-	-	NC_012207.1:820360-821463	196.7943772	187.5398066	211.4335787	256.3458078	260.2530238	271.0212557	2442	2762	3227	3434	3832	3480	888552	[gene=Rv0726c], [locus_tag=Rv0726c], [location=818537..819640]	[product=S-adenosylmethionine-dependent methyltransferase]	1	1104	1	1104	1104	1104	1104	0	1104	1104	100
JTY_RS03835	-	MULTISPECIES: fuculose phosphate aldolase	GO:0016832|GO:0006004	aldehyde-lyase activity|fucose metabolic process	K01628	L-fuculose-phosphate aldolase[4.1.2.17]	ko01120	Microbial metabolism in diverse environments	NC_012207.1:821666-822322	25.99998998	5.02022766	10.67952609	9.909590102	10.15696978	11.12360092	192	44	97	79	89	85	888550	[gene=fucA], [locus_tag=Rv0727c], [location=819843..820499]	[product=L-fuculose phosphate aldolase FucA]	1	657	1	657	657	657	657	0	654	656	99.85
JTY_RS03840	-	MULTISPECIES: D-3-phosphoglycerate dehydrogenase	GO:0006564|GO:0004617	L-serine biosynthetic process|phosphoglycerate dehydrogenase activity	K00058	D-3-phosphoglycerate dehydrogenase[1.1.1.95]	ko01100|ko01130|ko01120|ko01230|ko01200|ko00260|ko00680	Metabolic pathways|Biosynthesis of antibiotics|Microbial metabolism in diverse environments|Biosynthesis of amino acids|Carbon metabolism|Glycine, serine and threonine metabolism|Methane metabolism	NC_012207.1:822319-823299	28.02374363	6.265920421	12.1663127	14.61759704	14.06335453	13.76018874	309	82	165	174	184	157	888555	[gene=serA2], [locus_tag=Rv0728c], [location=820496..821476]	[product=D-3-phosphoglycerate dehydrogenase SerA]	1	981	1	981	981	981	981	0	978	980	99.9
JTY_RS03845	-	MULTISPECIES: D-xylulose kinase	GO:0005886	plasma membrane	K00854	xylulokinase[2.7.1.17]	ko01100|ko00040	Metabolic pathways|Pentose and glucuronate interconversions	NC_012207.1:823330-824676	49.73518922	35.78344291	41.45659049	61.18252233	60.22809853	60.44708436	753	643	772	1000	1082	947	888548	[gene=xylB], [locus_tag=Rv0729], [location=821507..822853]	[product=D-xylulose kinase XylB]	1	1347	1	1347	1347	1347	1347	0	1341	1345	99.85
JTY_RS03850	-	MULTISPECIES: N-acetyltransferase	GO:0005618|GO:0005886	cell wall|plasma membrane	-	-	-	-	NC_012207.1:824731-825417	187.390586	190.8411341	209.52721	199.0144766	195.1417604	212.7577139	1447	1749	1990	1659	1788	1700	888558	[gene=Rv0730], [locus_tag=Rv0730], [location=822866..823594]	[product=GCN5-like N-acetyltransferase]	1	687	43	729	687	729	687	0	687	687	100
JTY_RS03855	-	MULTISPECIES: SAM-dependent methyltransferase	GO:0005886	plasma membrane	-	-	-	-	NC_012207.1:825506-826462	44.80964223	19.81741576	26.00105514	31.60450535	32.3577269	29.64801092	482	253	344	367	413	330	888556	[gene=Rv0731c], [locus_tag=Rv0731c], [location=823683..824639]	[product=S-adenosylmethionine-dependent methyltransferase]	1	957	1	957	957	957	957	0	957	957	100
JTY_RS03860	-	MULTISPECIES: protein translocase subunit SecY	GO:0052572|GO:0052059|GO:0051701|GO:0005576|GO:0040007|GO:0005886	response to host immune response|evasion or tolerance by symbiont of host-produced reactive oxygen species|interaction with host|extracellular region|growth|plasma membrane	K03076	preprotein translocase subunit SecY[-]	ko02024|ko03060|ko03070	Quorum sensing|Protein export|Bacterial secretion system	NC_012207.1:826623-827948	363.5898294	337.2141871	448.2978566	492.8612109	468.3074814	501.4153742	5419	5965	8218	7930	8282	7733	888559	[gene=secY], [locus_tag=Rv0732], [location=824800..826125]	[product=preprotein translocase SecY]	1	1326	1	1326	1326	1326	1326	0	1326	1326	100
JTY_RS03865	-	MULTISPECIES: adenylate kinase	GO:0005524|GO:0006165|GO:0044209|GO:0004550|GO:0004017|GO:0009141|GO:0005618|GO:0046939|GO:0005829|GO:0006144|GO:0009132|GO:0005886|GO:0009123	ATP binding|nucleoside diphosphate phosphorylation|AMP salvage|nucleoside diphosphate kinase activity|adenylate kinase activity|nucleoside triphosphate metabolic process|cell wall|nucleotide phosphorylation|cytosol|purine nucleobase metabolic process|nucleoside diphosphate metabolic process|plasma membrane|nucleoside monophosphate metabolic process	K00939	adenylate kinase[2.7.4.3]	ko01100|ko01110|ko01130|ko00230|ko00730	Metabolic pathways|Biosynthesis of secondary metabolites|Biosynthesis of antibiotics|Purine metabolism|Thiamine metabolism	NC_012207.1:827945-828490	274.8897441	310.006074	369.4877164	287.9922042	302.1130069	360.6084951	1687	2258	2789	1908	2200	2290	888567	[gene=adk], [locus_tag=Rv0733], [location=826122..826667]	[product=adenylate kinase]	1	546	1	546	546	546	546	0	546	546	100
JTY_RS03870	-	MULTISPECIES: methionine aminopeptidase	GO:0005506|GO:0035551|GO:0070006|GO:0050897|GO:0006555|GO:0005886|GO:0016151|GO:0030145	iron ion binding|protein initiator methionine removal involved in protein maturation|metalloaminopeptidase activity|cobalt ion binding|methionine metabolic process|plasma membrane|nickel cation binding|manganese ion binding	-	-	-	-	NC_012207.1:828493-829293	280.3450762	293.8570373	347.0419098	248.3703749	253.5805556	256.8640728	2524	3140	3843	2414	2709	2393	888564	[gene=mapA], [locus_tag=Rv0734], [location=826670..827470]	[product=methionine aminopeptidase]	1	801	1	801	801	801	801	0	801	801	100
JTY_RS03875	-	MULTISPECIES: ECF RNA polymerase sigma factor SigL	GO:0005515|GO:0006355|GO:0016987	protein binding|regulation of transcription, DNA-templated|sigma factor activity	-	-	-	-	NC_012207.1:829408-829899	66.54546122	53.32631835	77.47995588	112.7313695	115.0591199	107.6487707	368	350	527	673	755	616	888609	[gene=sigL], [locus_tag=Rv0735], [location=827543..828076]	[product=ECF RNA polymerase sigma factor SigL]	1	492	43	534	492	534	492	0	492	492	100
JTY_RS03880	-	MULTISPECIES: anti-sigma-L factor RslA	GO:0005515|GO:0008270|GO:0040007|GO:0016989	protein binding|zinc ion binding|growth|sigma factor antagonist activity	-	-	-	-	NC_012207.1:829963-830715	86.84168355	67.19667578	76.94524822	96.53139977	103.2579092	90.31810334	735	675	801	882	1037	791	888611	[gene=rslA], [locus_tag=Rv0736], [location=828140..828892]	[product=anti-sigma-L factor RslA]	1	753	1	753	753	753	753	0	753	753	100
JTY_RS03885	-	MULTISPECIES: MarR family transcriptional regulator	GO:0006355|GO:0003700	regulation of transcription, DNA-templated|sequence-specific DNA binding transcription factor activity	-	-	-	-	NC_012207.1:831030-831527	54.13137146	21.07353303	31.51918301	37.06930491	39.29617459	29.86827571	303	140	217	224	261	173	888619	[gene=Rv0737], [locus_tag=Rv0737], [location=829207..829704]	[product=transcriptional regulator]	1	498	1	498	498	498	498	0	498	498	100
JTY_RS03890	-	MULTISPECIES: TIGR03086 family protein	-	-	-	-	-	-	NC_012207.1:831885-832433	98.52975337	84.24653068	84.8510651	93.82152152	95.87474949	102.1099785	608	617	644	625	702	652	888620	[gene=Rv0738], [locus_tag=Rv0738], [location=830062..830610]	[product=hypothetical protein]	1	549	1	549	549	549	549	0	549	549	100
JTY_RS03895	-	MULTISPECIES: DUF4226 domain-containing protein	GO:0005886	plasma membrane	-	-	-	-	NC_012207.1:832638-833486	33.42867671	20.66083109	22.57786743	29.800683	29.58535711	27.44447613	319	234	265	307	335	271	888622	[gene=Rv0739], [locus_tag=Rv0739], [location=830855..831661]	[product=hypothetical protein]	41	849	1	807	849	807	809	0	799	806	99.63
JTY_RS03905	-	MULTISPECIES: ISL3 family transposase	GO:0005618|GO:0005886	cell wall|plasma membrane	-	-	-	-	NC_012207.1:834359-834673	326.2177973	329.1172852	324.24124	310.2909001	299.4397389	318.5321419	1155	1383	1412	1186	1258	1167	886268	[gene=Rv3798], [locus_tag=Rv3798], [location=4252993..4254327]	[product=insertion sequence element IS1557 transposase]	1	315	1021	1335	315	1335	315	1.00E-88	174	268	85.08
JTY_RS03910	-	MULTISPECIES: PE family protein	GO:0070482|GO:0052167|GO:0046789|GO:0042594|GO:0005618|GO:0009405	response to oxygen levels|modulation by symbiont of host innate immune response|host cell surface receptor binding|response to starvation|cell wall|pathogenesis	-	-	-	-	NC_012207.1:834815-835333	26.39917762	27.00931122	22.99644077	29.21761715	23.25937016	26.50606586	154	187	165	184	161	160	888645	[gene=Rv0742], [locus_tag=Rv0742], [location=832981..833508]	[product=hypothetical protein]	1	519	10	528	519	528	519	0	519	519	100
JTY_RS03915	-	MULTISPECIES: hypothetical protein	-	-	-	-	-	-	NC_012207.1:835711-836268	40.33881087	17.59853896	23.33367926	27.7663237	24.72428458	24.49942743	253	131	180	188	184	159	888641	[gene=Rv0743c], [locus_tag=Rv0743c], [location=833886..834443]	[product=hypothetical protein]	1	558	1	558	558	558	558	0	558	558	100
JTY_RS03920	-	MULTISPECIES: DNA-binding protein	GO:0040007	growth	-	-	-	-	NC_012207.1:836265-836771	21.05766043	19.07313807	20.40203731	21.13157698	24.99293797	23.23300124	120	129	143	130	169	137	888648	[gene=Rv0744c], [locus_tag=Rv0744c], [location=834440..834946]	[product=transcriptional regulator]	1	507	1	507	507	507	507	0	507	507	100
JTY_RS03925	-	MULTISPECIES: hypothetical protein	-	-	-	-	ko01100|ko00280	Metabolic pathways|Valine, leucine and isoleucine degradation	NC_012207.1:836884-837030	36.91879625	5.099228428	2.952490531	8.409548405	4.590739765	3.509474301	61	10	6	15	9	6	-	-	-
JTY_RS03930	-	MULTISPECIES: hypothetical protein	GO:0005886	plasma membrane	-	-	-	-	NC_012207.1:836979-837506	21.23107383	0.99380866	5.616863986	2.18512487	0.994033084	1.9541391	126	7	41	14	7	12	888595	[gene=Rv0745], [locus_tag=Rv0745], [location=835154..835681]	[product=hypothetical protein]	1	528	1	528	528	528	528	0	525	527	99.81
JTY_RS03935	-	MULTISPECIES: PE family protein	GO:0005618	cell wall	-	-	-	-	NC_012207.1:837526-839919	53.14325785	43.1170283	42.24030341	43.40962892	49.04638472	51.82452381	1430	1377	1398	1261	1566	1443	888664	[gene=PE_PGRS9], [locus_tag=Rv0746], [location=835701..838052]	[product=PE-PGRS family protein PE_PGRS9]	2241	2394	2199	2352	2394	2352	154	1.00E-76	154	154	100
JTY_RS03940	-	PE family protein	GO:0005618	cell wall	-	-	-	-	NC_012207.1:840318-842999	32.64167162	31.0523195	25.00145135	42.5892014	48.36450574	46.41977444	984	1111	927	1386	1730	1448	888662	[gene=PE_PGRS10], [locus_tag=Rv0747], [location=838451..840856]	[product=PE-PGRS family protein PE_PGRS10]	1	593	1	590	2682	2406	596	0	531	576	96.64
JTY_RS03945	-	MULTISPECIES: antitoxin VapB31	GO:0045927	positive regulation of growth	-	-	-	-	NC_012207.1:843090-843347	7.241668831	8.135363916	4.205582443	12.45780178	12.78715538	11.33075317	21	28	15	39	44	34	888682	[gene=vapB31], [locus_tag=Rv0748], [location=840947..841204]	[product=antitoxin VapB31]	1	258	1	258	258	258	258	2.00E-135	258	258	100
JTY_RS03950	-	MULTISPECIES: ribonuclease VapC31	GO:0045926	negative regulation of growth	-	-	-	-	NC_012207.1:843371-843799	21.56808927	4.368457538	5.395524528	9.989472756	8.913602697	7.014689967	104	25	32	52	51	35	888681	[gene=vapC31], [locus_tag=Rv0749], [location=841228..841656]	[product=ribonuclease VapC31]	1	429	1	429	429	429	429	0	423	427	99.53
JTY_RS03955	-	MULTISPECIES: hypothetical protein	GO:0005886	plasma membrane	-	-	-	-	NC_012207.1:843880-844017	177.9369513	147.7504062	160.9177511	249.6270851	276.5530671	248.5920008	276	272	307	418	509	399	3205052	[gene=Rv0749A], [locus_tag=Rv0749A], [location=841737..841874]	[product=hypothetical protein]	1	138	1	138	138	138	138	2.00E-67	135	137	99.28
JTY_RS03960	-	MULTISPECIES: hypothetical protein	-	-	-	-	-	-	NC_012207.1:844176-844421	115.3697013	139.8674333	146.1387411	138.3597457	153.3106942	162.8711805	319	459	497	413	503	466	888688	[gene=Rv0750], [locus_tag=Rv0750], [location=842033..842278]	[product=hypothetical protein]	1	246	1	246	246	246	246	7.00E-129	246	246	100
JTY_RS03965	-	MULTISPECIES: 3-hydroxyisobutyrate dehydrogenase	GO:0008442|GO:0006573	3-hydroxyisobutyrate dehydrogenase activity|valine metabolic process	-	-	ko01100|ko00280	Metabolic pathways|Valine, leucine and isoleucine degradation	NC_012207.1:844490-845374	81.22767618	68.43953146	84.51257489	66.76834685	70.9122787	69.26903927	808	808	1034	717	837	713	888658	[gene=mmsB], [locus_tag=Rv0751c], [location=842347..843231]	[product=3-hydroxyisobutyrate dehydrogenase]	1	885	1	885	885	885	885	0	882	884	99.89
JTY_RS03970	-	MULTISPECIES: acyl-CoA dehydrogenase	GO:0016627|GO:0008152|GO:0050660|GO:0003995|GO:0055114|GO:0016491	oxidoreductase activity, acting on the CH-CH group of donors|metabolic process|flavin adenine dinucleotide binding|acyl-CoA dehydrogenase activity|oxidation-reduction process|oxidoreductase activity	-	-	-	-	NC_012207.1:845385-846557	60.37420897	60.32719294	83.1257954	45.52732274	45.19189911	51.96865221	796	944	1348	648	707	709	888684	[gene=fadE9], [locus_tag=Rv0752c], [location=843242..844414]	[product=acyl-CoA dehydrogenase FadE9]	1	1173	1	1173	1173	1173	1173	0	1167	1171	99.83
JTY_RS03975	-	MULTISPECIES: methylmalonate-semialdehyde dehydrogenase (CoA acylating)	GO:0005886	plasma membrane	K00140	malonate-semialdehyde dehydrogenase (acetylating) / methylmalonate-semialdehyde dehydrogenase[1.2.1.27]	ko01100|ko01200|ko00280|ko00640|ko00410|ko00562	Metabolic pathways|Carbon metabolism|Valine, leucine and isoleucine degradation|Propanoate metabolism|beta-Alanine metabolism|Inositol phosphate metabolism	NC_012207.1:846564-848096	83.22292487	70.07176355	87.05589583	59.9952632	57.22462202	59.56287805	1434	1433	1845	1116	1170	1062	888707	[gene=mmsA], [locus_tag=Rv0753c], [location=844421..845953]	[product=methylmalonate-semialdehyde dehydrogenase]	1	1533	1	1533	1533	1533	1533	0	1533	1533	100
JTY_RS03980	-	MULTISPECIES: hypothetical protein	GO:0000287|GO:0005618|GO:0004619|GO:0006096|GO:0001666	magnesium ion binding|cell wall|phosphoglycerate mutase activity|glycolytic process|response to hypoxia	-	-	-	-	NC_012207.1:848302-850056	44.91511461	23.96210687	27.5323642	18.45484531	20.84883164	19.05746212	886	561	668	393	488	389	888695	[gene=PE_PGRS11], [locus_tag=Rv0754], [location=846159..847913]	[product=PE-PGRS family protein PE_PGRS11]	1	1755	1	1755	1755	1755	1755	0	1755	1755	100
JTY_RS03985	-	MULTISPECIES: PPE family protein	GO:0040007	growth	-	-	-	-	NC_012207.1:850246-852183	158.1508844	135.8824211	139.1818789	135.653774	139.7440573	159.4030514	3445	3513	3729	3190	3612	3593	888708	[gene=PPE12], [locus_tag=Rv0755c], [location=848103..850040]	[product=PPE family protein PPE12]	1	1938	1	1938	1938	1938	1938	0	1932	1936	99.9
JTY_RS03990	-	-	-	-	-	-	-	-	NC_012207.1:852485-852670	167.4137157	155.9686834	186.668914	260.0879577	234.208641	265.3335095	350	387	480	587	581	574	-	-	-
JTY_RS03995	-	-	-	-	-	-	-	-	NC_012207.1:852782-852856	2.371896796	1.9987165	2.89344072	1.098333044	2.999283313	0	2	2	3	1	3	0	-	-	-
JTY_RS04000	-	MULTISPECIES: hypothetical protein	-	-	-	-	-	-	NC_012207.1:852884-853609	161.2706592	169.4380702	182.6291028	205.805071	195.9161295	205.4736245	1316	1641	1833	1813	1897	1735	888730	[gene=Rv0756c], [locus_tag=Rv0756c], [location=850741..851466]	[product=hypothetical protein]	1	726	1	726	726	726	726	0	723	725	99.86
JTY_RS04005	-	-	GO:0005886	plasma membrane	-	-	-	-	NC_012207.1:853778-854662	0	0	0	0	0	0	0	0	0	0	0	0	-	-	-
JTY_RS04010	-	-	GO:0005886	plasma membrane	-	-	-	-	NC_012207.1:854713-855039	0	0	0	0	0	0	0	0	0	0	0	0	-	-	-
JTY_RS04015	-	MULTISPECIES: DNA-binding response regulator	GO:0045892|GO:0009247|GO:0010628|GO:0045893|GO:0006979|GO:0044315|GO:0005886|GO:0009405|GO:0046889	negative regulation of transcription, DNA-templated|glycolipid biosynthetic process|positive regulation of gene expression|positive regulation of transcription, DNA-templated|response to oxidative stress|protein secretion by the type VII secretion system|plasma membrane|pathogenesis|positive regulation of lipid biosynthetic process	-	-	-	-	NC_012207.1:855109-855852	541.5836112	572.4891365	523.7428724	452.827603	480.5103563	491.8376653	4529	5682	5387	4088	4768	4256	888772	[gene=phoP], [locus_tag=Rv0757], [location=851608..852351]	[product=two component system response transcriptional positive regulator PhoP]	1	744	1	744	744	744	744	0	744	744	100
JTY_RS04020	-	MULTISPECIES: sensor histidine kinase	GO:0000287|GO:0042803|GO:0046777|GO:0005515|GO:0005509|GO:0005829|GO:0006200|GO:0005886|GO:0016887	magnesium ion binding|protein homodimerization activity|protein autophosphorylation|protein binding|calcium ion binding|cytosol|ATP catabolic process|plasma membrane|ATPase activity	-	-	-	-	NC_012207.1:855897-857354	198.6230516	195.9387574	197.058778	175.6219122	176.5451083	178.7988665	3255	3811	3972	3107	3433	3032	888775	[gene=phoR], [locus_tag=Rv0758], [location=852396..853853]	[product=two component system response sensor kinase PhoR]	1	1458	1	1458	1458	1458	1458	0	1449	1455	99.79
JTY_RS04025	-	MULTISPECIES: HIT family protein	GO:0003674|GO:0008150	molecular_function|biological_process	-	-	-	-	NC_012207.1:857326-857727	273.7662183	321.8501555	365.4499937	322.2711794	326.9605524	370.223617	1237	1726	2031	1572	1753	1731	888776	[gene=phoR], [locus_tag=Rv0759c], [location=853825..854157]	[product=hypothetical protein]	70	402	1	333	402	333	333	5.00E-177	333	333	100
JTY_RS04030	-	MULTISPECIES: hypothetical protein	GO:0032934|GO:0042803	sterol binding|protein homodimerization activity	K01822	steroid Delta-isomerase[5.3.3.1]	ko01100|ko01120|ko00140	Metabolic pathways|Microbial metabolism in diverse environments|Steroid hormone biosynthesis	NC_012207.1:857767-858186	94.47595153	107.2664566	120.9015506	74.36787523	72.83668839	89.45928842	446	601	702	379	408	437	888784	[gene=Rv0760c], [locus_tag=Rv0760c], [location=854267..854686]	[product=hypothetical protein]	1	420	1	420	420	420	420	0	417	419	99.76
JTY_RS04035	-	MULTISPECIES: alcohol dehydrogenase	GO:0005886	plasma membrane	K00121	S-(hydroxymethyl)glutathione dehydrogenase / alcohol dehydrogenase[1.1.1.1]	ko01100|ko01110|ko01130|ko01120|ko01200|ko00010|ko00680|ko00071|ko01220|ko00350|ko00625|ko00982|ko00626|ko00980|ko00830	Metabolic pathways|Biosynthesis of secondary metabolites|Biosynthesis of antibiotics|Microbial metabolism in diverse environments|Carbon metabolism|Glycolysis / Gluconeogenesis|Methane metabolism|Fatty acid degradation|Degradation of aromatic compounds|Tyrosine metabolism|Chloroalkane and chloroalkene degradation|Drug metabolism - cytochrome P450|Naphthalene degradation|Metabolism of xenobiotics …	NC_012207.1:858199-859326	334.8148454	342.8430836	383.9871947	334.6196077	309.8199454	313.1988722	4245	5159	5988	4580	4661	4109	888738	[gene=adhB], [locus_tag=Rv0761c], [location=854699..855826]	[product=alcohol dehydrogenase B]	1	1128	1	1128	1128	1128	1128	0	1125	1127	99.91
JTY_RS04040	-	MULTISPECIES: nuclear transport factor 2 family protein	GO:0005618|GO:0005829	cell wall|cytosol	-	-	-	-	NC_012207.1:859425-859970	36.01100619	32.12645713	37.09446368	45.58362061	39.27462743	40.62748555	221	234	280	302	286	258	888807	[gene=Rv0762c], [locus_tag=Rv0762c], [location=855925..856470]	[product=hypothetical protein]	1	546	1	546	546	546	546	0	546	546	100
JTY_RS04045	-	MULTISPECIES: ferredoxin	-	-	-	-	-	-	NC_012207.1:859973-860179	0	1.810759589	2.795594899	1.990532866	0.724585879	0.830605574	0	5	8	5	2	2	888814	[gene=Rv0763c], [locus_tag=Rv0763c], [location=856473..856679]	[product=ferredoxin]	1	207	1	207	207	207	207	3.00E-107	207	207	100
JTY_RS04050	-	MULTISPECIES: lanosterol 14-alpha demethylase	GO:0020037|GO:0005515|GO:0005829|GO:0008398|GO:0016125|GO:0070988	heme binding|protein binding|cytosol|sterol 14-demethylase activity|sterol metabolic process|demethylation	K05917	sterol 14-demethylase[1.14.13.70]	ko01100|ko01110|ko01130	Metabolic pathways|Biosynthesis of secondary metabolites|Biosynthesis of antibiotics	NC_012207.1:860182-861537	36.93900818	22.49951938	29.01906386	28.32179663	33.84008212	26.12348763	563	407	544	466	612	412	888819	[gene=cyp51], [locus_tag=Rv0764c], [location=856682..858037]	[product=lanosterol 14-alpha demethylase]	1	1356	1	1356	1356	1356	1356	0	1353	1355	99.93
JTY_RS04055	-	MULTISPECIES: oxidoreductase	GO:0005575|GO:0019748	cellular_component|secondary metabolic process	-	-	-	-	NC_012207.1:861537-862364	45.45127636	35.03644338	37.5649302	39.21573491	44.73380679	38.31681058	423	387	430	394	494	369	888793	[gene=cyp51], [locus_tag=Rv0765c], [location=858037..858864]	[product=oxidoreductase]	1	828	1	828	828	828	828	0	828	828	100
JTY_RS04060	-	-	GO:0005886	plasma membrane	-	-	-	-	NC_012207.1:862364-863571	25.40904313	20.35381113	26.22713394	38.81866629	38.2343167	36.15677661	345	328	438	569	616	508	888834	[gene=cyp123], [locus_tag=Rv0766c], [location=858864..860072]	[product=cytochrome P450 Cyp123]	1	1208	1	1209	1208	1209	1209	0	1205	1208	99.92
JTY_RS04065	-	MULTISPECIES: TetR family transcriptional regulator	-	-	-	-	-	-	NC_012207.1:863568-864209	25.9144393	7.47278913	12.39368274	10.91136867	12.3797108	12.99064058	187	64	110	85	106	97	888833	[gene=cyp123], [locus_tag=Rv0767c], [location=860069..860710]	[product=HTH-type transcriptional regulator]	1	642	1	642	642	642	642	0	642	642	100
JTY_RS04070	-	MULTISPECIES: aldehyde dehydrogenase	GO:0006113|GO:0004029	fermentation|aldehyde dehydrogenase (NAD) activity	K00128	aldehyde dehydrogenase (NAD+)[1.2.1.3]	ko01100|ko01110|ko01130|ko01120|ko00620|ko00010|ko00280|ko00340|ko00071|ko00330|ko00410|ko00380|ko00561|ko00310|ko00625|ko00903|ko00053|ko00981	Metabolic pathways|Biosynthesis of secondary metabolites|Biosynthesis of antibiotics|Microbial metabolism in diverse environments|Pyruvate metabolism|Glycolysis / Gluconeogenesis|Valine, leucine and isoleucine degradation|Histidine metabolism|Fatty acid degradation|Arginine and proline metabolism|beta-Alanine metabolism|Tryptophan metabolism|Glycerolipid metabolism|Lysine degradation|Chloroalkane…	NC_012207.1:864411-865880	46.96567531	30.74958054	39.26718629	50.06440974	47.99675309	47.84416264	776	603	798	893	941	818	888832	[gene=aldA], [locus_tag=Rv0768], [location=860912..862381]	[product=aldehyde dehydrogenase AldA]	1	1470	1	1470	1470	1470	1470	0	1470	1470	100
JTY_RS04075	-	MULTISPECIES: short-chain dehydrogenase	GO:0005886	plasma membrane	K00059	3-oxoacyl-[acyl-carrier protein] reductase[1.1.1.100]	ko01100|ko01130|ko01212|ko00061|ko00780|ko01040|ko00333	Metabolic pathways|Biosynthesis of antibiotics|Fatty acid metabolism|Fatty acid biosynthesis|Biotin metabolism|Biosynthesis of unsaturated fatty acids|Prodigiosin biosynthesis	NC_012207.1:865911-866657	2430.732896	2333.744686	2412.207319	2346.615139	2311.198857	2406.265119	20409	23256	24911	21270	23026	20906	888837	[gene=Rv0769], [locus_tag=Rv0769], [location=862412..863158]	[product=oxidoreductase]	1	747	1	747	747	747	747	0	744	746	99.87
JTY_RS04080	-	MULTISPECIES: oxidoreductase	GO:0016616|GO:0004616|GO:0008679|GO:0008442|GO:0042838|GO:0055114|GO:0006098|GO:0046392|GO:0046487|GO:0016491|GO:0050662|GO:0006573	oxidoreductase activity, acting on the CH-OH group of donors, NAD or NADP as acceptor|phosphogluconate dehydrogenase (decarboxylating) activity|2-hydroxy-3-oxopropionate reductase activity|3-hydroxyisobutyrate dehydrogenase activity|D-glucarate catabolic process|oxidation-reduction process|pentose-phosphate shunt|galactarate catabolic process|glyoxylate metabolic process|oxidoreductase activity|c…	-	-	-	-	NC_012207.1:866755-867642	411.9800935	456.0164535	455.3474616	508.9551105	497.4110567	495.0578844	4112	5402	5590	5484	5891	5113	888868	[gene=Rv0770], [locus_tag=Rv0770], [location=863256..864143]	[product=oxidoreductase]	1	888	1	888	888	888	888	0	888	888	100
JTY_RS04085	-	MULTISPECIES: carboxymuconolactone decarboxylase family protein	GO:0005618	cell wall	K01607	4-carboxymuconolactone decarboxylase[4.1.1.44]	ko01100|ko01120|ko01220|ko00362	Metabolic pathways|Microbial metabolism in diverse environments|Degradation of aromatic compounds|Benzoate degradation	NC_012207.1:867642-868073	167.4336121	206.1445127	202.1006243	214.9983259	199.5968275	206.3897071	813	1188	1207	1127	1150	1037	888872	[gene=Rv0771], [locus_tag=Rv0771], [location=864140..864574]	[product=4-carboxymuconolactone decarboxylase]	1	432	4	435	432	435	432	0	429	431	99.77
JTY_RS04090	-	MULTISPECIES: phosphoribosylamine--glycine ligase	GO:0040007	growth	K01945	phosphoribosylamine--glycine ligase[6.3.4.13]	ko01100|ko01110|ko01130|ko00230	Metabolic pathways|Biosynthesis of secondary metabolites|Biosynthesis of antibiotics|Purine metabolism	NC_012207.1:868085-869353	178.1472622	185.4251655	188.1032743	241.0040539	236.2812008	215.5237702	2541	3139	3300	3711	3999	3181	888873	[gene=purD], [locus_tag=Rv0772], [location=864586..865854]	[product=phosphoribosylamine--glycine ligase]	1	1269	1	1269	1269	1269	1269	0	1269	1269	100
JTY_RS04095	-	MULTISPECIES: gamma-glutamyltransferase	GO:0003840|GO:0006751|GO:0052572|GO:0052060|GO:0051701|GO:0042597	gamma-glutamyltransferase activity|glutathione catabolic process|response to host immune response|evasion or tolerance by symbiont of host-produced nitric oxide|interaction with host|periplasmic space	K00681	gamma-glutamyltranspeptidase / glutathione hydrolase[3.4.19.13]	ko01100|ko00480|ko00430|ko00460	Metabolic pathways|Glutathione metabolism|Taurine and hypotaurine metabolism|Cyanoamino acid metabolism	NC_012207.1:869350-870888	64.91979146	42.91172883	56.40098607	49.58693775	47.45255692	53.29700002	1123	881	1200	926	974	954	888893	[gene=ggtA], [locus_tag=Rv0773c], [location=865851..867389]	[product=bifunctional cephalosporin acylase%2Fgamma-glutamyltranspeptidase]	1	1539	1	1539	1539	1539	1539	0	1539	1539	100
JTY_RS04100	-	MULTISPECIES: hypothetical protein	GO:0005576	extracellular region	-	-	-	-	NC_012207.1:870939-871850	46.04504081	31.3162237	46.1606872	48.07419812	42.42233852	41.57540772	472	381	582	532	516	441	888895	[gene=Rv0774c], [locus_tag=Rv0774c], [location=867440..868351]	[product=hypothetical protein]	1	912	1	912	912	912	912	0	906	910	99.78
JTY_RS04105	-	MULTISPECIES: TetR family transcriptional regulator	GO:0005618|GO:0005886	cell wall|plasma membrane	-	-	-	-	NC_012207.1:871906-872529	104.6519897	89.25721611	107.8059304	87.43156332	92.88263535	91.2151094	734	743	930	662	773	662	888899	[gene=Rv0775], [locus_tag=Rv0775], [location=868407..869030]	[product=hypothetical protein]	1	624	1	624	624	624	624	0	624	624	100
JTY_RS04110	-	MULTISPECIES: DUF429 domain-containing protein	-	-	-	-	-	-	NC_012207.1:872483-873262	53.03892044	23.06507283	35.05431003	58.00592597	68.05785893	55.00460306	465	240	378	549	708	499	888918	[gene=Rv0776c], [locus_tag=Rv0776c], [location=868984..869763]	[product=hypothetical protein]	1	780	1	780	780	780	780	0	780	780	100
JTY_RS04115	-	MULTISPECIES: adenylosuccinate lyase	GO:0005618|GO:0005886	cell wall|plasma membrane	K01756	adenylosuccinate lyase[4.3.2.2]	ko01100|ko01110|ko01130|ko00230|ko00250	Metabolic pathways|Biosynthesis of secondary metabolites|Biosynthesis of antibiotics|Purine metabolism|Alanine, aspartate and glutamate metabolism	NC_012207.1:873507-874925	185.5860829	182.2005648	213.6384239	242.8826927	226.2049945	244.0014271	2960	3449	4191	4182	4281	4027	888929	[gene=purB], [locus_tag=Rv0777], [location=870008..871426]	[product=adenylosuccinate lyase PurB]	1	1419	1	1419	1419	1419	1419	0	1416	1418	99.93
JTY_RS04120	-	MULTISPECIES: cytochrome P450	GO:0008152|GO:0016491	metabolic process|oxidoreductase activity	-	-	-	-	NC_012207.1:874930-876174	141.1347327	131.6193598	147.5154409	126.6973827	124.9649544	130.4534995	1975	2186	2539	1914	2075	1889	888913	[gene=cyp126], [locus_tag=Rv0778], [location=871431..872675]	[product=cytochrome P450 Cyp126]	1	1245	1	1245	1245	1245	1245	0	1242	1244	99.92
JTY_RS04125	-	MULTISPECIES: hypothetical protein	-	-	-	-	-	-	NC_012207.1:876171-876791	44.41262259	15.6924845	25.15976992	21.63176232	17.0241895	19.79875097	310	130	216	163	141	143	888941	[gene=cyp126], [locus_tag=Rv0779c], [location=872672..873292]	[product=transmembrane protein]	1	621	1	621	621	621	621	0	621	621	100
JTY_RS04130	-	MULTISPECIES: phosphoribosylaminoimidazolesuccinocarboxamide synthase	GO:0006164|GO:0040007	purine nucleotide biosynthetic process|growth	K01923	phosphoribosylaminoimidazole-succinocarboxamide synthase[6.3.2.6]	ko01100|ko01110|ko01130|ko00230	Metabolic pathways|Biosynthesis of secondary metabolites|Biosynthesis of antibiotics|Purine metabolism	NC_012207.1:876842-877735	49.36058449	32.36594559	36.4098546	42.95789288	41.3474665	37.50771852	496	386	450	466	493	390	888928	[gene=purC], [locus_tag=Rv0780], [location=873343..874236]	[product=phosphoribosylaminoimidazole-succinocarboxamide synthase]	1	894	1	894	894	894	894	0	894	894	100
JTY_RS04135	-	MULTISPECIES: S9 family peptidase	GO:0005634|GO:0006508|GO:0005829|GO:0010048|GO:0008236	nucleus|proteolysis|cytosol|vernalization response|serine-type peptidase activity	-	-	-	-	NC_012207.1:877735-879891	241.7451223	237.3610556	278.5388884	164.3290275	160.1428336	171.7191232	5861	6830	8306	4301	4607	4308	-	-	-
JTY_RS04140	-	MULTISPECIES: transcriptional regulator	-	-	-	-	-	-	NC_012207.1:880190-880330	306.026	250.9354515	322.6827448	205.1555534	190.3718478	204.2764882	485	472	629	351	358	335	-	-	-
JTY_RS04145	-	MULTISPECIES: multidrug resistance protein B	GO:0005576	extracellular region	-	-	-	-	NC_012207.1:880319-881941	120.8721254	115.6524044	146.8523568	143.1942667	152.7297875	155.0591054	2205	2504	3295	2820	3306	2927	885836	[gene=emrB], [locus_tag=Rv0783c], [location=876818..878440]	[product=multidrug resistance protein EmrB]	1	1623	1	1623	1623	1623	1623	0	1617	1621	99.88
JTY_RS04150	-	MULTISPECIES: DUF2334 domain-containing protein	-	-	-	-	-	-	NC_012207.1:882121-882825	1063.204748	1114.216654	1340.2872	1357.649518	1370.041082	1321.63982	8425	10479	13063	11614	12882	10837	885863	[gene=Rv0784], [locus_tag=Rv0784], [location=878638..879324]	[product=hypothetical protein]	19	705	1	687	705	687	687	0	687	687	100
JTY_RS04155	-	-	GO:0005886	plasma membrane	-	-	-	-	NC_012207.1:882841-883416	96.38256622	118.038491	168.9054687	217.6215069	221.4221774	225.6952424	624	907	1345	1521	1701	1512	885864	[gene=Rv0785], [locus_tag=Rv0785], [location=879340..881040]	[product=KsdD-like steroid dehydrogenase]	1	576	1	577	576	1701	577	0	573	576	99.83
JTY_RS04160	-	-	GO:0005886	plasma membrane	-	-	-	-	NC_012207.1:883380-884540	136.096494	127.131303	160.2443928	173.0599307	178.0508306	169.2923063	1776	1969	2572	2438	2757	2286	885864	[gene=Rv0785], [locus_tag=Rv0785], [location=879340..881040]	[product=KsdD-like steroid dehydrogenase]	1	1161	541	1701	1161	1701	1161	0	1158	1160	99.91
JTY_RS04165	-	MULTISPECIES: MBL fold metallo-hydrolase	GO:0005576	extracellular region	-	-	-	-	NC_012207.1:884575-885213	74.07072635	52.20332807	50.26039735	63.84098355	63.83187888	68.621922	532	445	444	495	544	510	885615	[gene=Rv0786c], [locus_tag=Rv0786c], [location=881075..881713]	[product=hypothetical protein]	1	639	1	639	639	639	639	0	639	639	100
JTY_RS04170	-	MULTISPECIES: hypothetical protein	GO:0005576	extracellular region	-	-	-	-	NC_012207.1:885199-885918	71.17483872	44.66466799	46.91683656	57.68901961	61.85760258	50.87094912	576	429	467	504	594	426	885468	[gene=Rv0787], [locus_tag=Rv0787], [location=881459..882418]	[product=hypothetical protein]	1	720	241	960	720	960	720	0	717	719	99.86
JTY_RS04175	-	MULTISPECIES: phosphoribosylformylglycinamidine synthase subunit PurS	GO:0004642|GO:0009152	phosphoribosylformylglycinamidine synthase activity|purine ribonucleotide biosynthetic process	K01952	phosphoribosylformylglycinamidine synthase[6.3.5.3]	ko01100|ko01110|ko01130|ko00230	Metabolic pathways|Biosynthesis of secondary metabolites|Biosynthesis of antibiotics|Purine metabolism	NC_012207.1:886024-886263	122.7024549	173.0365275	166.9717116	162.422133	163.3917592	199.1851719	331	554	554	473	523	556	886264	[gene=Rv0787A], [locus_tag=Rv0787A], [location=882524..882763]	[product=hypothetical protein]	1	240	1	240	240	240	240	2.00E-125	240	240	100
JTY_RS04180	-	MULTISPECIES: phosphoribosylformylglycinamidine synthase subunit PurQ	GO:0040007|GO:0005886	growth|plasma membrane	K01952	phosphoribosylformylglycinamidine synthase[6.3.5.3]	ko01100|ko01110|ko01130|ko00230	Metabolic pathways|Biosynthesis of secondary metabolites|Biosynthesis of antibiotics|Purine metabolism	NC_012207.1:886260-886934	234.8767447	269.8618298	258.5816346	316.2211599	324.4645536	292.838569	1782	2430	2413	2590	2921	2299	885181	[gene=purQ], [locus_tag=Rv0788], [location=882760..883434]	[product=phosphoribosylformylglycinamidine synthase]	1	675	1	675	675	675	675	0	675	675	100
JTY_RS04185	-	MULTISPECIES: hypothetical protein	GO:0005829	cytosol	-	-	-	-	NC_012207.1:886951-887424	46.17350384	18.81946526	22.12749451	31.29594509	21.82927306	26.48296916	246	119	145	180	138	146	885153	[gene=Rv0789c], [locus_tag=Rv0789c], [location=883451..884050]	[product=hypothetical protein]	1	474	127	600	474	600	474	0	474	474	100
JTY_RS04190	-	MULTISPECIES: hypothetical protein	GO:0008233|GO:0006508	peptidase activity|proteolysis	-	-	-	-	NC_012207.1:887572-888300	27.70353757	20.66844234	21.13471751	23.17509589	19.02758267	19.46031993	227	201	213	205	185	165	885253	[gene=Rv0790c], [locus_tag=Rv0790c], [location=884072..884800]	[product=hypothetical protein]	1	729	1	729	729	729	729	0	729	729	100
JTY_RS04195	-	MULTISPECIES: LLM class F420-dependent oxidoreductase	GO:0005886	plasma membrane	-	-	-	-	NC_012207.1:888297-889340	27.86657883	13.1398057	19.39997813	15.94582113	17.52380245	17.129984	327	183	280	202	244	208	885273	[gene=Rv0791c], [locus_tag=Rv0791c], [location=884797..885840]	[product=hypothetical protein]	1	1044	1	1044	1044	1044	1044	0	1044	1044	100
JTY_RS04200	-	MULTISPECIES: GntR family transcriptional regulator	GO:0052572	response to host immune response	-	-	-	-	NC_012207.1:889337-890146	32.40205088	15.36251803	20.00358675	20.75578669	19.34642274	22.18477898	295	166	224	204	209	209	885142	[gene=Rv0792c], [locus_tag=Rv0792c], [location=885837..886646]	[product=transcriptional regulator]	1	810	1	810	810	810	810	0	810	810	100
JTY_RS04205	-	MULTISPECIES: monooxygenase	GO:0005575|GO:0003674|GO:0008150	cellular_component|molecular_function|biological_process	-	-	-	-	NC_012207.1:890219-890524	37.50634555	6.369346904	9.691843741	12.38884257	11.02628451	13.48682502	129	26	41	46	45	48	885497	[gene=Rv0793], [locus_tag=Rv0793], [location=886719..887024]	[product=monooxygenase]	1	306	1	306	306	306	306	4.00E-162	306	306	100
JTY_RS04210	-	-	GO:0004148|GO:0005829|GO:0042744|GO:0009941|GO:0005739|GO:0009570|GO:0009507	dihydrolipoyl dehydrogenase activity|cytosol|hydrogen peroxide catabolic process|chloroplast envelope|mitochondrion|chloroplast stroma|chloroplast	K00382	dihydrolipoamide dehydrogenase[1.8.1.4]	ko01100|ko01110|ko01130|ko01120|ko01200|ko00620|ko00010|ko00020|ko00260|ko00630|ko00280|ko00640	Metabolic pathways|Biosynthesis of secondary metabolites|Biosynthesis of antibiotics|Microbial metabolism in diverse environments|Carbon metabolism|Pyruvate metabolism|Glycolysis / Gluconeogenesis|Citrate cycle (TCA cycle)|Glycine, serine and threonine metabolism|Glyoxylate and dicarboxylate metabolism|Valine, leucine and isoleucine degradation|Propanoate metabolism	NC_012207.1:890637-891338	27.50160754	8.969760215	10.51015489	8.92221233	10.78751967	9.308276429	217	84	102	76	101	76	885076	[gene=lpdB], [locus_tag=Rv0794c], [location=887137..888636]	[product=oxidoreductase]	1	702	799	1500	702	1500	702	0	702	702	100
JTY_RS04215	-	-	GO:0020012|GO:0009405	evasion or tolerance of host immune response|pathogenesis	K00382	dihydrolipoamide dehydrogenase[1.8.1.4]	ko01100|ko01110|ko01130|ko01120|ko01200|ko00620|ko00010|ko00020|ko00260|ko00630|ko00280|ko00640	Metabolic pathways|Biosynthesis of secondary metabolites|Biosynthesis of antibiotics|Microbial metabolism in diverse environments|Carbon metabolism|Pyruvate metabolism|Glycolysis / Gluconeogenesis|Citrate cycle (TCA cycle)|Glycine, serine and threonine metabolism|Glyoxylate and dicarboxylate metabolism|Valine, leucine and isoleucine degradation|Propanoate metabolism	NC_012207.1:891236-892135	68.50575885	56.7209733	55.05437658	62.72536642	62.06587917	64.38880783	693	681	685	685	745	674	885076	[gene=lpdB], [locus_tag=Rv0794c], [location=887137..888636]	[product=oxidoreductase]	1	900	1	901	900	1500	901	0	897	900	99.89
JTY_RS04220	-	-	GO:0004803|GO:0006313	transposase activity|transposition, DNA-mediated	-	-	-	-	NC_012207.1:892528-893621	8.051081609	1.233397908	1.322413492	1.657291208	1.781977999	1.414617464	99	18	20	22	26	18	885476	[gene=Rv0797], [locus_tag=Rv0797], [location=890388..891482]	[product=insertion sequence element IS1547 transposase]	1	1094	1	1095	1094	1095	1096	0	1073	1089	99.36
JTY_RS04225	-	MULTISPECIES: hypothetical protein	GO:0005618|GO:0005576|GO:0040007|GO:0005886	cell wall|extracellular region|growth|plasma membrane	-	-	-	-	NC_012207.1:893611-894408	160.5446282	137.2417762	172.224432	121.3472372	126.0924645	146.6386055	1440	1461	1900	1175	1342	1361	885460	[gene=cfp29], [locus_tag=Rv0798c], [location=891472..892269]	[product=hypothetical protein]	1	798	1	798	798	798	798	0	798	798	100
JTY_RS04230	-	MULTISPECIES: hypothetical protein	GO:0005575	cellular_component	-	-	-	-	NC_012207.1:894405-895406	114.0075328	86.55746717	121.9287023	130.1169435	127.5839848	140.3811625	1284	1157	1689	1582	1705	1636	885388	[gene=cfp29], [locus_tag=Rv0799c], [location=892266..893273]	[product=hypothetical protein]	1	1002	7	1008	1002	1008	1002	0	1002	1002	100
JTY_RS04235	-	MULTISPECIES: m18 family aminopeptidase	GO:0005829|GO:0005886	cytosol|plasma membrane	-	-	-	-	NC_012207.1:895457-896758	96.89502046	86.70674259	104.8902185	82.03310227	83.73224131	90.00732916	1418	1506	1888	1296	1454	1363	885461	[gene=pepC], [locus_tag=Rv0800], [location=893318..894619]	[product=M18 family aminopeptidase]	1	1302	1	1302	1302	1302	1302	0	1299	1301	99.92
JTY_RS04240	-	MULTISPECIES: VOC family protein	-	-	-	-	-	-	NC_012207.1:896770-897117	110.6991691	96.50224783	110.1642136	107.0419836	107.5130102	117.3566269	433	448	530	452	499	475	885376	[gene=Rv0801], [locus_tag=Rv0801], [location=894631..894978]	[product=hypothetical protein]	1	348	1	348	348	348	348	0	345	347	99.71
JTY_RS04245	-	MULTISPECIES: succinyl-CoA transferase Rv0802c	GO:0006104|GO:0051289	succinyl-CoA metabolic process|protein homotetramerization	-	-	-	-	NC_012207.1:897111-897767	67.03107519	48.94758136	52.18641468	65.35331871	69.15868927	67.00356699	495	429	474	521	606	512	885332	[gene=Rv0802c], [locus_tag=Rv0802c], [location=894972..895628]	[product=succinyl-CoA transferase]	1	657	1	657	657	657	657	0	657	657	100
JTY_RS04250	-	MULTISPECIES: phosphoribosylformylglycinamidine synthase subunit PurL	GO:0006164|GO:0040007	purine nucleotide biosynthetic process|growth	K01952	phosphoribosylformylglycinamidine synthase[6.3.5.3]	ko01100|ko01110|ko01130|ko00230	Metabolic pathways|Biosynthesis of secondary metabolites|Biosynthesis of antibiotics|Purine metabolism	NC_012207.1:897923-900223	172.4078382	167.1894943	190.9737697	191.6161509	203.5282825	186.94205	4459	5132	6075	5350	6246	5003	885358	[gene=purL], [locus_tag=Rv0803], [location=895820..898084]	[product=phosphoribosylformylglycinamidine synthase 2]	37	2301	1	2265	2301	2265	2265	0	2265	2265	100
JTY_RS04255	-	MULTISPECIES: CPBP family intramembrane metalloprotease	-	-	-	-	-	-	NC_012207.1:900220-900849	78.80059002	65.08577082	65.78971836	62.52913049	71.05146049	77.79059587	558	547	573	478	597	570	885330	[gene=purL], [locus_tag=Rv0804], [location=898081..898710]	[product=hypothetical protein]	1	630	1	630	630	630	630	0	630	630	100
JTY_RS04260	-	MULTISPECIES: phosphodiesterase	GO:0005506|GO:0008199|GO:0042803|GO:0016791|GO:0042301|GO:0006198|GO:0005618|GO:0004115|GO:0016311|GO:0009405|GO:0042545|GO:0030145|GO:0008663	iron ion binding|ferric iron binding|protein homodimerization activity|phosphatase activity|phosphate ion binding|cAMP catabolic process|cell wall|3',5'-cyclic-AMP phosphodiesterase activity|dephosphorylation|pathogenesis|cell wall modification|manganese ion binding|2',3'-cyclic-nucleotide 2'-phosphodiesterase activity	K03651	Icc protein[-]	ko00230|ko02025	Purine metabolism|Biofilm formation - Pseudomonas aeruginosa	NC_012207.1:900970-901926	578.2485767	602.2778169	514.8808603	565.867131	555.2516696	542.6479594	6220	7689	6812	6571	7087	6040	885326	[gene=Rv0805], [locus_tag=Rv0805], [location=898831..899787]	[product=3%27%2C5%27-cyclic adenosine monophosphate phosphodiesterase CpdA]	1	957	1	957	957	957	957	0	957	957	100
JTY_RS04265	-	MULTISPECIES: exopolysaccharide phosphotransferase CpsY	GO:0005618	cell wall	K01784	UDP-glucose 4-epimerase[5.1.3.2]	ko01100|ko00520|ko00052	Metabolic pathways|Amino sugar and nucleotide sugar metabolism|Galactose metabolism	NC_012207.1:901871-903469	71.4418686	54.05301728	68.48908492	120.2434252	120.0413518	124.9090171	1284	1153	1514	2333	2560	2323	885243	[gene=cpsY], [locus_tag=Rv0806c], [location=899732..901330]	[product=exopolysaccharide phosphotransferase CpsY]	1	1599	1	1599	1599	1599	1599	0	1593	1597	99.87
JTY_RS04270	-	MULTISPECIES: hypothetical protein	-	-	-	-	-	-	NC_012207.1:903774-904163	52.46850585	35.94316031	35.79612489	47.12322092	50.37038954	44.31241769	230	187	193	223	262	201	885272	[gene=Rv0807], [locus_tag=Rv0807], [location=901635..902024]	[product=hypothetical protein]	1	390	1	390	390	390	390	0	390	390	100
JTY_RS04275	-	MULTISPECIES: amidophosphoribosyltransferase	GO:0040007	growth	K00764	amidophosphoribosyltransferase[2.4.2.14]	ko01100|ko01110|ko01130|ko00230|ko00250	Metabolic pathways|Biosynthesis of secondary metabolites|Biosynthesis of antibiotics|Purine metabolism|Alanine, aspartate and glutamate metabolism	NC_012207.1:904304-905833	416.9306613	444.3802902	394.8599782	338.2697554	327.5061551	327.1703467	7170	9070	8352	6280	6683	5822	885085	[gene=purF], [locus_tag=Rv0808], [location=902111..903694]	[product=amidophosphoribosyltransferase]	1	1530	55	1584	1530	1584	1530	0	1524	1528	99.87
JTY_RS04280	-	MULTISPECIES: phosphoribosylformylglycinamidine cyclo-ligase	GO:0005886	plasma membrane	K01933	phosphoribosylformylglycinamidine cyclo-ligase[6.3.3.1]	ko01100|ko01110|ko01130|ko00230	Metabolic pathways|Biosynthesis of secondary metabolites|Biosynthesis of antibiotics|Purine metabolism	NC_012207.1:905864-906958	121.5496341	123.5668557	123.3976408	137.4300023	133.3872562	137.4096255	1496	1805	1868	1826	1948	1750	885134	[gene=purM], [locus_tag=Rv0809], [location=903725..904819]	[product=phosphoribosylformylglycinamidine cyclo-ligase PurM]	1	1095	1	1095	1095	1095	1095	0	1092	1094	99.91
JTY_RS04285	-	MULTISPECIES: DUF3073 domain-containing protein	-	-	-	-	-	-	NC_012207.1:907044-907226	782.2418992	990.4763766	820.1836595	961.4834153	950.552869	961.2751477	1609	2418	2075	2135	2320	2046	885410	[gene=Rv0810c], [locus_tag=Rv0810c], [location=904905..905087]	[product=hypothetical protein]	1	183	1	183	183	183	183	5.00E-94	183	183	100
JTY_RS04290	-	MULTISPECIES: folate-binding protein	GO:0040007|GO:0005886	growth|plasma membrane	-	-	-	-	NC_012207.1:907373-908479	147.1555764	131.165893	140.5519439	170.1859019	176.6441833	163.4924465	1831	1937	2151	2286	2608	2105	885401	[gene=Rv0811c], [locus_tag=Rv0811c], [location=905234..906340]	[product=hypothetical protein]	1	1107	1	1107	1107	1107	1107	0	1107	1107	100
JTY_RS04295	-	MULTISPECIES: 4-amino-4-deoxychorismate lyase	GO:0005886	plasma membrane	K02619	4-amino-4-deoxychorismate lyase[4.1.3.38]	ko00790	Folate biosynthesis	NC_012207.1:908544-909431	58.21026002	35.79249293	48.95592176	38.70063375	38.75601878	39.79436362	581	424	601	417	459	411	885397	[gene=pabC], [locus_tag=Rv0812], [location=906423..907292]	[product=amino acid aminotransferase]	19	888	1	870	888	870	870	0	867	869	99.89
JTY_RS04300	-	MULTISPECIES: FABP family protein	GO:0005886	plasma membrane	-	-	-	-	NC_012207.1:909477-910157	216.6074713	217.2895773	236.8654953	334.9762276	300.9067837	306.0403332	1658	1974	2230	2768	2733	2424	885395	[gene=Rv0813c], [locus_tag=Rv0813c], [location=907338..908018]	[product=hypothetical protein]	1	681	1	681	681	681	681	0	681	681	100
JTY_RS04310	-	MULTISPECIES: DUF1416 domain-containing protein	GO:0005618|GO:0005886	cell wall|plasma membrane	-	-	-	-	NC_012207.1:910320-910622	276.3013731	350.3156042	328.4883383	306.5322666	301.6480765	363.2121192	941	1416	1376	1127	1219	1280	888809	[gene=Rv3118], [locus_tag=Rv3118], [location=3484809..3485111]	[product=hypothetical protein]	1	303	1	303	303	303	303	2.00E-160	303	303	100
JTY_RS04315	-	MULTISPECIES: sulfurtransferase	GO:0005618|GO:0005829|GO:0005886	cell wall|cytosol|plasma membrane	K01011	thiosulfate/3-mercaptopyruvate sulfurtransferase[2.8.1.2]	ko01100|ko01120|ko00270|ko00920|ko04122	Metabolic pathways|Microbial metabolism in diverse environments|Cysteine and methionine metabolism|Sulfur metabolism|Sulfur relay system	NC_012207.1:910624-911457	112.8640469	107.6786763	122.5519504	294.3739462	294.3418993	262.7827496	1058	1198	1413	2979	3274	2549	888802	[gene=cysA3], [locus_tag=Rv3117], [location=3483974..3484807]	[product=thiosulfate sulfurtransferase]	1	834	1	834	834	834	834	0	834	834	100
JTY_RS04320	-	MULTISPECIES: thioredoxin	GO:0015035|GO:0006790|GO:0045454|GO:0005829|GO:0080007|GO:0051701|GO:0005576|GO:0000096|GO:0005886|GO:0009055|GO:0015036|GO:0052060|GO:0052572|GO:0015038|GO:0005618|GO:0006535	protein disulfide oxidoreductase activity|sulfur compound metabolic process|cell redox homeostasis|cytosol|S-nitrosoglutathione reductase activity|interaction with host|extracellular region|sulfur amino acid metabolic process|plasma membrane|electron carrier activity|disulfide oxidoreductase activity|evasion or tolerance by symbiont of host-produced nitric oxide|response to host immune response|g…	-	-	-	-	NC_012207.1:911750-912172	26.50119854	10.1011812	13.5092206	16.36558156	12.93957668	11.78916914	126	57	79	84	73	58	885087	[gene=thiX], [locus_tag=Rv0816c], [location=909611..910033]	[product=thioredoxin ThiX]	1	423	1	423	423	423	423	0	423	423	100
JTY_RS04325	-	MULTISPECIES: DUF2993 domain-containing protein	GO:0040007	growth	-	-	-	-	NC_012207.1:912169-912981	37.20700749	19.82380862	18.5951599	27.87643293	22.96406554	29.82299057	340	215	209	275	249	282	885440	[gene=thiX], [locus_tag=Rv0817c], [location=910030..910842]	[product=exported protein]	1	813	1	813	813	813	813	0	813	813	100
JTY_RS04330	-	MULTISPECIES: DNA-binding response regulator	GO:0042128|GO:0019217|GO:0010468|GO:0005886|GO:0045893	nitrate assimilation|regulation of fatty acid metabolic process|regulation of gene expression|plasma membrane|positive regulation of transcription, DNA-templated	-	-	-	-	NC_012207.1:913114-913878	293.5377857	314.3487908	345.029732	357.2301415	342.0609097	355.0432883	2524	3208	3649	3316	3490	3159	885144	[gene=Rv0818], [locus_tag=Rv0818], [location=910972..911739]	[product=transcriptional regulator]	1	765	4	768	765	768	765	0	762	764	99.87
JTY_RS04335	-	MULTISPECIES: mycothiol acetyltransferase	GO:0035447|GO:0044119|GO:0005829|GO:0010125|GO:0006950|GO:0010126	mycothiol synthase activity|growth of symbiont in host cell|cytosol|mycothiol biosynthetic process|response to stress|mycothiol metabolic process	-	-	-	-	NC_012207.1:913875-914822	136.0804508	125.1732274	138.5643632	137.4416875	138.9641828	128.2431442	1450	1583	1816	1581	1757	1414	885251	[gene=mshD], [locus_tag=Rv0819], [location=911736..912683]	[product=mycothiol acetyltransferase]	1	948	1	948	948	948	948	0	948	948	100
JTY_RS04340	-	-	GO:0044117	growth of symbiont in host	K02036	phosphate transport system ATP-binding protein[3.6.3.27]	ko02010	ABC transporters	NC_012207.1:914865-915640	153.1725555	138.2345901	135.7199779	121.2828355	114.4009276	116.8917934	1336	1431	1456	1142	1184	1055	885136	[gene=phoT], [locus_tag=Rv0820], [location=912726..913502]	[product=phosphate ABC transporter ATP-binding protein PhoT]	1	776	1	777	776	777	777	0	767	774	99.61
JTY_RS04345	-	MULTISPECIES: phosphate-specific transport system accessory protein PhoU	GO:2000186|GO:0045936|GO:0042803|GO:0005737	negative regulation of phosphate transmembrane transport|negative regulation of phosphate metabolic process|protein homodimerization activity|cytoplasm	-	-	-	-	NC_012207.1:915696-916337	234.0619765	255.0095504	249.9024456	243.9009546	251.9153395	258.3391702	1689	2184	2218	1900	2157	1929	885270	[gene=phoY2], [locus_tag=Rv0821c], [location=913558..914199]	[product=phosphate-transport system transcriptional regulator PhoY2]	1	642	1	642	642	642	642	0	642	642	100
JTY_RS04350	-	MULTISPECIES: LytR family transcriptional regulator	GO:0005576|GO:0005886	extracellular region|plasma membrane	-	-	-	-	NC_012207.1:916395-918449	463.1555648	487.1957697	459.2433577	475.0269086	485.1923009	461.818895	10698	13356	13047	11845	13298	11038	885374	[gene=Rv0822c], [locus_tag=Rv0822c], [location=914257..916311]	[product=hypothetical protein]	1	2055	1	2055	2055	2055	2055	0	2052	2054	99.95
JTY_RS04355	-	MULTISPECIES: tRNA dihydrouridine synthase DusB	GO:0019217	regulation of fatty acid metabolic process	-	-	-	-	NC_012207.1:918615-919748	954.0181619	979.3265788	1070.406756	1095.204373	1086.86433	1020.907583	12160	14815	16781	15070	16438	13465	885380	[gene=Rv0823c], [locus_tag=Rv0823c], [location=916477..917646]	[product=tRNA-dihydrouridine synthase]	1	1134	37	1170	1134	1170	1134	0	1125	1131	99.74
JTY_RS04360	-	MULTISPECIES: acyl-ACP desaturase	GO:0005618|GO:0005829|GO:0052572|GO:0040007|GO:0005886	cell wall|cytosol|response to host immune response|growth|plasma membrane	K03921	acyl-[acyl-carrier-protein] desaturase[1.14.19.26]	ko01212|ko00061|ko01040	Fatty acid metabolism|Fatty acid biosynthesis|Biosynthesis of unsaturated fatty acids	NC_012207.1:919872-920888	2830.282091	3021.093067	3038.394696	2537.619088	2541.101079	2719.460437	32353	40987	42719	31315	34467	32167	885444	[gene=desA1], [locus_tag=Rv0824c], [location=917734..918750]	[product=acyl-ACP desaturase DesA]	1	1017	1	1017	1017	1017	1017	0	1017	1017	100
JTY_RS04365	-	MULTISPECIES: TetR/AcrR family transcriptional regulator	GO:0005886	plasma membrane	-	-	-	-	NC_012207.1:921050-921691	53.07623728	30.12475719	38.19521756	83.43984773	79.650539	85.17557947	383	258	339	650	682	636	885354	[gene=Rv0825c], [locus_tag=Rv0825c], [location=918912..919553]	[product=hypothetical protein]	1	642	1	642	642	642	642	0	642	642	100
JTY_RS04370	-	MULTISPECIES: DUF2236 domain-containing protein	GO:0005886	plasma membrane	-	-	-	-	NC_012207.1:921772-922827	38.16545008	11.00287241	15.54916034	17.71564534	17.25368636	15.71402919	453	155	227	227	243	193	885360	[gene=Rv0826], [locus_tag=Rv0826], [location=919634..920689]	[product=hypothetical protein]	1	1056	1	1056	1056	1056	1056	0	1053	1055	99.91
JTY_RS04375	-	MULTISPECIES: transcriptional regulator	GO:0032025|GO:0003677|GO:0010045	response to cobalt ion|DNA binding|response to nickel cation	-	-	-	-	NC_012207.1:922879-923271	123.3785825	124.5545854	135.6497183	61.23301845	56.28189649	66.72673763	545	653	737	292	295	305	885375	[gene=kmtR], [locus_tag=Rv0827c], [location=920741..921133]	[product=HTH-type transcriptional regulator KmtR]	1	393	1	393	393	393	393	0	393	393	100
JTY_RS04380	-	MULTISPECIES: nucleoside deaminase	GO:0008270|GO:0008150	zinc ion binding|biological_process	-	-	-	-	NC_012207.1:923329-923784	53.26395729	26.63106192	42.6707916	54.03826582	53.93227789	47.70325014	273	162	269	299	328	253	885265	[gene=Rv0828c], [locus_tag=Rv0828c], [location=921191..921613]	[product=deaminase]	34	456	1	423	456	423	423	0	423	423	100
JTY_RS04385	-	MULTISPECIES: transposase	GO:0005886	plasma membrane	-	-	-	-	NC_012207.1:923713-924003	20.48430433	4.121531555	8.202804264	9.91219084	9.27587508	14.47744376	67	16	33	35	36	49	887173	[gene=Rv2885c], [locus_tag=Rv2885c], [location=3194166..3195548]	[product=transposase]	6	285	1098	1377	291	1383	280	1.00E-142	271	277	98.93
JTY_RS04390	-	MULTISPECIES: SAM-dependent methyltransferase	GO:0005618|GO:0005886	cell wall|plasma membrane	-	-	-	-	NC_012207.1:924108-925013	187.7568328	211.4811177	205.1067681	261.7017869	260.357383	260.4997031	1912	2556	2569	2877	3146	2745	885886	[gene=Rv0830], [locus_tag=Rv0830], [location=921970..922875]	[product=S-adenosylmethionine-dependent methyltransferase]	1	906	1	906	906	906	906	0	906	906	100
JTY_RS04395	-	MULTISPECIES: TIGR04255 family protein	GO:0005618|GO:0005829|GO:0005886	cell wall|cytosol|plasma membrane	-	-	-	-	NC_012207.1:925032-925847	972.438502	987.8213247	955.8582668	733.4340345	739.4983655	867.0617486	8919	10753	10783	7262	8048	8229	885349	[gene=Rv0831c], [locus_tag=Rv0831c], [location=922894..923709]	[product=hypothetical protein]	1	816	1	816	816	816	816	0	816	816	100
JTY_RS04400	-	-	-	-	-	-	-	-	NC_012207.1:925938-926013	31.60689084	0	2.855369132	2.168850822	2.959819059	3.39346093	27	0	3	2	3	3	-	-	-
JTY_RS04405	-	-	-	-	-	-	-	-	NC_012207.1:926137-926213	82.03528676	87.61754252	79.84956394	110.2403888	84.71610223	91.5623737	71	90	85	103	87	82	-	-	-
JTY_RS04410	-	-	-	-	-	-	-	-	NC_012207.1:926248-926324	9.243659369	4.867886169	2.818286416	9.632540625	3.894847014	7.81636882	8	5	3	9	4	7	-	-	-
JTY_RS04415	-	-	-	-	-	-	-	-	NC_012207.1:926351-926427	38.12978202	51.59730096	45.0916404	58.86612277	60.37257462	52.4805296	33	53	48	55	62	47	-	-	-
JTY_RS04420	-	MULTISPECIES: PE family protein	GO:0005618	cell wall	-	-	-	-	NC_012207.1:927089-929821	45.02137986	35.68425793	38.40359413	42.48799477	51.02849373	52.60047853	1383	1301	1451	1409	1860	1672	885391	[gene=PE_PGRS13], [locus_tag=Rv0833], [location=925361..927610]	[product=PE-PGRS family protein PE_PGRS13]	1941	2733	1434	2250	2733	2250	817	0	649	765	93.64
JTY_RS04425	-	MULTISPECIES: hypothetical protein	-	-	-	-	-	-	NC_012207.1:929840-930019	30.64449544	16.65823388	33.35413549	30.67604127	26.65931957	32.48101098	62	40	83	67	64	68	-	-	-
JTY_RS04430	-	MULTISPECIES: PE family protein	GO:0005618	cell wall	-	-	-	-	NC_012207.1:930048-932696	113.0158145	126.549016	127.0832878	124.3504049	139.9380801	117.5599986	3365	4472	4654	3997	4944	3622	885369	[gene=PE_PGRS14], [locus_tag=Rv0834c], [location=927837..930485]	[product=PE-PGRS family protein PE_PGRS14]	1	2649	1	2649	2649	2649	2649	0	2643	2647	99.92
JTY_RS04435	-	MULTISPECIES: sensor domain-containing protein	GO:0005576	extracellular region	-	-	-	-	NC_012207.1:933164-933808	161.6605827	154.6882241	162.0511731	189.4856591	193.0853747	177.1570464	1172	1331	1445	1483	1661	1329	885883	[gene=lpqQ], [locus_tag=Rv0835], [location=930953..931597]	[product=lipoprotein LpqQ]	1	645	1	645	645	645	645	0	639	643	99.69
JTY_RS04440	-	MULTISPECIES: hypothetical protein	-	-	-	-	-	-	NC_012207.1:934421-935236	24.20460234	3.766463194	5.230088859	6.05972029	4.502385147	4.741501747	222	41	59	60	49	45	885356	[gene=Rv0836c], [locus_tag=Rv0836c], [location=932279..932932]	[product=hypothetical protein]	94	745	1	652	816	654	652	0	652	652	100
JTY_RS04445	-	MULTISPECIES: hypothetical protein	GO:0005576	extracellular region	-	-	-	-	NC_012207.1:935214-936242	18.84856267	6.119311633	5.553353076	7.448425009	6.485062341	8.606301237	218	84	79	93	89	103	885109	[gene=Rv0837c], [locus_tag=Rv0837c], [location=933003..934031]	[product=hypothetical protein]	1	1029	1	1029	1029	1029	1029	0	1026	1028	99.9
JTY_RS04450	-	MULTISPECIES: D-Ala-D-Ala dipeptidase VanX	GO:0005576	extracellular region	K08641	D-alanyl-D-alanine dipeptidase[3.4.13.22]	ko02020|ko01502	Two-component system|Vancomycin resistance	NC_012207.1:936931-937713	55.10813027	39.6348394	43.04953551	54.09984001	58.50845344	51.82901209	485	414	466	514	611	472	885417	[gene=lpqR], [locus_tag=Rv0838], [location=934720..935490]	[product=lipoprotein LpqR]	1	783	1	771	783	771	783	0	741	771	98.47
JTY_RS04455	-	MULTISPECIES: class I SAM-dependent methyltransferase	GO:0005575|GO:0003674|GO:0008150	cellular_component|molecular_function|biological_process	-	-	-	-	NC_012207.1:937800-938612	294.9201093	298.9243886	189.7773107	171.9215568	190.9058214	162.4402754	2695	3242	2133	1696	2070	1536	885255	[gene=Rv0839], [locus_tag=Rv0839], [location=935577..936389]	[product=hypothetical protein]	1	813	1	813	813	813	813	0	813	813	100
JTY_RS04460	-	MULTISPECIES: proline iminopeptidase	GO:0005575	cellular_component	K01259	proline iminopeptidase[3.4.11.5]	ko00330	Arginine and proline metabolism	NC_012207.1:938680-939540	37.61264348	11.0570376	12.9378125	12.73044968	10.18876542	10.98460438	364	127	154	133	117	110	885611	[gene=pip], [locus_tag=Rv0840c], [location=936457..937317]	[product=proline iminopeptidase]	1	861	1	861	861	861	861	0	861	861	100
JTY_RS04465	-	MULTISPECIES: membrane protein	-	-	-	-	-	-	NC_012207.1:939816-940058	48.69474331	2.776274527	7.1439995	5.426249357	6.171158165	3.184344662	133	9	24	16	20	9	3205068	[gene=Rv0841], [locus_tag=Rv0841], [location=937593..937835]	[product=transmembrane protein]	1	243	1	243	243	243	243	2.00E-125	240	242	99.59
[truncated: 3,191 more rows]
